# Supplementary material for: An automated workflow for multi-omics screening of microbial model organisms
Source: NPJ Syst Biol Appl. 2023 May 19;9:14. doi: 10.1038/s41540-023-00277-6 (PMC10199033; doi:10.1038/s41540-023-00277-6)
Supplement: Supplementary file 6 — Dataset 1 [file 41540_2023_277_MOESM6_ESM.xlsx]

## Sheet: 96well cultivations
Escherichia coli (aerobic)
Elapsed time (h)	BS1_A1	BS1_B1	BS1_C1	BS1_D1	BS1_A2	BS1_B2	BS1_C2	BS1_D2	BS1_A3	BS1_B3	BS1_C3	BS1_D3	BS1_A4	BS1_B4	BS1_C4	BS1_D4	BS1_A5	BS1_B5	BS1_C5	BS1_D5	BS1_A6	BS1_B6	BS1_C6	BS1_D6	BS1_A7	BS1_B7	BS1_C7	BS1_D7	BS1_A8	BS1_B8	BS1_C8	BS1_D8	BS1_A9	BS1_B9	BS1_C9	BS1_D9	BS1_A10	BS1_B10	BS1_C10	BS1_D10	BS1_E1	BS1_F1	BS1_G1	BS1_H1	BS1_E2	BS1_F2	BS1_G2	BS1_H2	BS1_E3
0	0.028	0.0295	0.032	0.035	0.0255	0.027	0.029	0.0335	0.0285	0.0295	0.0305	0.0345	0.0265	0.032	0.0375	0.036	0.0265	0.033	0.0385	0.032	0.0285	0.0315	0.0295	0.0335	0.031	0.029	0.0305	0.042	0.028	0.027	0.173	0.0305	0.026	0.026	0.03	0.03	0.0325	0.0275	0.0255	0.0285	0.0295	0.036	0.0195	0.038	0.0325	0.0345	0.035	0.038	0.04
0.568056	0.032	0.0345	0.064	0.0385	0.0315	0.0345	0.0355	0.037	0.0305	0.037	0.0355	0.0375	0.0315	0.034	0.033	0.0345	0.031	0.0355	0.036	0.0335	0.0305	0.032	0.033	0.0355	0.0315	0.0345	0.034	0.0325	0.031	0.036	0.035	0.033	0.031	0.034	0.0345	0.0335	0.0295	0.0315	0.0335	0.033	0.036	0.04	0.0385	0.04	0.037	0.038	0.0375	0.0375	0.0365
1.15194	0.045	0.05	0.0475	0.0475	0.042	0.045	0.0455	0.048	0.043	0.049	0.0475	0.0475	0.0425	0.045	0.047	0.047	0.0415	0.044	0.0495	0.0455	0.041	0.046	0.0455	0.044	0.044	0.0445	0.042	0.0475	0.043	0.046	0.055	0.047	0.045	0.0465	0.045	0.0435	0.0465	0.0475	0.0475	0.046	0.049	0.0515	0.0545	0.0515	0.048	0.05	0.0475	0.0475	0.0485
1.735	0.046	0.052	0.053	0.0525	0.048	0.0505	0.051	0.0555	0.0465	0.051	0.053	0.053	0.048	0.049	0.0515	0.051	0.051	0.052	0.053	0.0535	0.048	0.0485	0.0485	0.0495	0.049	0.0505	0.0525	0.0515	0.053	0.0475	0.0495	0.0505	0.049	0.0505	0.0495	0.0505	0.0495	0.046	0.05	0.0515	0.0515	0.055	0.0565	0.055	0.0545	0.054	0.0515	0.0535	0.0495
2.31806	0.074	0.0765	0.0805	0.08	0.072	0.073	0.074	0.0745	0.0715	0.0775	0.0725	0.0745	0.075	0.0715	0.075	0.073	0.077	0.074	0.081	0.074	0.0745	0.0755	0.073	0.078	0.074	0.074	0.0695	0.0745	0.072	0.075	0.073	0.0795	0.0745	0.0755	0.0735	0.0705	0.076	0.0715	0.0795	0.07	0.0755	0.0815	0.0825	0.077	0.0765	0.077	0.081	0.0805	0.078
2.88556	0.094	0.102	0.1035	0.102	0.095	0.1	0.1	0.103	0.0975	0.0965	0.11	0.1015	0.099	0.1055	0.1075	0.1005	0.0965	0.0965	0.1035	0.0995	0.0955	0.1015	0.104	0.108	0.096	0.1005	0.1015	0.0945	0.1015	0.102	0.098	0.0925	0.0985	0.101	0.1005	0.0925	0.0985	0.101	0.107	0.091	0.1065	0.105	0.1015	0.1025	0.104	0.102	0.106	0.104	0.095
3.46833	0.1205	0.133	0.131	0.1435	0.1395	0.129	0.139	0.152	0.1285	0.148	0.131	0.1405	0.132	0.1385	0.137	0.1435	0.1305	0.141	0.123	0.1435	0.1325	0.142	0.1365	0.1355	0.1495	0.144	0.132	0.1415	0.133	0.13	0.1335	0.1345	0.133	0.1305	0.1245	0.125	0.1415	0.139	0.134	0.134	0.1365	0.14	0.138	0.1265	0.137	0.136	0.1335	0.1455	0.138
4.05139	0.1815	0.1965	0.211	0.1835	0.204	0.199	0.191	0.216	0.198	0.1965	0.1885	0.193	0.1985	0.206	0.2095	0.193	0.2025	0.203	0.2025	0.2175	0.1825	0.202	0.2085	0.209	0.219	0.192	0.2105	0.2075	0.193	0.2105	0.189	0.2165	0.199	0.2195	0.202	0.1835	0.2085	0.207	0.2045	0.193	0.194	0.199	0.2	0.192	0.211	0.2	0.197	0.208	0.2005
4.63472	0.2535	0.2925	0.2615	0.2925	0.2815	0.2885	0.2925	0.268	0.2885	0.2945	0.2845	0.284	0.292	0.2945	0.281	0.2735	0.2865	0.3125	0.31	0.2815	0.296	0.2865	0.2695	0.337	0.2785	0.269	0.2755	0.304	0.302	0.3135	0.2695	0.287	0.296	0.304	0.27	0.2725	0.295	0.302	0.29	0.3195	0.2855	0.2945	0.269	0.2475	0.253	0.2845	0.273	0.249	0.296
5.2025	0.398	0.418	0.395	0.389	0.397	0.427	0.38	0.4085	0.3925	0.417	0.3965	0.3995	0.4095	0.46	0.427	0.391	0.412	0.4185	0.3935	0.397	0.383	0.3885	0.435	0.392	0.3835	0.39	0.393	0.3965	0.3835	0.381	0.386	0.4365	0.407	0.388	0.3765	0.4095	0.401	0.4135	0.406	0.387	0.3595	0.36	0.3675	0.336	0.37	0.386	0.3855	0.374	0.3785
5.78611	0.4755	0.5865	0.523	0.551	0.556	0.5785	0.504	0.567	0.5395	0.5725	0.515	0.543	0.536	0.55	0.5665	0.5715	0.579	0.568	0.535	0.544	0.525	0.547	0.5505	0.571	0.64	0.5365	0.574	0.552	0.5345	0.5435	0.552	0.566	0.6225	0.571	0.5105	0.519	0.5985	0.53	0.5455	0.5435	0.5105	0.5905	0.513	0.4685	0.514	0.5785	0.517	0.5195	0.5875
6.37	0.694	0.805	0.776	0.79	0.807	0.7285	0.7725	0.731	0.801	0.8075	0.7695	0.8785	0.745	0.853	0.7725	0.7965	0.747	0.7795	0.783	0.8255	0.762	0.7765	0.7805	0.8455	0.7515	0.7945	0.7915	0.7795	0.747	0.7855	0.775	0.7905	0.8735	0.7725	0.72	0.777	0.876	0.729	0.8685	0.7315	0.7125	0.6925	0.739	0.6825	0.8725	0.769	0.7225	0.682	0.785
6.95278	0.875	0.9975	0.9865	0.8045	1.0365	0.8365	0.814	0.81	0.868	0.906	0.809	0.8975	0.82	0.872	0.904	0.8675	0.7975	0.943	0.845	0.829	0.88	0.8	0.8115	0.767	0.913	0.819	0.867	0.8135	0.851	0.8315	0.7925	0.888	0.9475	0.8145	0.788	0.818	0.8535	0.8585	0.858	0.8365	0.853	0.8285	0.9235	0.877	0.8915	0.882	0.9315	0.8145	0.858
7.52	0.874	0.9785	0.9475	0.8385	0.9385	0.899	0.835	0.8515	0.949	0.8775	0.8365	0.8955	0.8655	0.915	0.8675	0.906	0.9615	0.9275	0.897	0.872	0.943	0.8785	0.8105	0.9015	0.989	0.8475	0.8925	0.8665	0.8735	0.829	0.8035	0.913	0.95	0.8605	0.885	0.851	0.867	1.007	0.9065	0.821	0.849	0.862	1.013	0.861	0.8785	0.8405	0.9475	0.9115	0.8345
Pseudomonas putida (aerobic)
Elapsed time (h)	BS1_A1	BS1_B1	BS1_C1	BS1_D1	BS1_A2	BS1_B2	BS1_C2	BS1_D2	BS1_A3	BS1_B3	BS1_C3	BS1_D3	BS1_A4	BS1_B4	BS1_C4	BS1_D4	BS1_A5	BS1_B5	BS1_C5	BS1_D5	BS1_A6	BS1_B6	BS1_C6	BS1_D6	BS1_A7	BS1_B7	BS1_C7	BS1_D7	BS1_A8	BS1_B8	BS1_C8	BS1_D8	BS1_A9	BS1_B9	BS1_C9	BS1_D9	BS1_A10	BS1_B10	BS1_C10	BS1_D10	BS1_E1	BS1_F1	BS1_G1	BS1_H1	BS1_E2	BS1_F2	BS1_G2	BS1_H2	BS1_E3
0	0.0395	0.034	0.0375	0.0395	0.032	0.0385	0.038	0.0385	0.0325	0.032	0.036	0.035	0.0255	0.031	0.032	0.0335	0.0325	0.031	0.0305	0.032	0.0315	0.03	0.0315	0.031	0.0295	0.0295	0.031	0.0285	0.0325	0.0285	0.0315	0.0325	0.0315	0.029	0.0305	0.0305	0.0225	0.029	0.0325	0.031	0.036	0.0375	0.0385	0.0335	0.0345	0.0355	0.038	0.0395	0.035
0.581111	0.0405	0.0395	0.046	0.0445	0.0395	0.04	0.0435	0.0425	0.039	0.0405	0.0445	0.0415	0.0415	0.04	0.041	0.0405	0.04	0.039	0.041	0.0395	0.039	0.0375	0.038	0.036	0.042	0.036	0.0385	0.04	0.039	0.0365	0.037	0.037	0.039	0.035	0.0365	0.0375	0.0385	0.038	0.038	0.037	0.04	0.0455	0.0425	0.0435	0.042	0.0445	0.043	0.0445	0.04
1.16222	0.061	0.062	0.064	0.059	0.06	0.059	0.0635	0.063	0.058	0.0565	0.0665	0.061	0.058	0.063	0.061	0.059	0.055	0.061	0.0605	0.061	0.059	0.058	0.0575	0.06	0.0565	0.058	0.053	0.056	0.0585	0.058	0.0565	0.0525	0.0585	0.0545	0.0545	0.0565	0.0545	0.0585	0.058	0.0585	0.0615	0.064	0.0595	0.06	0.0625	0.0595	0.062	0.062	0.0665
1.74306	0.095	0.0995	0.1005	0.102	0.0975	0.1005	0.1015	0.099	0.1045	0.095	0.1215	0.1045	0.0965	0.0925	0.101	0.1045	0.101	0.0995	0.106	0.105	0.0925	0.103	0.0955	0.098	0.0945	0.095	0.0975	0.096	0.091	0.095	0.0955	0.1025	0.103	0.09	0.098	0.1025	0.091	0.097	0.099	0.098	0.0985	0.1005	0.1015	0.1025	0.1025	0.099	0.102	0.0975	0.105
2.33972	0.119	0.144	0.16	0.1615	0.139	0.152	0.155	0.1505	0.1325	0.1455	0.1715	0.1475	0.134	0.1515	0.151	0.1495	0.1415	0.154	0.1515	0.1585	0.1425	0.152	0.1485	0.151	0.143	0.155	0.159	0.1565	0.1335	0.153	0.1435	0.144	0.144	0.156	0.1495	0.149	0.1405	0.1545	0.143	0.149	0.1515	0.151	0.1525	0.1155	0.1515	0.1495	0.146	0.153	0.1485
2.92139	0.324	0.3605	0.3595	0.381	0.339	0.3355	0.3565	0.361	0.335	0.3645	0.366	0.374	0.333	0.386	0.369	0.373	0.3575	0.385	0.3685	0.3685	0.346	0.3855	0.3715	0.3915	0.337	0.3675	0.368	0.377	0.3455	0.3675	0.3505	0.3575	0.335	0.364	0.345	0.343	0.327	0.356	0.347	0.3415	0.346	0.3535	0.3485	0.3305	0.3395	0.3385	0.3335	0.35	0.3585
3.50278	0.5515	0.513	0.562	0.5535	0.53	0.523	0.576	0.4985	0.55	0.517	0.5235	0.5415	0.545	0.5485	0.5475	0.552	0.5785	0.5765	0.5485	0.5915	0.593	0.5675	0.525	0.553	0.593	0.553	0.5285	0.559	0.5465	0.575	0.54	0.5325	0.54	0.5175	0.5195	0.546	0.517	0.5215	0.528	0.4895	0.5305	0.5275	0.472	0.4125	0.4945	0.486	0.533	0.5095	0.525
4.08361	0.605	0.6065	0.685	0.6895	0.5995	0.608	0.659	0.595	0.639	0.6625	0.63	0.6345	0.6925	0.727	0.708	0.6675	0.7055	0.684	0.6385	0.6565	0.6915	0.699	0.701	0.6495	0.6625	0.6525	0.671	0.725	0.675	0.6545	0.6455	0.648	0.712	0.6605	0.651	0.662	0.574	0.633	0.6305	0.5805	0.609	0.6465	0.5835	0.597	0.6765	0.6135	0.6175	0.611	0.6425
4.68028	0.7955	0.71	0.802	0.8035	0.784	0.8245	0.787	0.8285	0.831	0.8255	0.821	0.81	0.793	0.8495	0.7755	0.811	0.7475	0.848	0.7595	0.8075	0.7845	0.8315	0.7945	0.7885	0.729	0.787	0.7985	0.797	0.839	0.798	0.742	0.7635	0.779	0.7585	0.7875	0.7755	0.7995	0.8255	0.8195	0.81	0.812	0.823	0.7555	0.738	0.7655	0.784	0.746	0.7345	0.775
5.26083	0.837	0.87	0.8655	0.899	0.7865	0.8245	0.836	0.859	0.8305	0.8815	0.858	0.84	0.8545	0.884	0.881	0.7975	0.8445	0.8595	0.8345	0.8665	0.8455	0.8595	0.8235	0.8475	0.8695	0.838	0.893	0.862	0.8295	0.927	0.8145	0.865	0.8615	0.8195	0.81	0.8535	0.858	0.9195	0.924	0.916	0.856	0.885	0.828	0.828	0.862	0.852	0.8295	0.8435	0.854
5.84194	0.842	0.891	0.8955	0.905	0.831	0.826	0.8815	0.8805	0.8495	0.852	0.8405	0.8455	0.84	0.8955	0.8545	0.84	0.833	0.847	0.8555	0.874	0.8295	0.8575	0.8205	0.865	0.823	0.848	0.882	0.854	0.8605	0.91	0.8445	0.851	0.868	0.8625	0.843	0.787	0.8865	0.912	0.8605	0.939	0.8475	0.878	0.866	0.794	0.8715	0.8165	0.838	0.797	0.836
6.42306	0.796	0.864	0.86	0.925	0.7755	0.856	0.8745	0.8505	0.8695	0.8635	0.88	0.7975	0.853	0.808	0.856	0.8705	0.82	0.898	0.8395	0.909	0.8025	0.831	0.9005	0.845	0.8225	0.8805	0.876	0.771	0.796	0.8915	0.744	0.8125	0.816	0.878	0.7605	0.831	0.86	0.854	0.8815	0.854	0.8755	0.8755	0.834	0.889	0.83	0.85	0.8725	0.859	0.8775
7.01972	0.829	0.846	0.846	1.505	0.8115	0.8065	0.886	0.879	0.895	0.9205	0.922	0.8105	0.8205	0.8575	0.825	0.867	0.9	0.936	0.8855	0.8305	0.851	0.916	0.8535	0.81	0.887	0.8625	0.924	0.884	0.9145	0.847	0.875	0.7785	0.8805	0.9705	0.8505	0.8335	0.774	0.8925	0.902	0.8245	0.8385	0.864	0.798	0.885	0.955	0.862	0.853	0.8385	0.8835
7.60111	0.849	0.8525	0.8595	0.86	0.797	0.8385	0.8885	0.812	0.8795	0.8805	0.871	0.8915	0.8435	0.877	0.882	0.877	0.9345	0.879	0.778	0.8765	0.847	0.897	0.8295	0.8805	0.7785	0.8905	0.9385	0.887	0.9295	0.928	0.836	0.876	0.894	0.8605	0.8685	0.8785	0.8665	0.9495	0.8565	0.856	0.835	0.8985	0.8575	0.874	0.8485	0.8915	0.9145	0.839	0.869
Saccharomyces cerevisiae (aerobic)
Elapsed time (h)	BS1_A1	BS1_B1	BS1_C1	BS1_D1	BS1_A2	BS1_B2	BS1_C2	BS1_D2	BS1_A3	BS1_B3	BS1_C3	BS1_D3	BS1_A4	BS1_B4	BS1_C4	BS1_D4	BS1_A5	BS1_B5	BS1_C5	BS1_D5	BS1_A6	BS1_B6	BS1_C6	BS1_D6	BS1_A7	BS1_B7	BS1_C7	BS1_D7	BS1_A8	BS1_B8	BS1_C8	BS1_D8	BS1_A9	BS1_B9	BS1_C9	BS1_D9	BS1_A10	BS1_B10	BS1_C10	BS1_D10	BS1_E1	BS1_F1	BS1_G1	BS1_H1	BS1_E2	BS1_F2	BS1_G2	BS1_H2	BS1_E3
0.288611	0.027	0.0265	0.0295	0.0185	0.027	0.029	0.0285	0.0305	0.027	0.029	0.029	0.033	0.0315	0.0295	0.0285	0.0175	0.0275	0.03	0.032	0.0305	0.027	0.026	0.0285	0.0285	0.027	0.0265	0.025	0.0285	0.0115	0.0275	0.0275	0.0275	0.024	0.026	0.027	0.0285	0.0295	0.025	0.026	0.0265	0.0315	0.033	0.0335	0.0315	0.0315	0.034	0.0305	0.03	0.035
0.873333	0.032	0.0325	0.034	0.0355	0.0295	0.031	0.034	0.034	0.0295	0.032	0.0335	0.0335	0.03	0.029	0.032	0.0345	0.033	0.032	0.0355	0.035	0.029	0.03	0.032	0.0305	0.032	0.0335	0.034	0.033	0.0315	0.0315	0.0345	0.0335	0.0335	0.0315	0.0345	0.034	0.0275	0.03	0.029	0.0325	0.033	0.037	0.0385	0.0365	0.035	0.035	0.036	0.0355	0.034
1.45639	0.0305	0.0315	0.033	0.038	0.0285	0.0345	0.034	0.0385	0.028	0.0315	0.0345	0.0345	0.028	0.0315	0.0345	0.0335	0.03	0.0285	0.033	0.034	0.029	0.031	0.031	0.034	0.0285	0.029	0.031	0.032	0.031	0.03	0.0335	0.03	0.0295	0.0295	0.033	0.0305	0.026	0.028	0.03	0.032	0.0335	0.0405	0.0385	0.041	0.0355	0.0375	0.038	0.039	0.0355
2.02389	0.0345	0.037	0.038	0.0415	0.032	0.0385	0.039	0.0415	0.032	0.038	0.0375	0.0375	0.0325	0.035	0.037	0.0365	0.0315	0.0355	0.0375	0.038	0.0315	0.0355	0.037	0.0385	0.0315	0.0355	0.039	0.0335	0.0335	0.0355	0.035	0.0365	0.032	0.0345	0.0355	0.0355	0.0305	0.034	0.0335	0.0335	0.0415	0.044	0.043	0.042	0.039	0.043	0.0415	0.0405	0.0415
2.60694	0.0495	0.051	0.0495	0.05	0.0455	0.0455	0.0505	0.052	0.0425	0.0485	0.0485	0.0485	0.046	0.0465	0.049	0.049	0.0445	0.046	0.0475	0.0485	0.043	0.0495	0.048	0.0465	0.043	0.0465	0.0475	0.0465	0.044	0.049	0.051	0.0465	0.044	0.0485	0.0495	0.0455	0.0435	0.046	0.048	0.0475	0.055	0.0555	0.0565	0.059	0.0505	0.053	0.054	0.0525	0.0515
3.19	0.046	0.0475	0.051	0.0525	0.0485	0.05	0.0505	0.051	0.041	0.0465	0.0475	0.045	0.041	0.0465	0.0485	0.049	0.046	0.046	0.0465	0.048	0.0415	0.0455	0.0485	0.0475	0.0505	0.0485	0.049	0.0535	0.046	0.045	0.047	0.047	0.046	0.047	0.05	0.049	0.044	0.0445	0.048	0.0485	0.052	0.0505	0.054	0.054	0.052	0.054	0.055	0.055	0.0485
3.77306	0.062	0.068	0.068	0.0645	0.0645	0.0595	0.0675	0.068	0.063	0.063	0.063	0.064	0.0605	0.061	0.0575	0.062	0.0595	0.059	0.0675	0.0615	0.06	0.0615	0.0635	0.0615	0.0605	0.063	0.0675	0.063	0.065	0.0635	0.0645	0.06	0.0615	0.06	0.061	0.064	0.064	0.0605	0.0595	0.0585	0.0635	0.0705	0.0745	0.072	0.0655	0.0685	0.068	0.07	0.0635
4.34028	0.0785	0.075	0.073	0.0775	0.0765	0.081	0.08	0.0855	0.072	0.074	0.0765	0.0775	0.08	0.076	0.075	0.074	0.073	0.076	0.076	0.0745	0.07	0.071	0.075	0.074	0.081	0.075	0.0745	0.076	0.0725	0.081	0.076	0.0805	0.072	0.0765	0.0795	0.074	0.0775	0.073	0.0675	0.0725	0.0785	0.082	0.0825	0.083	0.0895	0.084	0.08	0.0865	0.0775
4.92417	0.0965	0.0905	0.0945	0.0965	0.0855	0.0965	0.102	0.1025	0.0895	0.0875	0.091	0.0905	0.0945	0.0965	0.094	0.0885	0.089	0.092	0.0895	0.0925	0.089	0.0885	0.0895	0.092	0.0895	0.0905	0.0875	0.0895	0.08	0.0915	0.1	0.0895	0.0855	0.089	0.088	0.0935	0.0905	0.0885	0.081	0.0925	0.0995	0.1015	0.098	0.109	0.0915	0.0905	0.1005	0.099	0.0905
5.5075	0.115	0.11	0.1145	0.125	0.12	0.1145	0.1175	0.121	0.1195	0.1045	0.111	0.1145	0.122	0.113	0.114	0.1135	0.1075	0.114	0.1125	0.115	0.12	0.111	0.1185	0.1155	0.112	0.112	0.1195	0.118	0.1195	0.11	0.122	0.111	0.1095	0.1095	0.117	0.115	0.1045	0.1115	0.104	0.1065	0.1275	0.132	0.1135	0.115	0.1225	0.116	0.1155	0.1105	0.112
6.09111	0.1305	0.1455	0.1405	0.152	0.134	0.145	0.147	0.161	0.1415	0.156	0.1445	0.145	0.1635	0.152	0.1445	0.1415	0.139	0.137	0.147	0.1395	0.1375	0.1325	0.145	0.1545	0.157	0.1345	0.1465	0.153	0.1555	0.152	0.1485	0.1525	0.1475	0.138	0.147	0.1435	0.1325	0.1415	0.1465	0.1435	0.145	0.1665	0.156	0.1425	0.1545	0.1515	0.154	0.147	0.146
6.65917	0.152	0.1875	0.1815	0.185	0.175	0.188	0.1725	0.1995	0.174	0.189	0.179	0.186	0.183	0.174	0.1785	0.1755	0.171	0.1795	0.1895	0.184	0.1715	0.182	0.1815	0.2035	0.1935	0.1755	0.1725	0.1855	0.1805	0.1865	0.185	0.1745	0.1715	0.198	0.179	0.1955	0.1645	0.1685	0.165	0.1725	0.2	0.204	0.1775	0.175	0.186	0.1815	0.1725	0.177	0.187
7.24139	0.224	0.212	0.2325	0.2125	0.2075	0.2355	0.2255	0.234	0.237	0.244	0.213	0.217	0.217	0.216	0.2275	0.21	0.219	0.217	0.2155	0.207	0.2395	0.2045	0.235	0.214	0.2185	0.2095	0.209	0.2325	0.226	0.2335	0.219	0.2145	0.2215	0.2255	0.2275	0.215	0.212	0.222	0.2165	0.2105	0.2325	0.2285	0.2255	0.277	0.251	0.233	0.225	0.208	0.217
7.82472	0.276	0.2745	0.278	0.27	0.2475	0.295	0.272	0.288	0.2695	0.25	0.2805	0.2915	0.3025	0.263	0.4425	0.255	0.2955	0.276	0.271	0.2825	0.295	0.2695	0.3005	0.3045	0.274	0.2585	0.2935	0.297	0.292	0.2915	0.2905	0.272	0.292	0.293	0.2955	0.273	0.2675	0.276	0.2645	0.2745	0.2895	0.303	0.261	0.271	0.2655	0.263	0.2665	0.266	0.2725
8.40778	0.333	0.3675	0.332	0.349	0.3465	0.4265	0.347	0.3945	0.354	0.358	0.348	0.399	0.352	0.3725	0.353	0.3615	0.325	0.395	0.335	0.353	0.3345	0.3585	0.3515	0.3495	0.337	0.366	0.3585	0.3415	0.375	0.351	0.337	0.347	0.3555	0.3815	0.35	0.3155	0.364	0.3695	0.356	0.379	0.3725	0.3835	0.3595	0.3525	0.39	0.357	0.3885	0.329	0.3525
8.975	0.4735	0.5005	0.438	0.4505	0.4115	0.5055	0.441	0.507	0.45	0.436	0.405	0.4375	0.4445	0.473	0.3985	0.4325	0.456	0.479	0.434	0.4635	0.4425	0.391	0.448	0.4375	0.4505	0.539	0.4455	0.438	0.5105	0.4875	0.4265	0.4035	0.428	0.4775	0.4225	0.471	0.4385	0.4715	0.4695	0.437	0.452	0.4475	0.46	0.428	0.45	0.5095	0.433	0.413	0.4495
9.55833	0.6475	0.5615	0.525	0.5895	0.5285	0.6005	0.561	0.6365	0.5495	0.5595	0.545	0.818	0.601	0.5735	0.5515	0.6335	0.686	0.525	0.5505	0.6065	0.686	0.5795	0.5325	0.5855	0.572	0.628	0.58	0.6155	0.534	0.598	0.531	0.5935	0.61	0.5655	0.5295	0.6175	0.5495	0.584	0.522	0.6025	0.623	0.58	0.627	0.6015	0.627	0.576	0.587	0.6295	0.752
10.1417	0.708	0.645	0.659	0.649	0.6365	0.704	0.621	0.7385	0.6885	0.6145	0.6625	0.7045	0.6805	0.6095	0.6505	0.6695	0.6405	0.7305	0.742	0.642	0.6665	0.625	0.6135	0.6825	0.599	0.7135	0.657	0.7345	0.75	0.6595	0.6145	0.649	0.634	0.7045	0.637	0.634	0.7205	0.671	0.6695	0.685	0.6765	0.7385	0.722	0.6625	0.698	0.676	0.675	0.6125	0.664
Escherichia coli (anaerobic)
Elapsed time (h)	BS1_A1	BS1_B1	BS1_C1	BS1_D1	BS1_A2	BS1_B2	BS1_C2	BS1_D2	BS1_A3	BS1_B3	BS1_C3	BS1_D3	BS1_A4	BS1_B4	BS1_C4	BS1_D4	BS1_A5	BS1_B5	BS1_C5	BS1_D5	BS1_A6	BS1_B6	BS1_C6	BS1_D6	BS1_A7	BS1_B7	BS1_C7	BS1_D7	BS1_A8	BS1_B8	BS1_C8	BS1_D8	BS1_A9	BS1_B9	BS1_C9	BS1_D9	BS1_A10	BS1_B10	BS1_C10	BS1_D10	BS1_E1	BS1_F1	BS1_G1	BS1_H1	BS1_E2	BS1_F2	BS1_G2	BS1_H2	BS1_E3
0	0.006	0.00850001	0.014	0.02	0.0155	0.015	0.016	0.023	0.012	0.0175	0.02	0.02	0.000999994	0.017	0.0155	0.014	0.013	0.014	0.015	0.0175	0.0125	0.0125	0.013	0.014	0.0135	0.0115	0.0125	0.008	0.0135	0.014	0.014	0.017	0.0245	0.0115	0.013	0.0145	0.013	0.00300001	0.0185	0.016	0.0195	0.022	0.0265	0.033	0.0185	0.0225	0.023	0.0245	0.0185
1.065	0.00749999	0.00950001	0.0155	0.02	0.0115	0.0185	0.0205	0.021	0.0115	0.0215	0.018	0.0235	0.0135	0.0145	0.0185	0.0175	0.017	0.0135	0.0165	0.013	0.01	0.012	0.015	0.0115	0.0145	0.0115	0.016	0.016	0.0155	0.0145	0.0145	0.015	0.0125	0.0115	0.0135	0.015	0.013	0.0165	0.016	0.0165	0.017	0.0235	0.0245	0.023	0.018	0.0215	0.021	0.0275	0.019
2.12972	0.0155	0.018	0.029	0.0305	0.0175	0.027	0.0305	0.029	0.02	0.023	0.025	0.0305	0.0175	0.0275	0.024	0.0205	0.0165	0.021	0.021	0.021	0.02	0.0195	0.022	0.0195	0.018	0.0205	0.0215	0.02	0.0195	0.022	0.024	0.021	0.016	0.015	0.019	0.025	0.0435	0.021	0.02	0.0255	0.034	0.04	0.0365	0.032	0.03	0.03	0.031	0.0315	0.0245
3.22722	0.016	0.021	0.0345	0.0385	0.026	0.032	0.0395	0.043	0.0215	0.0315	0.0315	0.031	0.026	0.027	0.0245	0.028	0.027	0.025	0.0235	0.0245	0.026	0.0325	0.0255	0.0295	0.0275	0.0275	0.0295	0.028	0.026	0.0285	0.032	0.028	0.0155	0.023	0.024	0.025	0.0295	0.025	0.0335	0.026	0.0345	0.0385	0.0375	0.0375	0.0375	0.039	0.0425	0.043	0.033
4.30778	0.025	0.036	0.047	0.053	0.038	0.0475	0.044	0.056	0.0255	0.0455	0.0385	0.04	0.046	0.0395	0.0405	0.0375	0.0505	0.046	0.03	0.032	0.0445	0.046	0.041	0.0395	0.0515	0.0455	0.0435	0.0365	0.055	0.0445	0.047	0.039	0.0285	0.0295	0.0345	0.035	0.0395	0.032	0.029	0.0325	0.042	0.0455	0.049	0.0505	0.0445	0.052	0.0515	0.0545	0.038
5.37222	0.0425	0.044	0.0605	0.076	0.0505	0.0705	0.0625	0.0735	0.036	0.063	0.0565	0.0525	0.062	0.0535	0.0565	0.0515	0.0705	0.058	0.0415	0.0365	0.054	0.072	0.056	0.047	0.0735	0.0625	0.061	0.0425	0.07	0.0635	0.0575	0.0455	0.0385	0.043	0.0465	0.049	0.047	0.041	0.0405	0.047	0.0645	0.0605	0.0645	0.0645	0.0545	0.067	0.072	0.0715	0.047
6.43722	0.0575	0.071	0.0795	0.1005	0.066	0.0805	0.079	0.09	0.0455	0.0785	0.067	0.067	0.071	0.069	0.0655	0.061	0.081	0.07	0.0525	0.048	0.073	0.0785	0.064	0.052	0.09	0.074	0.068	0.052	0.077	0.072	0.0695	0.057	0.0465	0.0555	0.0505	0.059	0.0595	0.0625	0.0465	0.0545	0.0845	0.0935	0.0885	0.087	0.072	0.0915	0.09	0.0925	0.06
7.50111	0.0735	0.083	0.084	0.096	0.0755	0.0875	0.094	0.0945	0.0525	0.082	0.0775	0.0675	0.081	0.0725	0.0655	0.0625	0.0795	0.0745	0.0565	0.0475	0.071	0.0785	0.0615	0.0565	0.0865	0.077	0.069	0.058	0.0775	0.0715	0.067	0.0575	0.0505	0.062	0.054	0.056	0.0595	0.0605	0.0505	0.057	0.089	0.0885	0.094	0.084	0.073	0.088	0.087	0.097	0.0605
DSM2544 (anaerobic)
Elapsed time (h)	BS1_A1	BS1_B1	BS1_C1	BS1_D1	BS1_A2	BS1_B2	BS1_C2	BS1_D2	BS1_A3	BS1_B3	BS1_C3	BS1_D3	BS1_A4	BS1_B4	BS1_C4	BS1_D4	BS1_E1	BS1_F1	BS1_G1	BS1_H1	BS1_E2	BS1_F2	BS1_G2	BS1_H2	BS1_E3	BS1_F3	BS1_G3	BS1_H3	BS1_E4	BS1_F4	BS1_G4	BS1_H4
0	0.0125	0.0295	0.0165	0.0245	0.018	0.024	0.013	0.025	0.013	0.024	0.02	0.0265	0.017	0.02	0.0185	0.025	0.0305	0.0175	0.021	0.0235	0.0245	0.0245	0.0245	0.0285	0.019	0.0225	0.0305	0.027	0.028	0.0305	0.03	0.0195
1.0875	0.062	0.0695	0.065	0.079	0.057	0.0615	0.062	0.062	0.0555	0.066	0.0695	0.066	0.069	0.0655	0.0605	0.071	0.065	0.0725	0.0695	0.066	0.063	0.0695	0.0705	0.072	0.0665	0.067	0.0715	0.072	0.076	0.0705	0.0745	0.0725
2.14111	0.2095	0.2	0.1875	0.2055	0.1875	0.195	0.2025	0.198	0.1825	0.1925	0.201	0.185	0.194	0.1985	0.1505	0.193	0.194	0.199	0.2135	0.207	0.189	0.215	0.2045	0.191	0.175	0.2055	0.2045	0.1895	0.1975	0.2305	0.2105	0.2275
3.22861	0.248	0.2595	0.2285	0.253	0.2435	0.2325	0.2545	0.234	0.224	0.2325	0.2505	0.2185	0.232	0.267	0.196	0.25	0.2455	0.2645	0.276	0.2325	0.239	0.2465	0.2595	0.239	0.2215	0.242	0.2455	0.247	0.2305	0.2505	0.241	0.266
4.33167	0.2885	0.2845	0.2965	0.303	0.2685	0.263	0.256	0.262	0.226	0.2635	0.263	0.236	0.239	0.2595	0.21	0.2505	0.2735	0.2935	0.3115	0.286	0.2555	0.2905	0.2745	0.259	0.254	0.2675	0.2695	0.2465	0.229	0.257	0.27	0.279
5.41917	0.339	0.3345	0.3	0.369	0.3095	0.319	0.289	0.292	0.255	0.331	0.3	0.2705	0.29	0.3225	0.23	0.271	0.304	0.357	0.3305	0.3135	0.3105	0.333	0.3145	0.306	0.2545	0.2965	0.3005	0.287	0.2585	0.3	0.305	0.2785
6.4725	0.3895	0.3965	0.3425	0.404	0.3885	0.351	0.321	0.3265	0.2835	0.3865	0.3145	0.3465	0.3475	0.33	0.2405	0.288	0.326	0.3655	0.4655	0.3785	0.299	0.3395	0.331	0.321	0.278	0.341	0.482	0.322	0.274	0.301	0.3345	0.3295
7.55944	0.3865	0.398	0.3635	0.4315	0.345	0.375	0.3565	0.3415	0.3015	0.3985	0.335	0.297	0.3515	0.3295	0.2465	0.314	0.357	0.3955	0.747	0.412	0.325	0.397	0.336	0.345	0.2875	0.3405	0.372	0.319	0.285	0.347	0.369	0.3575
DSM15670 (anaerobic)
Elapsed time (h)	BS1_A5	BS1_B5	BS1_C5	BS1_D5	BS1_A6	BS1_B6	BS1_C6	BS1_D6	BS1_A7	BS1_B7	BS1_C7	BS1_D7	BS1_A8	BS1_B8	BS1_C8	BS1_D8	BS1_E5	BS1_F5	BS1_G5	BS1_H5	BS1_E6	BS1_F6	BS1_G6	BS1_H6	BS1_E7	BS1_F7	BS1_G7	BS1_H7	BS1_E8	BS1_F8	BS1_G8	BS1_H8
0	0.0195	0.031	0.02	0.02	0.015	0.0155	0.0185	0.0195	0.02	0.0175	0.027	0.026	0.0165	0.004	0.0225	0.024	0.0265	0.027	0.02	0.0245	0.0225	0.0295	0.03	0.0255	-0.0165	0.031	0.016	0.0285	0.029	0.025	0.0315	-0.00299999
1.0875	0.0595	0.054	0.0565	0.0535	0.0515	0.066	0.0555	0.0515	0.0525	0.0655	0.054	0.0545	0.059	0.055	0.05	0.0545	0.0585	0.057	0.0615	0.0745	0.055	0.0545	0.0565	0.066	0.051	0.0615	0.0625	0.0635	0.0595	0.057	0.057	0.0595
2.14111	0.188	0.183	0.185	0.19	0.2175	0.2165	0.2175	0.212	0.213	0.209	0.229	0.1755	0.196	0.1985	0.1835	0.1855	0.1815	0.192	0.194	0.2025	0.1845	0.1885	0.2015	0.189	0.1905	0.191	0.209	0.2095	0.185	0.1835	0.1775	0.2165
3.22861	0.271	0.2215	0.252	0.2455	0.2845	0.286	0.276	0.2865	0.279	0.2565	0.2775	0.2665	0.259	0.255	0.2635	0.2515	0.2345	0.2505	0.2365	0.261	0.2565	0.23	0.262	0.262	0.2505	0.2455	0.248	0.2825	0.2535	0.2385	0.238	0.279
4.33167	0.282	0.263	0.274	0.2745	0.3195	0.344	0.3105	0.319	0.326	0.2855	0.299	0.267	0.288	0.2655	0.27	0.27	0.067	0.2805	0.2805	0.3145	0.278	0.2675	0.2935	0.293	0.257	0.274	0.291	0.3235	0.28	0.269	0.2625	0.2905
5.41917	0.323	0.3145	0.3335	0.334	0.3595	0.3485	0.3655	0.3385	0.4105	0.355	0.359	0.3205	0.352	0.321	0.3155	0.2995	0.279	0.295	0.324	0.331	0.3055	0.302	0.3335	0.322	0.294	0.329	0.3045	0.3715	0.307	0.305	0.289	0.346
6.4725	0.3925	0.347	0.348	0.337	0.449	0.4135	0.406	0.396	0.4375	0.3785	0.417	0.3395	0.369	0.34	0.338	0.328	0.3195	0.3305	0.322	0.368	0.337	0.324	0.334	0.343	0.321	0.346	0.3365	0.3875	0.3475	0.336	0.3115	0.3695
7.55944	0.3785	0.3665	0.363	0.39	0.402	0.4605	0.4435	0.405	0.5115	0.3955	0.4625	0.3495	0.408	0.361	0.349	0.366	0.329	0.3655	0.3865	0.37	0.347	0.3375	0.3805	0.3855	0.34	0.3745	0.3765	0.416	0.3675	0.3345	0.335	0.3915
[truncated: 31 more columns]

## Sheet: Flask cultivations
Escherichia coli (aerobic)
Elapsed time (h)	replicate1	replicate2	replicate3
0	0.02425	0.02425	0.02425
2.05	0.0805	0.087	0.0875
3.1	0.171	0.1565	0.1615
4	0.285	0.2585	0.2905
Saccharomyces cerevisiae (aerobic)
Elapsed time (h)	replicate1	replicate2	replicate3
0	0.023	0.023	0.023
2.05	0.048	0.05	0.0425
3.1	0.047	0.0545	0.0555
4	0.0835	0.0905	0.096
Pseudomonas putida (aerobic)
Elapsed time (h)	replicate1	replicate2	replicate3
0	0.0375	0.0375	0.0375
2.05	0.057	0.049	0.0845
3.1	0.112	0.1265	0.1045
4	0.188	0.2275	0.343
Escherichia coli (anaerobic)
Elapsed time (h)	replicate1	replicate2	replicate3
0	0.02005	0.02005	0.02005
2.05	0.07775	0.067	0.0818
3.1	0.1145	0.09425	0.09725
4	0.12275	0.124	0.13125
