# Supplementary material for: An automated workflow for multi-omics screening of microbial model organisms
Source: NPJ Syst Biol Appl. 2023 May 19;9:14. doi: 10.1038/s41540-023-00277-6 (PMC10199033; doi:10.1038/s41540-023-00277-6)
Supplement: Supplementary file 7 — Dataset 2 [file 41540_2023_277_MOESM7_ESM.xlsx]

## Sheet: 96 well plates
rates obtained with 3 measurements from three dilutions											rates obtained considering starting concentration and 1 measurement
Escherichia coli (aerobic)	Rate (mmol/gDCW/h):										Escherichia coli (aerobic)	Rate (mmol/gDCW/h):
	L-lactate	Acetate	Ethanol	Formate	Glucose	Pyruvate	Succinate	Gluconate	Glycerol			L-lactate	Acetate	Ethanol	Formate	Glucose	Pyruvate	Succinate	Gluconate	Glycerol
rep1		3.19475		3.3581	-7.33137						rep1		3.97324		2.85177	-6.33708
rep2		2.93409		3.02224	-6.8957						rep2		3.67287		2.5909	-6.09674
rep3		3.74778		3.88182	-8.25736						rep3		4.37946		3.1172	-7.21674
AVERAGE		3.29221		3.42072	-7.49481						AVERAGE		4.00852		2.85329	-6.55018
CV%		12.6209		12.6639	9.27826						CV%		8.84653		9.22284	9.00167
STDEV		0.415508		0.433197	0.695388						STDEV		0.354615		0.263154	0.589626
Escherichia coli (anaerobic)	Rate (mmol/gDCW/h):										Escherichia coli (anaerobic)	Rate (mmol/gDCW/h):
	L-lactate	Acetate	Ethanol	Formate	Glucose	Pyruvate	Succinate	Gluconate	Glycerol			L-lactate	Acetate	Ethanol	Formate	Glucose	Pyruvate	Succinate	Gluconate	Glycerol
rep1	3.44174	6.36735		23.115	-14.2833		0.564451				rep1	2.50022	5.5393		20.4726	-9.48254		0.564451
rep2	4.22605	7.19997		28.0075	-15.4571		0.61913				rep2	2.61203	5.69444		21.4263	-10.5986		0.61913
rep3	3.31058	6.31066		23.9271	-9.83911		0.506219				rep3	2.15879	4.94686		18.953	-13.2286		0.506219
AVERAGE	3.65945	6.62599		25.0165	-13.1932		0.563267				AVERAGE	2.42368	5.39353		20.284	-11.1033		0.563267
CV%	13.5279	7.51413		10.4805	22.4616		10.0246				CV%	9.74207	7.31486		6.14978	17.3225		10.0246
STDEV	0.495048	0.497886		2.62186	2.9634		0.0564653				STDEV	0.236117	0.394529		1.24742	1.92337		0.0564653
Pseudomonas putida (aerobic)	Rate (mmol/gDCW/h):										Pseudomonas putida (aerobic)	Rate (mmol/gDCW/h):
	L-lactate	Acetate	Ethanol	Formate	Glucose	Pyruvate	Succinate	Gluconate	Glycerol			L-lactate	Acetate	Ethanol	Formate	Glucose	Pyruvate	Succinate	Gluconate	Glycerol
rep1	0.0810157				-8.54251		0.0428392	1.34354			rep1	0.0844833				-13.6157		0.0777886	2.33676
rep2	0.0838967				-8.38008		0.041279	1.43538			rep2	0.0838845				-12.9321		0.0749172	2.31442
rep3	0.0858923				-9.67308		0.0452314	1.53064			rep3	0.0878406				-13.272		0.0735434	2.34809
AVERAGE	0.0836016				-8.86522		0.0420591	1.43652			AVERAGE	0.0854028				-13.2733		0.0763529	2.33309
CV%	2.93254				7.94479		2.62304	6.51255			CV%	2.49677				2.57482		2.65922	0.734428
STDEV	0.00245165				0.704323		0.00199073	0.093554			STDEV	0.00213231				0.341763		0.00216618	0.0171349
Saccharomyces cerevisiae	Rate (mmol/gDCW/h):										Saccharomyces cerevisiae	Rate (mmol/gDCW/h):
	L-lactate	Acetate	Ethanol	Formate	Glucose	Pyruvate	Succinate	Gluconate	Glycerol			L-lactate	Acetate	Ethanol	Formate	Glucose	Pyruvate	Succinate	Gluconate	Glycerol
rep1	3.49971	1.1002	27.8962		-18.1743				2.58046		rep1	4.20181	1.2233	35.2745		-22.3528				3.07411
rep2	3.41427	1.12166	27.0693		-16.255				2.50884		rep2	3.98896	1.20307	31.8301		-20.9501				2.91866
rep3	3.62541	1.26115	25.9255		-18.8516				2.70147		rep3	4.313	1.34571	32.2548		-21.4003				3.17588
AVERAGE	3.51313	1.161	26.9637		-17.7603				2.59692		AVERAGE	4.16793	1.25736	33.1198		-21.5677				3.05622
CV%	3.02308	7.52677	3.67023		7.58378				3.74928		CV%	3.95063	6.13846	5.67053		3.32057				4.23851
STDEV	0.106205	0.0873862	0.989629		1.3469				0.0973659		STDEV	0.164659	0.0771826	1.87807		0.716171				0.129538

## Sheet: Flasks
Escherichia coli (aerobic)	Rate (mmol/gDCW/h):
	L-lactate	Acetate	Ethanol	Formate	Glucose	Pyruvate	Succinate	Gluconate	Glycerol
rep1		1.58955			-6.85438
rep2		1.07859			-7.92828
rep3		1.32886			-6.41306
AVERAGE		1.33233			-7.06524
CV%		19.1516			10.5436
STDEV		0.255496			0.77931
Escherichia coli (anaerobic)	Rate (mmol/gDCW/h):
	L-lactate	Acetate	Ethanol	Formate	Glucose	Pyruvate	Succinate	Gluconate	Glycerol
rep1		6.81177		16.3443	-9.58882		0.564451
rep2		7.79783	22.1521	18.5895	-12.2119		0.61913
rep3		8.95001	19.2519	19.33	-11.5465		0.506219
AVERAGE		7.8532	20.702	18.0879	-11.1157		0.563267
CV%		14.6505	9.25778	8.90116	12.5094		9.54142
STDEV		1.07019	2.0508	1.55476	1.36357		0.0564653
Pseudomonas putida (aerobic)	Rate (mmol/gDCW/h):
	L-lactate	Acetate	Ethanol	Formate	Glucose	Pyruvate	Succinate	Gluconate	Glycerol
rep1	0.0571381				-11.4909			1.06191
rep2	0.0701263				-11.41			1.53245
rep3	0.0648541				-5.45869			0.65509
AVERAGE	0.0640395				-9.4532			1.08315
CV%	10.2657				30.2135			33.8476
STDEV	0.00653228				3.45958			0.439065
Saccharomyces cerevisiae	Rate (mmol/gDCW/h):
	L-lactate	Acetate	Ethanol	Formate	Glucose	Pyruvate	Succinate	Gluconate	Glycerol
rep1	0.113717	0.62332	11.082		-7.38748				1.08316
rep2	0.0865911	0.543884	7.99354		-15.3033				0.899369
rep3	0.121988	0.845514	16.5755		-18.361				1.74467
AVERAGE	0.107432	0.670906	11.8837		-13.6839				1.2424
CV%	18.4882	26.7896	45.5745		49.916				44.85
STDEV	0.0185167	0.156344	4.3468		5.66316				0.444582
