# Supplementary material for: An automated workflow for multi-omics screening of microbial model organisms
Source: NPJ Syst Biol Appl. 2023 May 19;9:14. doi: 10.1038/s41540-023-00277-6 (PMC10199033; doi:10.1038/s41540-023-00277-6)
Supplement: Supplementary file 8 — Dataset 3 [file 41540_2023_277_MOESM8_ESM.xlsx]

## Sheet: Legend
	Table 1	E. coli absolute metabolite concentrations per gram cell dry weight (uM/gDCW) across a whole TCP plate
	Table 2	S. cerevisiae absolute metabolite concentrations per gram cell dry weight (uM/gDCW) across a whole TCP plate
	Table 3	P. putida absolute metabolite concentrations per gram cell dry weight (uM/gDCW) across a whole TCP plate
	Table 4	E. coli quenching experiments, absolute metabolite concentrations per gram cell dry weight (uM/gDCW) across a whole TCP plate
	Table 5	E. coli relative metabolite quantification across a whole TCP plate
	Table 6	S. cerevisiae relative metabolite quantification across a whole TCP plate
	Table 7	P. putida relative metabolite quantification across a whole TCP plate

## Sheet: Table 1
component_name	amp	adp	atp
meta_value	calculated_concentration	calculated_concentration	calculated_concentration
Extraction-210611-01	20.9346	2.32393	20.3075
Extraction-210611-02	16.7226	1.596	22.6404
Extraction-210611-03	15.2878	2.64061	15.7623
Extraction-210611-04	14.1312	1.79559	18.0625			THIS ARE NOT NORMALIZED FOR BIOMASS
Extraction-210611-05	14.9431	1.74806	23.2041			see AA_final_data_normalization.m
Extraction-210611-06	13.0681	1.63885	21.6998
Extraction-210611-07	13.9519	1.712	18.485
Extraction-210611-08	6.31908	1.653	20.8058
Extraction-210611-09	13.2503	1.52634	20.1843
Extraction-210611-10	14.7896	1.95475	22.6693
Extraction-210611-11	13.9515	1.39983	17.5796
Extraction-210611-13	17.6999	1.63471	19.0375
Extraction-210611-14	10.4527	1.95593	14.4795
Extraction-210611-15	10.724	2.67447	16.8675
Extraction-210611-16	11.8371	0	16.9725
Extraction-210611-17	13.4002	2.2688	19.5143
Extraction-210611-18	11.9985	2.96365	16.1324
Extraction-210611-19	10.6256	3.19091	17.028
Extraction-210611-20	11.4942	2.1821	20.7121
Extraction-210611-21	11.9341	2.91056	17.9277
Extraction-210611-22	13.3725	2.37413	16.7981
Extraction-210611-23	10.8183	3.22068	14.1892
Extraction-210611-25	12.3503	2.04	19.9281
Extraction-210611-26	13.4553	2.44899	16.6522
Extraction-210611-27	10.1289	2.40051	16.8952
Extraction-210611-28	8.38666	2.14735	18.3881
Extraction-210611-29	10.0461	1.94893	13.2435
Extraction-210611-30	7.49433	0	16.3225
Extraction-210611-31	16.475	0	14.1909
Extraction-210611-32	8.61717	2.19644	19.6518
Extraction-210611-33	11.8077	2.73656	15.0917
Extraction-210611-34	11.9011	0	17.1572
Extraction-210611-35	10.4108	1.41506	15.8481
Extraction-210611-37	13.9807	2.45222	18.2555
Extraction-210611-38	16.3903	3.79561	16.7046
Extraction-210611-39	9.91302	2.07563	17.3448
Extraction-210611-40	7.9045	2.39621	15.1828
Extraction-210611-41	7.3034	0	16.4779
Extraction-210611-42	13.5367	1.66774	28.8394
Extraction-210611-43	3.64886	3.00833	4.18698
Extraction-210611-44	9.60615	0	15.9874
Extraction-210611-45	14.0298	3.35405	21.0533
Extraction-210611-46	18.0469	3.2448	25.6358
Extraction-210611-47	9.397	2.82796	16.8231
Extraction-210611-49	16.8181	2.53594	18.9455
Extraction-210611-50	12.3004	3.78901	17.2724
Extraction-210611-51	13.573	3.24258	15.7059
Extraction-210611-52	14.2259	0	19.4683
Extraction-210611-53	10.0027	2.76083	15.6781
Extraction-210611-54	9.57996	2.34385	14.535
Extraction-210611-55	28.1671	4.14863	45.468
Extraction-210611-56	14.4013	3.54987	41.5542
Extraction-210611-57	14.9207	0	19.1798
Extraction-210611-58	15.0808	4.59804	17.9923
Extraction-210611-59	13.7089	2.93695	20.536
Extraction-210611-61	14.0352	2.56745	18.1267
Extraction-210611-62	12.5873	2.37766	17.0074
Extraction-210611-63	12.2455	2.28845	17.3016
Extraction-210611-64	14.4088	2.31487	18.9947
Extraction-210611-65	13.3213	1.67748	19.4164
Extraction-210611-66	9.44801	1.88462	17.5542
Extraction-210611-67	9.38837	0	15.7847
Extraction-210611-68	7.1381	2.05835	18.1422
Extraction-210611-69	11.6587	2.03957	18.2452
Extraction-210611-70	12.5597	0	19.3255
Extraction-210611-71	11.4527	2.08922	15.6457
Extraction-210611-73	16.0839	2.845	19.3422
Extraction-210611-74	16.0948	3.00314	19.1601
Extraction-210611-75	11.9745	2.30153	17.6226
Extraction-210611-76	14.3737	3.56716	16.6683
Extraction-210611-77	18.8888	2.61612	16.421
Extraction-210611-78	12.8019	3.5469	15.3573
Extraction-210611-79	11.8762	3.0205	13.1222
Extraction-210611-80	10.8787	2.44425	15.9271
Extraction-210611-81	11.3853	3.64943	18.5662
Extraction-210611-82	13.4926	3.30038	15.3858
Extraction-210611-83	15.6228	1.85283	17.8959
Extraction-210611-85	13.1809	0	22.5419
Extraction-210611-86	12.4305	1.50282	17.4926
Extraction-210611-87	13.5321	2.52778	18.7919
Extraction-210611-88	15.9373	1.54662	21.2685
Extraction-210611-89	16.3696	2.23312	21.0329
Extraction-210611-90	14.7424	2.16944	17.854
Extraction-210611-91	14.5826	1.88881	22.0036
Extraction-210611-92	10.37	1.69036	15.4379
Extraction-210611-93	13.0069	0	21.8919
Extraction-210611-94	13.6328	1.95542	16.9691
Extraction-210611-95	15.5419	1.81622	22.1213

## Sheet: Table 2
component_name	adp	amp	atp
meta_value	calculated_concentration	calculated_concentration	calculated_concentration
Extraction_Split_1__Yeast_AUT971-210705-01	5.10571	0.749468	6.38886
Extraction_Split_1__Yeast_AUT971-210705-02	7.26359	1.79872	6.90893
Extraction_Split_1__Yeast_AUT971-210705-03	5.69743	1.60604	8.79731
Extraction_Split_1__Yeast_AUT971-210705-04	5.56797	1.36371	7.99467
Extraction_Split_1__Yeast_AUT971-210705-05	5.42622	1.35508	13.0688
Extraction_Split_1__Yeast_AUT971-210705-06	4.89545	0.710433	10.387
Extraction_Split_1__Yeast_AUT971-210705-07	3.09299	1.2274	7.70066
Extraction_Split_1__Yeast_AUT971-210705-08	4.98644	2.03013	8.74569
Extraction_Split_1__Yeast_AUT971-210705-09	5.92136	1.20168	8.01928
Extraction_Split_1__Yeast_AUT971-210705-10	5.38064	0.561969	8.5069
Extraction_Split_1__Yeast_AUT971-210705-11	9.4704	1.30648	6.5517
Extraction_Split_1__Yeast_AUT971-210705-13	3.91138	1.72399	10.1876
Extraction_Split_1__Yeast_AUT971-210705-14	3.86035	1.70576	7.04236
Extraction_Split_1__Yeast_AUT971-210705-15	3.2502	0.901572	10.3
Extraction_Split_1__Yeast_AUT971-210705-16	2.38193	3.04792	10.2985
Extraction_Split_1__Yeast_AUT971-210705-17	2.8358	1.34545	9.20657
Extraction_Split_1__Yeast_AUT971-210705-18	2.87428	1.14144	11.6585
Extraction_Split_1__Yeast_AUT971-210705-19	2.55929	0.783157	8.72292
Extraction_Split_1__Yeast_AUT971-210705-20	2.96688	1.35296	7.90676
Extraction_Split_1__Yeast_AUT971-210705-21	4.19988	1.81011	7.23965
Extraction_Split_1__Yeast_AUT971-210705-22	3.35254	1.43674	9.5358
Extraction_Split_1__Yeast_AUT971-210705-23	4.61893	1.74413	6.45344
Extraction_Split_1__Yeast_AUT971-210705-25	4.94355	0.900481	6.50737
Extraction_Split_1__Yeast_AUT971-210705-26	3.35265	1.48074	9.12085
Extraction_Split_1__Yeast_AUT971-210705-27	2.63393	1.51287	9.69652
Extraction_Split_1__Yeast_AUT971-210705-28	2.28153	1.30821	11.7362
Extraction_Split_1__Yeast_AUT971-210705-29	2.03187	1.26071	11.5675
Extraction_Split_1__Yeast_AUT971-210705-30	2.0011	1.40809	8.2592
Extraction_Split_1__Yeast_AUT971-210705-31	2.8393	2.0425	10.3093
Extraction_Split_1__Yeast_AUT971-210705-32	3.01637	2.30325	9.37624
Extraction_Split_1__Yeast_AUT971-210705-33	2.25133	1.05523	10.8284
Extraction_Split_1__Yeast_AUT971-210705-34	3.44225	1.72258	8.15047
Extraction_Split_1__Yeast_AUT971-210705-35	3.5084	1.78872	6.84608
Extraction_Split_1__Yeast_AUT971-210705-37	1.58884	2.01392	1.28435
Extraction_Split_1__Yeast_AUT971-210705-38	1.34295	0.839573	4.68123
Extraction_Split_1__Yeast_AUT971-210705-39	1.05611	0.723024	5.12841
Extraction_Split_1__Yeast_AUT971-210705-40	0.86024	0.414483	5.57147
Extraction_Split_1__Yeast_AUT971-210705-41	0.705964	0.347619	5.83185
Extraction_Split_1__Yeast_AUT971-210705-42	0.752985	0.801803	5.27304
Extraction_Split_1__Yeast_AUT971-210705-43	0.916721	0.944206	3.98913
Extraction_Split_1__Yeast_AUT971-210705-44	0.981274	0.637432	5.9196
Extraction_Split_1__Yeast_AUT971-210705-45	1.01095	0.263699	4.53228
Extraction_Split_1__Yeast_AUT971-210705-46	0.899207	0.466347	6.10205
Extraction_Split_1__Yeast_AUT971-210705-47	1.04456	0.992667	4.90785
Extraction_Split_1__Yeast_AUT971-210705-49	6.11671	0.916956	13.4164
Extraction_Split_1__Yeast_AUT971-210705-50	3.64645	1.21235	12.0947
Extraction_Split_1__Yeast_AUT971-210705-51	6.15601	1.433	6.62901
Extraction_Split_1__Yeast_AUT971-210705-52	3.22879	2.03834	11.2094
Extraction_Split_1__Yeast_AUT971-210705-53	2.427	1.13156	13.0898
Extraction_Split_1__Yeast_AUT971-210705-54	2.47643	1.52669	12.7398
Extraction_Split_1__Yeast_AUT971-210705-55	2.39317	1.72504	11.9386
Extraction_Split_1__Yeast_AUT971-210705-56	2.07472	2.38641	11.9875
Extraction_Split_1__Yeast_AUT971-210705-57	2.20465	2.15886	12.2244
Extraction_Split_1__Yeast_AUT971-210705-58	2.69637	1.16504	10.9671
Extraction_Split_1__Yeast_AUT971-210705-59	3.04868	0.546045	11.0335
Extraction_Split_1__Yeast_AUT971-210705-61	6.19144	2.01697	9.55721
Extraction_Split_1__Yeast_AUT971-210705-62	3.42306	1.14035	7.67664
Extraction_Split_1__Yeast_AUT971-210705-63	3.79532	1.37142	6.351
Extraction_Split_1__Yeast_AUT971-210705-64	2.66373	1.47685	8.07769
Extraction_Split_1__Yeast_AUT971-210705-65	2.82885	0.946388	8.46612
Extraction_Split_1__Yeast_AUT971-210705-66	3.17598	1.48965	10.1536
Extraction_Split_1__Yeast_AUT971-210705-67	3.39267	1.98747	10.1949
Extraction_Split_1__Yeast_AUT971-210705-68	2.89114	1.40258	9.61294
Extraction_Split_1__Yeast_AUT971-210705-69	3.44437	1.81152	8.18276
Extraction_Split_1__Yeast_AUT971-210705-70	3.5395	2.17244	10.372
Extraction_Split_1__Yeast_AUT971-210705-71	8.13819	3.04869	4.79514
Extraction_Split_1__Yeast_AUT971-210705-73	6.19957	1.38613	9.8905
Extraction_Split_1__Yeast_AUT971-210705-74	4.66099	1.59758	8.8951
Extraction_Split_1__Yeast_AUT971-210705-75	4.20002	2.67625	9.82726
Extraction_Split_1__Yeast_AUT971-210705-76	4.20308	0.806797	11.6239
Extraction_Split_1__Yeast_AUT971-210705-77	2.78985	1.07487	10.7003
Extraction_Split_1__Yeast_AUT971-210705-78	3.20094	1.3874	11.0018
Extraction_Split_1__Yeast_AUT971-210705-79	2.83667	1.36657	11.8004
Extraction_Split_1__Yeast_AUT971-210705-80	2.79651	1.03613	12.5528
Extraction_Split_1__Yeast_AUT971-210705-81	2.65682	1.3485	9.4801
Extraction_Split_1__Yeast_AUT971-210705-82	3.69691	0.846656	9.6826
Extraction_Split_1__Yeast_AUT971-210705-83	3.87093	2.10674	8.38753
Extraction_Split_1__Yeast_AUT971-210705-85	3.32723	1.68304	6.74557
Extraction_Split_1__Yeast_AUT971-210705-86	3.40412	3.56748	6.74332
Extraction_Split_1__Yeast_AUT971-210705-87	4.08838	2.21142	6.03999
Extraction_Split_1__Yeast_AUT971-210705-88	3.89719	0.920626	9.37751
Extraction_Split_1__Yeast_AUT971-210705-89	3.37065	1.77424	9.10829
Extraction_Split_1__Yeast_AUT971-210705-90	3.49801	2.0355	9.80539
Extraction_Split_1__Yeast_AUT971-210705-91	3.87091	2.17212	7.72554
Extraction_Split_1__Yeast_AUT971-210705-92	3.90727	1.97349	8.66368
Extraction_Split_1__Yeast_AUT971-210705-93	4.03963	1.47148	8.35086
Extraction_Split_1__Yeast_AUT971-210705-94	3.57773	1.51813	7.63709
Extraction_Split_1__Yeast_AUT971-210705-95	5.03387	1.89426	5.91704

## Sheet: Table 3
component_name	adp	amp	atp
meta_value	calculated_concentration	calculated_concentration	calculated_concentration
Extraction_Split_2__Putida_AUT972-210708-01	11.2067	3.45244	9.72289
Extraction_Split_2__Putida_AUT972-210708-02	9.1266	5.06302	7.71927
Extraction_Split_2__Putida_AUT972-210708-03	8.37789	5.17207	10.4461
Extraction_Split_2__Putida_AUT972-210708-04	8.67209	4.09673	9.16949
Extraction_Split_2__Putida_AUT972-210708-05	10.1183	7.30143	8.13704
Extraction_Split_2__Putida_AUT972-210708-06	10.0636	5.49794	12.1031
Extraction_Split_2__Putida_AUT972-210708-07	8.2521	4.34993	9.23388
Extraction_Split_2__Putida_AUT972-210708-08	9.38548	4.77751	10.7506
Extraction_Split_2__Putida_AUT972-210708-09	9.09269	5.7514	8.48382
Extraction_Split_2__Putida_AUT972-210708-10	9.85538	4.47957	10.9908
Extraction_Split_2__Putida_AUT972-210708-11	7.36763	5.86919	7.25838
Extraction_Split_2__Putida_AUT972-210708-13	7.41432	6.05142	7.73621
Extraction_Split_2__Putida_AUT972-210708-14	8.12221	5.28653	7.412
Extraction_Split_2__Putida_AUT972-210708-15	7.68448	5.09862	7.12082
Extraction_Split_2__Putida_AUT972-210708-16	9.63463	5.32537	9.7223
Extraction_Split_2__Putida_AUT972-210708-17	7.61277	5.30267	7.64108
Extraction_Split_2__Putida_AUT972-210708-18	8.7593	6.04746	6.88491
Extraction_Split_2__Putida_AUT972-210708-19	9.82488	7.35736	6.27847
Extraction_Split_2__Putida_AUT972-210708-20	7.33294	7.70978	6.45308
Extraction_Split_2__Putida_AUT972-210708-21	8.11234	7.46704	7.86371
Extraction_Split_2__Putida_AUT972-210708-22	8.03874	5.15798	8.40642
Extraction_Split_2__Putida_AUT972-210708-23	8.41338	2.67938	9.38171
Extraction_Split_2__Putida_AUT972-210708-25	8.36656	4.37899	8.19639
Extraction_Split_2__Putida_AUT972-210708-26	8.40341	5.26059	9.667
Extraction_Split_2__Putida_AUT972-210708-27	9.22562	6.24284	8.84875
Extraction_Split_2__Putida_AUT972-210708-28	7.54767	6.52121	7.39278
Extraction_Split_2__Putida_AUT972-210708-29	8.41886	6.48372	7.40319
Extraction_Split_2__Putida_AUT972-210708-30	8.72873	7.79817	8.23345
Extraction_Split_2__Putida_AUT972-210708-31	7.7139	7.05749	6.27297
Extraction_Split_2__Putida_AUT972-210708-32	8.16738	5.5902	6.98135
Extraction_Split_2__Putida_AUT972-210708-33	9.12425	6.66955	7.3522
Extraction_Split_2__Putida_AUT972-210708-34	8.69929	6.9705	7.58777
Extraction_Split_2__Putida_AUT972-210708-35	8.82229	4.89275	7.89844
Extraction_Split_2__Putida_AUT972-210708-37	6.96554	2.35083	9.61401
Extraction_Split_2__Putida_AUT972-210708-38	8.04737	4.2835	7.90863
Extraction_Split_2__Putida_AUT972-210708-39	8.12271	6.71799	8.78573
Extraction_Split_2__Putida_AUT972-210708-40	8.72561	5.71286	8.74582
Extraction_Split_2__Putida_AUT972-210708-41	7.53557	4.67518	7.41474
Extraction_Split_2__Putida_AUT972-210708-42	9.1508	7.51634	7.28724
Extraction_Split_2__Putida_AUT972-210708-43	8.39013	6.21397	7.6384
Extraction_Split_2__Putida_AUT972-210708-44	9.58832	8.11872	8.84866
Extraction_Split_2__Putida_AUT972-210708-45	7.6339	6.56871	7.64971
Extraction_Split_2__Putida_AUT972-210708-46	8.7835	5.85306	8.89138
Extraction_Split_2__Putida_AUT972-210708-47	9.62993	5.65578	10.186
Extraction_Split_2__Putida_AUT972-210708-49	11.3615	5.03563	11.0615
Extraction_Split_2__Putida_AUT972-210708-50	9.30893	7.40775	9.9959
Extraction_Split_2__Putida_AUT972-210708-51	12.1736	8.7864	10.936
Extraction_Split_2__Putida_AUT972-210708-52	7.80055	5.08595	8.26371
Extraction_Split_2__Putida_AUT972-210708-53	12.6872	6.50011	10.9236
Extraction_Split_2__Putida_AUT972-210708-54	10.1632	7.84727	10.0956
Extraction_Split_2__Putida_AUT972-210708-55	11.2094	7.71832	11.4164
Extraction_Split_2__Putida_AUT972-210708-56	7.40312	5.54174	6.92939
Extraction_Split_2__Putida_AUT972-210708-57	7.84983	5.65985	8.05035
Extraction_Split_2__Putida_AUT972-210708-58	12.3245	6.09098	11.1352
Extraction_Split_2__Putida_AUT972-210708-59	11.4221	4.44851	11.9152
Extraction_Split_2__Putida_AUT972-210708-61	9.94307	5.19077	8.8404
Extraction_Split_2__Putida_AUT972-210708-62	8.61029	5.18756	8.61406
Extraction_Split_2__Putida_AUT972-210708-63	10.4652	6.64148	10.0143
Extraction_Split_2__Putida_AUT972-210708-64	11.3695	6.59849	9.3968
Extraction_Split_2__Putida_AUT972-210708-65	12.257	6.88999	8.55885
Extraction_Split_2__Putida_AUT972-210708-66	9.98389	5.24227	9.67025
Extraction_Split_2__Putida_AUT972-210708-67	9.71093	7.7621	8.99483
Extraction_Split_2__Putida_AUT972-210708-68	10.0225	4.80408	10.4883
Extraction_Split_2__Putida_AUT972-210708-69	10.0568	6.78373	9.81965
Extraction_Split_2__Putida_AUT972-210708-70	11.3274	5.43786	11.1455
Extraction_Split_2__Putida_AUT972-210708-71	10.5014	6.4648	11.3482
Extraction_Split_2__Putida_AUT972-210708-73	8.8806	6.16734	8.51073
Extraction_Split_2__Putida_AUT972-210708-74	9.0115	5.68564	8.57254
Extraction_Split_2__Putida_AUT972-210708-75	7.93351	5.59769	7.38349
Extraction_Split_2__Putida_AUT972-210708-76	10.0873	4.96424	10.2092
Extraction_Split_2__Putida_AUT972-210708-77	8.58264	8.64345	6.93706
Extraction_Split_2__Putida_AUT972-210708-78	10.1804	5.83337	9.60583
Extraction_Split_2__Putida_AUT972-210708-79	8.32819	5.55187	9.38881
Extraction_Split_2__Putida_AUT972-210708-80	8.27511	5.81551	8.8695
Extraction_Split_2__Putida_AUT972-210708-81	7.37141	5.64738	6.54901
Extraction_Split_2__Putida_AUT972-210708-82	7.98579	4.22027	11.8029
Extraction_Split_2__Putida_AUT972-210708-83	8.51147	4.83597	10.413
Extraction_Split_2__Putida_AUT972-210708-85	6.88285	4.9393	8.1831
Extraction_Split_2__Putida_AUT972-210708-86	9.37417	4.7207	11.2415
Extraction_Split_2__Putida_AUT972-210708-87	10.1978	8.18341	8.02603
Extraction_Split_2__Putida_AUT972-210708-88	9.57621	4.78113	10.9651
Extraction_Split_2__Putida_AUT972-210708-89	10.3159	8.15802	11.2389
Extraction_Split_2__Putida_AUT972-210708-90	10.2904	6.60282	9.18429
Extraction_Split_2__Putida_AUT972-210708-91	9.69843	6.79238	9.34691
Extraction_Split_2__Putida_AUT972-210708-92	8.42506	4.03503	11.1461
Extraction_Split_2__Putida_AUT972-210708-93	8.41652	5.10914	13.1571
Extraction_Split_2__Putida_AUT972-210708-94	9.17842	5.11872	10.5906
Extraction_Split_2__Putida_AUT972-210708-95	9.43158	3.17187	11.1866

## Sheet: Table 4
quenching method	quenching solvent	adp	amp	atp
Solvents after filtration	ACN MeOH 20C	14.7991	2.51684	30.981
Solvents after filtration	ACN MeOH 20C	20.0725	2.25626	26.5725
Solvents after filtration	ACN MeOH 20C	15.2655	2.66728	31.2977
Solvents after filtration	ACN MeOH -20C	14.9542	2.07868	33.8715
Solvents after filtration	ACN MeOH -20C	12.3847	1.37193	35.5565
Solvents after filtration	ACN MeOH -20C	13.4833	1.37285	41.2081
Solvents after filtration	EtOH 20C	4.07174	26.1536	1.54568
Solvents after filtration	EtOH 20C	3.57717	25.8815	1.54529
Solvents after filtration	EtOH 20C	2.86469	19.3262	1.12425
Solvents after filtration	EtOH 70C	2.34405	16.4156	1.02337
Solvents after filtration	EtOH 70C	1.62851	14.3388	0.758038
Solvents after filtration	EtOH 70C	1.59609	8.72953	1.40912
Solvents after freezing	ACN MeOH 20C	27.0992	12.2533	17.6032
Solvents after freezing	ACN MeOH 20C	45.604	12.5042	34.6484
Solvents after freezing	ACN MeOH 20C	11.4856	9.68032	6.06927
Solvents after freezing	ACN MeOH -20C	127.284	24.8227	98.3379
Solvents after freezing	ACN MeOH -20C	48.2406	8.26802	45.7987
Solvents after freezing	ACN MeOH -20C	13.8103	12.5049	4.86433
Solvents after freezing	EtOH 20C	3.84728	23.5733	1.56633
Solvents after freezing	EtOH 20C	3.50894	28.6424	1.37022
Solvents after freezing	EtOH 20C	3.36176	25.1204	1.40278
Solvents after freezing	EtOH 70C	2.77649	24.1432	1.08052
Solvents after freezing	EtOH 70C	3.38402	27.3182	1.36156
Solvents after freezing liquid nitrogen	ACN MeOH	8.91934	1.38632	13.6793
Solvents after freezing liquid nitrogen	ACN MeOH	10.2605	1.46378	16.7824
Solvents after freezing liquid nitrogen	ACN MeOH	8.09338	1.77342	14.9374
Solvents after freezing liquid nitrogen	ACN MeOH	11.7149	1.6643	16.8467
Solvents after freezing liquid nitrogen	EtOH	19.2379	1.31677	29.0278
Solvents after freezing liquid nitrogen	EtOH	24.7401	1.66373	32.1161
Solvents after freezing liquid nitrogen	EtOH	26.0899	1.94478	35.0652
Solvents after freezing liquid nitrogen	EtOH	27.6377	2.10012	38.6067
Solvents after freezing -80C	ACN MeOH	12.8624	3.41985	12.5426
Solvents after freezing -80C	ACN MeOH	13.5353	4.49577	11.9597
Solvents after freezing -80C	ACN MeOH	11.8049	1.78248	17.4282
Solvents after freezing -80C	ACN MeOH	15.8225	4.05072	12.6842
Solvents after freezing -80C	EtOH	30.6998	4.32477	24.5699
Solvents after freezing -80C	EtOH	28.5477	3.62572	30.8408
Solvents after freezing -80C	EtOH	32.9159	5.51212	22.5251
Solvents after freezing -80C	EtOH	34.0994	4.70778	26.8943
Manual cold quenching	ACN MeOH -20C	2.6609	0.400542	10.7376
Manual cold quenching	ACN MeOH -20C	3.07407	0.98309	8.21119
Manual cold quenching	ACN MeOH -20C	2.754	0.939962	10.9123

## Sheet: Table 5
component_name	meta_value	Extraction-210611-01	Extraction-210611-02	Extraction-210611-03	Extraction-210611-04	Extraction-210611-05	Extraction-210611-06	Extraction-210611-07	Extraction-210611-08	Extraction-210611-09	Extraction-210611-10	Extraction-210611-11	Extraction-210611-13	Extraction-210611-14	Extraction-210611-15	Extraction-210611-16	Extraction-210611-17	Extraction-210611-18	Extraction-210611-19	Extraction-210611-20	Extraction-210611-21	Extraction-210611-22	Extraction-210611-23	Extraction-210611-25	Extraction-210611-26	Extraction-210611-27	Extraction-210611-28	Extraction-210611-29	Extraction-210611-30	Extraction-210611-31	Extraction-210611-32	Extraction-210611-33	Extraction-210611-34	Extraction-210611-35	Extraction-210611-37	Extraction-210611-38	Extraction-210611-39	Extraction-210611-40	Extraction-210611-41	Extraction-210611-42	Extraction-210611-43	Extraction-210611-44	Extraction-210611-45	Extraction-210611-46	Extraction-210611-47	Extraction-210611-49	Extraction-210611-50	Extraction-210611-51	Extraction-210611-52
23dpg	peak_apex_int	278198	249531	280423	331906	245263	255213	267691	280968	263677	278203	246186	187957	184968	266467	303678	285881	205113	237504	185175	275961	200009	226977	213336	261484	217380	242173	248754	271243	146458	236980	238771	168556	300534	182011	185475	167720	206028	307175	202719	3315.49	245091	274312	230310	206905	75487.9	160317	172733	288216
2mcit	peak_apex_int	94107.8	3357.78	3666.89	83618.4	2255.43	5746.66	5224.4	95631.4	4465.76	5006.99	5624.01	3901.59	82389.9	110835	5622.73	2688.96	4950.38	4865.95	2783.47	4957.65	5356.24	5085.08	86178.7	5406.28	5808.71	82575.6	80852.7	74058.4	4719.32	4662.04	92376.5	5780.05	89285.6	88429.1	5202.23	6974.35	6060.5	4246.08	69426	3005.56	5501.29	4925.93	5497.92	5157.21	63721.3	79133.2	5111.77	6473.67
2obut	peak_apex_int	2895.74	4056.2	5440.7	6101.93	6556.09	6930.41	8311.82	7037.19	8625.72	9318.26	8793.3	10760.7	9855.71	10906.3	11374.2	11504.1	11366	8834.78	9939.91	10481.5	11382	10940.3	12218.6	10959.8	11660.5	10651.2	10400.5	11677.6	10605.5	11430.5	12223.3	11338.4	10574	11186.9	12724.4	11475.4	10262.5	10413.1	11648.1	11793.4	11928.8	10926.6	10750.7	10866.3	10113.1	11763.2	10994.7	11513.1
35cgmp	peak_apex_int	602.953	156.385	158.973	237.566	72.4313	155.402	82.241	334.919	352.22	176.174	223.434	72.4435	246.682	162.262	148.006	84.1379	159.119	86.8453	233.224	143.923	72.0437	256.536	217.038	328.503	250.882	280.968	85.2179	178.733	129.958	82.5835	172.562	148.118	140.97	174.277	245.908	339.19	218.732	129.85	144.118	41.857	145.388	381.12	338.311	76.6293	156.5	151.832	233.525	248.629
5oxpro	peak_apex_int	17033.1	20291.4	20913.1	19084.3	18276.2	18828.7	13387.5	16086.6	17359.8	19038.2	14386.8	18445.9	22875.6	20232.6	17878.9	15784.8	22430.8	21762.1	21580.5	17115.9	17415.8	20735.4	15606.2	16964.5	19021.3	21990.2	17281	18708	12735.2	17386.7	19317.4	18554.6	23317.1	16833.3	18783.6	16955.8	19933.2	24599.1	24661.9	3731.95	22507.9	22046.2	23897.3	16143.2	16847.3	16441.5	19913.7	24152.1
6pgc	peak_apex_int	128257	159473	170139	196208	174180	238990	232278	215211	227056	229284	221173	202867	171455	209477	197197	218162	196198	192236	208143	225036	199373	204078	256852	208709	203380	192598	219866	192673	137844	207790	209457	243924	248981	286301	222587	171504	169826	145488	176849	4339.7	182180	184600	209271	254746	37819.3	196784	167574	120637
accoa	peak_apex_int	5.25643e+06	5.55272e+06	5.21838e+06	5.75919e+06	6015900	4.76818e+06	4.48487e+06	5.08254e+06	4816788	4820824	4.68237e+06	5.12121e+06	4.14982e+06	4.39851e+06	4.40536e+06	4525807	4.37843e+06	4.0277e+06	4206180	5368531	4554209	4890210	3.68359e+06	4.54741e+06	3972001	4.63838e+06	4.23224e+06	4.34669e+06	3.50926e+06	4.37389e+06	4448828	4670782	4592752	4763729	4.69757e+06	3.41125e+06	3741098	4387842	4.3085e+06	1224.22	5.69927e+06	5.03207e+06	4766943	4401240	3.99108e+06	3.55847e+06	3862997	4198127
acon-C	peak_apex_int	143611	1327637	1.33282e+06	1.24704e+06	1.37776e+06	1.46348e+06	1.33569e+06	140372	1.39524e+06	1406718	1262312	1.09541e+06	1.17511e+06	1.33202e+06	1.22616e+06	1.3396e+06	1.16068e+06	1.23179e+06	1.18616e+06	1.45208e+06	1252913	1.13349e+06	999405	1.08697e+06	1.05987e+06	1.15258e+06	1.09373e+06	1175841	1.1295e+06	1.09476e+06	1.2987e+06	1.22168e+06	1202929	1.17882e+06	1210678	1165044	1196327	1.29587e+06	1.28658e+06	29826.6	1.47704e+06	1.30162e+06	1.31322e+06	1.10964e+06	1.53673e+06	975178	1.20164e+06	1107409
actp	peak_apex_int	83459.2	84064.1	67368	73983.9	62398.2	68132.3	55287.3	58412.3	67711	55891.6	52357.8	54204.5	62004.8	50847.2	1185.92	56153.1	37311.1	54661.3	1265.4	57895.6	44964.9	45853	1026.22	51259.2	1967.24	3301.11	55916.8	1089.94	36052.6	49517.8	42639.3	2102.07	1382.26	37690.4	44688.9	47441.8	48380.8	50828.4	41808.2	1056.53	69493.6	1095.68	43746	42068.3	31087.6	43772.5	1577.89	1312.32
ade	peak_apex_int	144438	179485	184044	162252	173258	141232	150987	142297	153691	157908	146056	131197	228107	199973	142659	145498	165079	184352	152514	123620	207916	204940	128032	142155	213016	183081	137069	140801	121506	171614	207797	173893	170451	157691	135756	163558	178433	154021	141559	39848.6	215540	201376	189904	193440	82804.4	157769	137737	218887
adn	peak_apex_int	1077.86	1169.99	2019.09	1286.37	2336.5	1597.63	2120.67	1790.04	1507.94	1283.18	1694.34	1373.4	2125.56	2014.28	1392.6	1825.13	2573.92	1399.03	2122.77	1616.4	1812.81	2969.13	1389.12	1617.39	2236.05	1496.77	962.327	1484.44	1696.25	1929.44	1696.19	2242.65	1596.52	1687.64	2459.76	1920.45	1509.83	969.623	742.538	365.903	1278.85	969.148	1591.01	1909.2	1073.67	1598.12	1379.02	1399.95
adp	peak_apex_int	2.91102e+06	2.573e+06	3.01064e+06	2.9137e+06	2.90083e+06	2.78364e+06	2.87007e+06	101349	2.73705e+06	2.71529e+06	2.71253e+06	3.189e+06	2560898	2.48626e+06	2.51585e+06	2.35519e+06	2.4684e+06	2.37521e+06	2.34873e+06	2.78776e+06	2.73206e+06	2684040	2.72305e+06	2.59524e+06	2226600	2.27397e+06	2.04012e+06	1.92661e+06	2502003	2137240	2.48529e+06	2.44226e+06	2.31242e+06	3.09021e+06	3.00311e+06	2.50855e+06	2.17952e+06	1.76927e+06	1.66492e+06	3355.8	2.29441e+06	2.36763e+06	2.2703e+06	2.41082e+06	2.40183e+06	2.64215e+06	2841985	2.29329e+06
adpglc	peak_apex_int	39383.2	42052	33655.4	31791.4	36921.2	42435	35007.5	36993.4	32611.1	35012.1	34458.7	32662.4	26658.1	26208.6	32461.8	27889.6	30306.1	26642.6	33302.3	37026.9	28209.2	31148.3	27508.7	29590.7	32319.8	30581.1	27692.1	27919	20414.5	27948.6	30542.9	36531.4	36943.7	39379.8	30871.3	28502	24534.6	29962.7	25296.9	152.125	28469.8	26273.8	27685.4	33109.4	29225.1	29262.8	24287	27180.9
AICAr	peak_apex_int	5389.34	4766.89	5598.55	5013.04	6948	5072.38	6348.03	4855.57	7023.42	3765.56	3909.57	4004.88	4268.22	7126.4	5644.61	4887.52	5403.33	5113.27	4359.17	5962.53	5259.6	4250.05	4495.08	4259.39	4196.6	4314.96	4565.75	4466.2	2914.98	4435.56	4016.15	3717.69	4511.12	4417.67	4950.03	3138.51	4263.77	5355.36	3104.38	2523.01	5290.95	5732.6	4814	4084.06	4554.77	3101.66	4295.18	5226.92
akg	peak_apex_int	355177	389619	290451	358645	320977	471295	393821	279676	330587	151531	321411	352526	231357	259033	280494	263613	270638	178479	292527	161525	279631	239210	308220	160004	238047	264777	242758	265660	218661	244234	254123	276698	301088	278466	223051	250002	213129	230049	269249	256315	272415	227445	169270	256585	239103	203644	236428	188714
ala-L	peak_apex_int	438.772	444.254	8.13943	324.738	541.055	389.727	323.722	122.197	426.603	331.433	537.535	207.2	1620.43	334.002	221.861	105.327	106.861	792.784	1083.19	561.555	219.944	327.333	545.671	420.375	339.967	225.951	450.258	866.597	669.908	425.905	341.561	426.513	4.06818	227.275	455.672	434.652	568.309	223.655	216.182	432.917	315.052	333.939	227.893	338.03	547.298	319.72	448.479	413.876
amp	peak_apex_int	186382	187454	306758	215888	192349	158118	188696	157457	160044	169969	136441	156324	223028	232425	0	204971	245085	252903	212603	229831	217434	265406	184421	233917	219283	207586	169850	0	0	194073	272614	0	140716	209130	293268	208274	204788	0	97708.2	597.702	0	231765	201642	244664	234817	297437	242328	0
arg-L	peak_apex_int	10355.7	17162.4	14475	15045.9	10370.2	17958.7	12811.2	6324.2	13625.3	13467	14223	9040.81	17939.7	6973.95	14583.4	9693.65	16966.4	14117	8352.56	8983.59	15559.8	12640.4	12280.8	11747.2	6386.94	15021.8	11609.4	15301.6	15833.5	13405.4	9433.07	14197.9	9368.17	13647.4	13752.6	8988.47	13544.4	13247.8	14158.6	4593.38	15587.5	12709.3	15155.4	11198.5	13092.4	10345.5	7008.56	13150.6
asn-L	peak_apex_int	19072.5	4626.71	4994.19	3654.65	4639.1	4262.26	4421.13	4197.86	10590.2	4754.32	5403.25	10676.1	4716.11	4430.93	3276.56	2694.09	4763.82	4051.55	4820.53	10300.3	8139.9	3853.91	4056.78	4462.33	5280.1	4175.45	3256.85	3261.33	3192.22	4717.47	2965.85	4626.71	4721.75	3807.86	4394.2	3995.61	3942.04	1327.98	4187	5923.25	5888.6	4078.59	3776.83	3606.95	3307.19	4684.84	3369.32	4033.43
asp-L	peak_apex_int	915791	865710	701042	752807	701414	773063	788584	655289	699433	666940	625997	679878	769044	680491	619249	591099	718842	658050	623848	553560	620282	643473	631998	680435	749013	776800	675028	750413	673198	728409	611761	662113	720861	742456	642943	749834	631154	680683	769247	4480.93	801212	718754	562774	715512	597484	646596	637653	572935
atp	peak_apex_int	1.50556e+06	2.0533e+06	2076930	1.93665e+06	2.00882e+06	2.24014e+06	2197388	2.06664e+06	2.31747e+06	2.27216e+06	1.81802e+06	1736040	1.64551e+06	2.31564e+06	2.0616e+06	2.25078e+06	2262038	2.21961e+06	2106604	2.43357e+06	2.03858e+06	1.82188e+06	1.49504e+06	1849728	2.19485e+06	2.2764e+06	2.07848e+06	2302099	1.51091e+06	2.76011e+06	2.29003e+06	2.5055e+06	2.36288e+06	1.70158e+06	1761988	1.97235e+06	2.05711e+06	2.71728e+06	2.29527e+06	3232.5	2.29009e+06	2.4943e+06	2.14881e+06	2.16942e+06	900268	1.64335e+06	1.87318e+06	2.04742e+06
camp	peak_apex_int	96975.8	107405	143310	112827	109559	148315	124116	114155	98728.9	104998	128272	84906.9	120088	116661	111411	118258	101319	107072	125439	140142	110795	96318.1	91849.1	110040	106232	90347.5	109867	109915	88116.1	79346.6	124322	100562	104176	103036	97628.9	107507	85068.5	89925.8	66665.9	710.654	110241	102669	98325.6	100288	83630.2	92504.8	99978	119891
chor	peak_apex_int	1084.54	1369.31	1857.91	1582.42	1476.65	1668.13	2032.39	2523.61	1018.64	2053.97	1603.37	1760.46	1436.76	2340.6	2366.07	2157.42	1658.65	2674.51	1856.24	2734.31	2491.59	1813.26	1890.63	1328.91	1625.76	1841	2464.77	2567.52	1712.26	1894.98	3944.5	2755.15	1955.78	1137.81	1308.92	2522.05	1934.07	2591.46	2835.22	361.994	3104.45	2292.02	1915.78	3175.98	3773.94	2284.9	1529.42	2142.51
cit	peak_apex_int	3783190	1.56541e+06	696773	1.45289e+06	1.28958e+06	1.44065e+06	0	1.72133e+06	900578	1563022	8729001	702503	1.63221e+06	0	0	0	793217	912764	1.33205e+06	2.28717e+06	1.87218e+06	0	3.22739e+06	2.0842e+06	807484	1113436	668161	0	527118	1.77017e+06	1.33638e+06	0	1283942	957742	1.92547e+06	8734811	0	1.41357e+06	887868	26784.8	1.62664e+06	2.34976e+06	770942	1.96886e+06	378658	665636	1071130	1.83242e+06
cit	peak_apex_int	1.30406e+06	554532	280382	538886	452378	463789	0	583388	307839	624903	6.08401e+06	260961	568374	0	0	0	321302	322105	551744	737716	701050	0	1.13061e+06	749556	351382	412345	236956	0	223919	664713	468887	0	419718	348328	600636	5.6941e+06	0	437572	304759	14988.1	524356	936849	249183	666137	161549	262906	362814	646893
citr-L	peak_apex_int	4121.85	3469.42	4200.2	4073.85	4671.2	4355.96	5401.71	3982.2	3894.92	4591.1	4846.27	2981.47	5302.28	5571.27	3820.4	4056.87	6307.79	4503.61	4220.65	4573.91	4545.38	4347.98	4162.15	4993.25	3679.57	4963.67	3988.9	4660.42	5179.88	5521.76	5226.9	4868.89	5681.29	4114.88	3740.27	4208.89	3948.59	4367.35	4701.48	747.496	5081.68	5052.98	5632.67	4979.5	4143.33	3821.39	3281.23	5156.39
cmp	peak_apex_int	60562	44631.9	53213.9	36660.2	49925.4	37639.5	40707.5	40565.1	36421.7	41254.1	30828.6	41846.2	41190	45754	24210.7	36432.1	50431.8	40923.3	44664.8	35006.8	48721.3	38114	36171.3	39507.1	37892.3	42454.2	29840.6	25894.8	38086.4	25557	45761	38060.8	32759	46601.1	48512.8	40362.4	38553.9	30393.7	29965.9	109.515	20608.7	43653.2	39509.2	36607.2	45043.2	42066.9	39098.7	36411.6
coa	peak_apex_int	447222	443258	652006	603637	605011	566319	460218	424311	677328	498706	423504	453432	403674	519780	473211	544353	487159	521553	473462	718063	655308	589062	374998	447395	494154	421458	390633	372772	537174	560512	678740	589971	388362	480368	691623	478172	525148	465863	363385	1831.54	560583	703051	549172	676110	353580	519002	515732	640664
ctp	peak_apex_int	1.12182e+06	1.30482e+06	1.52332e+06	1.57613e+06	1.71944e+06	1.45666e+06	1.54092e+06	1.69055e+06	1.51413e+06	1.48394e+06	1.62528e+06	1.26044e+06	1.19096e+06	1.55653e+06	1.67972e+06	1.80731e+06	1.58585e+06	1.43825e+06	1.42951e+06	1.84199e+06	1.55982e+06	1.54321e+06	950159	1.19502e+06	1419381	1.61777e+06	1.65377e+06	1.91027e+06	1.28249e+06	1.89199e+06	1.74157e+06	1.57683e+06	1.85915e+06	1.33297e+06	1.52292e+06	1.41605e+06	1.36358e+06	1.83426e+06	2.0124e+06	2778.57	1.88881e+06	1.64065e+06	1203141	1.54991e+06	618826	1.16486e+06	1.39517e+06	1.34162e+06
cytd	peak_apex_int	221.816	235.226	241.683	467.184	115.823	348.165	588.55	243.088	246	467.184	467.833	123	474.885	247.494	235.768	119.376	228.637	4.35282	356.404	235.267	298.733	458.107	350.625	115.058	333.72	354.61	95.1216	118.48	130.169	471.236	235.991	235.768	232.942	346.174	238.101	239.559	242.403	117.885	1683.54	110.908	339.685	366.425	115.079	237.162	235.737	695.036	357.709	227.849
dadp	peak_apex_int	618897	537481	600086	575500	567196	504791	552333	491574	502108	617402	524817	546357	499645	499767	459135	448342	471450	508292	429130	600483	493556	532793	571174	523082	480467	425047	358234	323745	512389	374631	498326	461709	392399	580060	716721	529464	378821	301186	308371	1571.17	378238	467720	439060	494251	445889	611734	501076	475201
damp	peak_apex_int	10457.5	5939.61	6382.52	0	6242.9	4996	4561.35	3731.06	5174.88	5136.31	2302.17	4549.71	6257.03	5695.36	4904.77	4344.92	3773.95	2628.95	5444.2	4771.35	6401.1	9563.9	5272.21	5136.61	5546.82	2809.96	2499.3	2966.18	5458.98	2890.82	4679.48	1419.98	1741.42	5977.49	6867.86	5997.58	3859.21	1325.21	1887.83	428.25	2465.17	4453.28	3443.13	6210.51	23434.3	6368.47	4427.82	5034.7
datp	peak_apex_int	387761	459202	479227	516547	564424	540943	561101	572457	575047	571092	562889	441072	444432	584016	651232	623659	594858	512632	512013	636721	535777	483767	412257	469970	493755	549412	556487	589185	487317	647763	571350	555848	572898	417171	520059	543275	554956	686664	571246	1582.92	620731	602264	537784	534775	282508	371121	538534	500175
dcdp	peak_apex_int	89102	80819.5	98247.5	106895	110803	88351.8	97446.1	81073.2	88148.5	106490	104773	94603.4	110538	86573.3	94436.3	82405.3	92329	91294.2	73041.3	106015	104104	106019	90732	99228.1	88632.3	75369.3	64935.1	64988	92868.1	87707.8	90196.1	98320.5	85195.8	115283	117208	88253.5	86811.6	52803.5	55766	345.204	68631.4	89686.7	84402.8	103537	88143.6	108082	92366.1	83689.2
dcmp	peak_apex_int	5354.13	3990.16	3844.7	2733.81	4240.1	2612.67	3124.85	2308.18	2216.92	2324.46	2520	2597.2	3556.13	3594.95	2632.89	2015.48	3167.33	3245.26	2895.01	2152.94	3750.95	3418.73	4166.28	3167.44	3242.82	1113.95	1536.17	1445.56	3148.96	1961.3	2622.89	1978.16	1659.9	4827.69	3430.15	2398.82	2729.16	920.249	1646.15	167.383	2088.14	3556.12	3148.54	2672.38	2911.86	3745.53	2941.74	2242.23
dctp	peak_apex_int	346818	439663	415978	437515	464944	455257	489852	526888	474330	438917	504791	392099	431271	424979	496314	430096	435517	460420	428970	622687	515215	426999	314858	345541	476165	553366	513232	585586	358016	581787	555848	530378	497773	369911	413752	505227	485486	525888	486688	2144.2	541697	504599	409966	485479	206285	352175	414657	405417
dgdp	peak_apex_int	7.26741e+06	6.11929e+06	7236954	6903134	7.45374e+06	7152164	6625901	6686969	6.38221e+06	7259108	6693568	6.84777e+06	6880042	6881508	6.26019e+06	6686347	6593157	6444736	5.50914e+06	6.45806e+06	6432282	6955196	7087525	6.97133e+06	5.88755e+06	6222540	5298783	4.97635e+06	6262355	6393567	6.84637e+06	6116025	6.701e+06	7643980	7946000	6612474	5.46237e+06	4.67343e+06	5.05364e+06	14464.4	5.815e+06	6652460	5573440	6.13803e+06	6.26033e+06	6485262	6.68512e+06	5.85378e+06
dgmp	peak_apex_int	1.18886e+06	906908	1.5328e+06	1.16564e+06	1.25017e+06	877920	1.16505e+06	1.04381e+06	989153	1.00508e+06	817213	859635	1182926	1.5066e+06	1201705	1217848	1.3564e+06	1.31809e+06	1.04022e+06	1.27109e+06	1.37981e+06	1.57853e+06	14903.6	1.1371e+06	1.15396e+06	1.04736e+06	960485	674936	1.31816e+06	1.02079e+06	1.43277e+06	1.15277e+06	685642	1.19193e+06	1.59068e+06	1.14689e+06	1212184	653730	622393	3115.75	924197	1.39251e+06	1.33467e+06	1.24272e+06	1.25253e+06	1.49525e+06	1.18093e+06	1.49664e+06
dgtp	peak_apex_int	5.41484e+06	7.45568e+06	6963482	7291624	6.93563e+06	7362360	7762068	7.58974e+06	7997224	6814036	7.50276e+06	6311952	6327706	7.22436e+06	7752831	7.6394e+06	7.19074e+06	7.0797e+06	6.9423e+06	7783773	7300860	6699258	5600429	7094071	7.14164e+06	8373833	7824620	7838418	5607018	8400794	7701981	8490489	8.05416e+06	6094759	6808186	7106648	6791877	8258015	7.59865e+06	13074.1	8104047	7.55922e+06	6.95223e+06	7501572	3.8997e+06	5.33596e+06	6718580	7.23614e+06
dhap	peak_apex_int	22942.4	66086	34027.1	43263.2	53527.7	56197.9	4638.07	81369.2	74514.7	59353.1	33341.3	22044.5	43582.2	115973	87272.5	98165.5	145283	135442	177954	62406.9	125740	59055.5	19784.4	37893.7	98078.3	150519	186812	280343	52900.5	161762	218509	179938	96444.9	22338.8	22028.3	67693.1	157176	311056	256528	1345.73	280863	279886	214639	130831	19802.3	28627.6	60844	164337
dimp	peak_apex_int	1149.11	668.272	676.638	924.34	577.93	711.758	660.366	539.767	485.689	547.082	347.657	549.044	835.096	466.636	625.983	636.842	551.179	742.494	553.687	1073.36	942.689	291.536	474.075	188.309	464.485	379.963	592.443	0	706.446	381.628	545.214	467.886	684.898	283.643	804.599	546.571	517.968	463.173	745.694	133.207	539.463	724.294	582.194	387.684	559.878	598.951	890.628	809.828
ditp	peak_apex_int	46730.2	85986.2	42958.6	21199.1	29796.3	26213.7	32163.2	29189	34992.4	34572.8	24806.3	18721.8	20936.1	87804.4	23588.5	33186.8	40499.2	25239.3	88652.5	31181.9	34083.2	27324.2	27798.3	29835.1	37944.8	24355.6	24776.5	34255.4	65068.8	24981.7	29245.7	27831.9	27470.7	18131	23343.2	24120.1	26002	31161.2	23594.2	1742.25	31826.1	22533.6	21656.1	26729.2	16698.1	21741.5	24564.5	20657.6
dtdpglu	peak_apex_int	26759.3	49538.6	32613.2	46555.7	34997.3	49645.3	39885.7	49725.5	38595.1	37859.9	35343.3	25662.4	36071.8	39578.7	44636.5	41609.2	42815.5	42188.1	46696.7	39758.4	46451.3	35707.2	30953.6	32597.2	32999.8	50268.2	54041.3	47929	34605.1	53442.9	57735.1	50362.2	49719.9	31161.8	30475.2	39612.2	43605.3	64947	54085.3	405.746	65771.3	59793.2	46966.9	41746.3	23773.4	27515.4	37996.7	47674.6
dtmp	peak_apex_int	619718	468084	585052	535170	526971	544349	445307	398634	453549	449641	542230	469236	509408	366380	355218	362147	393242	411969	353537	441330	357223	437823	512874	437292	394711	308032	262361	237742	376381	342435	278993	312225	381124	513848	551306	383966	313120	232698	239613	376.582	347243	320507	339542	380915	1.20493e+06	518705	433691	341038
dttp	peak_apex_int	739666	1.01841e+06	925582	918794	944232	1.17264e+06	1196481	1.06079e+06	1.09477e+06	927847	965373	893270	917585	1.05261e+06	1.20754e+06	1.07809e+06	955438	1.094e+06	1.02102e+06	1231052	1.12741e+06	945477	837869	867422	1.16856e+06	988404	998444	1.13095e+06	756861	1.35529e+06	1.14079e+06	1.10198e+06	1.11549e+06	747538	915212	1015608	1.12885e+06	1377884	1054407	3737.28	1275987	1.18799e+06	987507	1.06848e+06	595746	916563	1.04611e+06	976323
dump	peak_apex_int	21300.1	22172.2	28512.8	21030.3	20523	17486	18079.4	19094.6	18486.2	18225.3	19698.9	18477.5	17750.8	17701	19636.9	18145.5	22260.4	19819	18641.5	19809.8	22629.4	17792.5	19553.3	18091.1	16482.7	17721.1	19549.5	19468.2	15865.1	18910.1	19029.6	21222.2	18184.2	22836.1	16732.9	18970.7	17583.1	16730.5	13568.8	1059.58	18230	18540.1	19161.6	21621.5	18096.3	18505.2	19111.2	18317
dutp	peak_apex_int	3474.3	1105.01	2130.4	2081.95	1602	2370.06	1790.26	2153.93	586.285	1857.94	3010.71	1867.16	1992.34	1307.12	2906.91	2055.3	2469.32	2109.95	298.61	2563.22	1784.92	2101.3	1557.81	1616.61	1499.76	1284.27	1693.34	2472.16	1340.82	1779.3	1873.47	1592.73	1099.88	1562.54	1777.78	1080.37	1987.61	2627.82	1857.03	312.466	2288.78	2742.83	1694.12	1286.71	1066.74	911.806	1785.81	307.322
f1p	peak_apex_int	207099	160090	114058	141832	172277	155129	188443	140004	142260	154148	214205	161690	159329	144094	130364	142554	141367	120853	151781	121345	143168	124422	159283	119524	153485	134744	104188	116242	119341	128448	137879	115109	143912	128721	157335	124933	114623	105110	101738	4766.51	123690	140557	130760	128004	167369	132529	133238	114486
f6p	peak_apex_int	113126	119793	111507	107882	130532	139579	124924	104966	107867	108852	115988	125872	117619	92492.9	97054.4	100779	111105	105698	118527	75326.8	102490	95609.7	94561.5	97185.6	107357	116532	85208.3	111247	87872.7	113801	107100	114523	119488	117961	94128.3	0	95363.5	83430.2	99096.2	119.301	101823	103893	121505	108713	93621.5	99008.9	88267.7	84104.3
fad	peak_apex_int	145423	116248	114565	104503	93255.3	119737	97700.9	83708.4	86045.2	84034.7	100615	81994.2	86989	103619	89655	92631.3	95425.6	107255	78230.8	102253	99876	105126	86600.1	92131	81759.8	90954.1	100044	81206.7	80413.2	90070.1	112094	94115.6	81704.3	105922	97270.1	97905.1	83576.9	84774.3	92982.8	499.973	100186	97745	78353.6	74380.9	84157.2	80996.8	114407	90458.2
fdp	peak_apex_int	9294070	9270475	9191507	9110125	9190167	9376229	8949538	9361817	9308773	9271533	9337099	9377376	9312232	9290233	9278367	9380617	9359971	9278662	9434219	9282615	9431663	9412511	9413012	9406369	9080109	9480993	9336586	9316365	9335883	9398760	9273166	9437865	9381127	9284005	9155086	9279689	9462162	9325355	8755975	18101	9351908	9199251	9114930	9385332	9200193	9435773	9389680	9241491
fum	peak_apex_int	1.722e+06	1.84691e+06	2.08773e+06	1.96317e+06	1.95664e+06	1.98058e+06	1.44106e+06	1.91745e+06	1.88447e+06	1.83226e+06	1.33491e+06	1.89897e+06	1.95779e+06	1.71479e+06	1.28204e+06	1796163	2.01539e+06	1.72474e+06	2.03784e+06	1.39824e+06	1.86335e+06	1.82822e+06	1.77524e+06	1.79764e+06	1.85449e+06	1.72231e+06	1.27806e+06	1.74405e+06	1.93675e+06	1.75119e+06	1.74936e+06	1.94033e+06	1.67827e+06	1.26907e+06	1.86685e+06	1.75312e+06	1.49817e+06	1.68902e+06	1.7387e+06	714538	1.80219e+06	1.6174e+06	1.33581e+06	1.66193e+06	1.27834e+06	1675636	1.81752e+06	1.73039e+06
g1p	peak_apex_int	42663.7	44359.4	33554.8	36114.4	40330.3	40003.2	35794.7	33398.9	33604.8	39388.2	35349	41584.2	25388.1	34810.1	33658	34549.3	35352.6	36378.1	34805.1	32388.2	31714.7	32338.8	27093.6	36795.3	36800.4	32284.2	34182.2	29757.5	24293.1	36388.5	33729.8	14332.6	31736.4	27025.4	34325.2	26710.2	31102.2	30477.5	30771.4	2395.48	34324.5	37602.1	36132.8	24895.9	35277.4	32963.9	27264.5	32409.6
g3p	peak_apex_int	10574.5	53130.5	8949.86	7433.62	7884.71	7228.2	7032.71	6777.7	6684.98	6261.08	6194.19	5407.32	7133.07	6064.28	5686.86	5832.89	6715.2	6477.27	6492.65	5253.73	6735.75	6345.09	5434.2	5573.54	5284.79	5686.38	5260.8	5303.64	5550.6	5911.53	5966.47	5844.69	5569.69	5759.95	4952.62	5068.75	5346.61	4611.6	4558.08	1531.46	6063.71	5907.79	5988.2	6048.92	4803.57	5726.26	5056.44	5465.73
g6p	peak_apex_int	136975	137752	123388	133412	159254	158635	157670	129947	123217	129581	132118	141092	148063	105967	111646	116137	128966	126202	141372	98020.6	130006	100081	117498	117739	106184	131060	100798	127459	116925	138480	129915	136856	147096	133421	122257	125978	108010	94809.9	115242	3931.21	119992	118058	133733	107038	115763	114822	105716	104496
gam6p	peak_apex_int	28268.4	46013.7	54924.1	53097.5	59367.3	61012.2	62093.4	62305.4	62344.4	60505.1	58455.3	60475.1	72775.2	58820.7	53513.2	51757.5	58276.2	56480.7	67419.6	61179.8	62749.9	61638.1	54502.2	54034.1	66015.8	59850.7	52916.8	61801.4	65102.1	69846.1	58573	66425.4	61238.9	68117	72045.6	76689.3	55726.7	61404	51749.3	1399.54	60341.6	61633	58554	70361.7	63437.3	69078.5	68547	62905.1
gdp	peak_apex_int	332611	563965	1.02018e+06	1.12121e+06	978075	984485	980872	891046	1.08248e+06	996434	1089567	1.05923e+06	1.12938e+06	1.14184e+06	1.04353e+06	1.10456e+06	921190	1.09895e+06	875534	1.42595e+06	1.01068e+06	1127563	1.15891e+06	1.21814e+06	1.11506e+06	912122	811145	726714	1.03592e+06	1.08868e+06	948760	1.16476e+06	1.08459e+06	1.54396e+06	1.47038e+06	1.12731e+06	887731	771687	857486	3223.01	889443	1.02961e+06	891289	990387	1.08298e+06	1.2778e+06	1307011	1.16764e+06
gln-L	peak_apex_int	32558.7	31595.1	34891.4	38835.1	33870.1	30953.4	30000.7	28770	30355.6	29171.8	25613.5	9064.69	34940.1	28682.8	26369.9	28996.6	29120.6	34084.5	30125.4	12874	29962.5	28843.9	23231.2	26750.6	25801.6	34716.6	23739.7	26715.3	28184.6	30976.6	31778.6	36599.5	34143.7	24359.2	29576.8	28661.9	22023.6	26262.8	24591.4	6581.49	35816.8	32500.1	30453.3	32981.2	24131	28616.9	24844.6	30420
glu-L	peak_apex_int	8.08032e+06	7.7184e+06	8064539	7.85395e+06	7900741	8125964	7.96685e+06	6.93764e+06	7.49388e+06	7.43842e+06	7039599	7120116	7.74615e+06	7126288	6.73523e+06	6999739	7.36282e+06	7486650	7358442	6.08924e+06	7.58773e+06	6970246	6.972e+06	7.21523e+06	7.65726e+06	7.84267e+06	6654143	6924806	6.95577e+06	7.51457e+06	7493113	7.03297e+06	7316472	7.38041e+06	6.72156e+06	7219828	7.33536e+06	7.50905e+06	7362740	47466.5	7.91858e+06	7422796	7.54551e+06	7629114	7.19029e+06	7314217	6293478	7.43313e+06
glutacon	peak_apex_int	265131	258980	226262	217262	224705	234445	212468	223350	217776	237558	216952	208262	224417	226181	202357	238742	211910	203304	208481	198833	214774	230448	209032	210397	222565	204705	203390	206257	178501	202775	212449	219589	246153	214372	193229	195233	200947	186458	187350	65535.5	227529	210117	221873	263463	226794	204260	215037	199573
glx	peak_apex_int	7698.63	8444.98	8187.22	8510.96	7095.96	10298.6	7555.72	7944.82	7422.06	6974.12	7589.49	6336.98	6775.71	8952.18	7375.77	7775.26	6005.49	8220	6694.34	9277.48	7805.36	9027.26	6795.93	8822.36	8145.56	6313.31	8030	7047	8600.14	7379.65	6875.29	6871.33	7389.31	7468.1	7822.04	6697.75	7257.11	9374.12	7969.87	2719.04	6852.54	7873.8	6287.3	8075.52	6854.99	8232.7	7810.76	6633.87
glyc3p	peak_apex_int	778740	766616	569934	633498	760528	673316	252363	683551	540786	603072	575744	616579	660988	461076	515006	626294	656807	639634	628025	569339	672213	557343	615683	658305	720498	729077	556125	589115	599628	680638	638645	600549	594681	482771	569996	546059	612800	552980	274264	11797.6	625423	704224	618897	617969	503853	631055	569475	548968
glyclt	peak_apex_int	49360.3	48191.9	49958.4	48306.2	43608.4	54889.1	56319.4	49076.8	46568	53526.3	48486.7	37133.5	53734.6	47572.6	44966.8	52695.6	41679.4	35166.1	41325.5	51487.6	40711.6	47882.8	43655.8	50617.8	40729.7	41421.9	53327.3	46589.2	57061.7	35766.2	44798.4	43779.3	41760.1	42279.7	39347.3	48449.5	42183.8	43750.7	51825.3	25924.9	52679.4	40637.8	38829.2	43179	44622.2	43565.8	50761.5	44769.1
gmp	peak_apex_int	18643.9	11877.3	36066.8	18663.4	22187.2	24265.6	7720.63	15778.7	10827.2	21184	10619.3	9137.02	7556.67	8347.58	6758.41	6145.05	19575.9	13664	5918.88	18887.8	6448.72	19301.6	9087.25	10560.1	6754.4	16817.5	8474.71	4330.39	9257.15	11194.8	8248.08	13354.8	13299.6	23944.6	8313.37	12453.5	8633.21	5274.8	4658.08	3108.13	7171.28	6975.75	16774	22758.5	15128.6	11180.5	6338.5	5816.15
gsn	peak_apex_int	2342.68	2661.84	4780.9	3280.21	3530.11	3022.96	2559.72	3867.53	3180.98	4833.93	3515.44	2633.86	3519.26	3949.38	3303.67	3847.62	4164.3	5362.47	4478.42	3803.33	3682.92	3535.94	3100.43	3233.62	4551.6	2574.1	3274.6	2641.6	2916.65	3048.38	3190.51	3183.33	2840.16	4081.42	1983	3631.84	3552.36	2774.48	1593.82	130.136	2810.85	2395.11	4124.83	4263.26	3299.85	2800.51	2086.91	3065.02
gthox	peak_apex_int	4142564	4019785	4.13157e+06	4316166	4.20233e+06	4578250	4212121	3.88667e+06	4422568	4638632	4.38915e+06	4.24577e+06	4969663	4796197	4262023	3.82313e+06	4.05527e+06	3.75009e+06	4404217	4040523	4.38367e+06	4.16999e+06	4504047	4475061	5076539	4446421	4118765	4.56199e+06	3.30355e+06	4.47013e+06	3.85014e+06	4453280	3.97004e+06	4.62853e+06	5208964	3.97639e+06	4.09169e+06	3.9085e+06	3.88897e+06	4515.57	4.1399e+06	4.41759e+06	4.64327e+06	4.53206e+06	4786879	3.84383e+06	4208056	4324266
gthrd	peak_apex_int	964262	488057	639259	743849	1.18901e+06	903546	761957	697706	703008	916951	776077	844907	1.20945e+06	808389	806086	658961	1.44583e+06	1.0213e+06	1.10879e+06	553411	817125	1.05898e+06	852378	736441	1235367	1.17517e+06	645432	864344	1.13087e+06	1.19027e+06	1381955	988246	859344	979269	752409	904353	822226	395707	829571	14985.3	762883	1.255e+06	1781368	1.13831e+06	897970	1.23582e+06	707608	1.02477e+06
gtp	peak_apex_int	1.15573e+06	1.42345e+06	1.63897e+06	1.78817e+06	1.7393e+06	1.54765e+06	1.48894e+06	1.82757e+06	1.7461e+06	1.75597e+06	1.58061e+06	1.31388e+06	1.46002e+06	1.79518e+06	1.92272e+06	2.01632e+06	1.41399e+06	1.66191e+06	1.5796e+06	2.08719e+06	1.94397e+06	1.91331e+06	1.40147e+06	1.6399e+06	1.7295e+06	2.13034e+06	2135574	2316703	1.7022e+06	2.22135e+06	1.84274e+06	1.99141e+06	1819745	1.45986e+06	1.56805e+06	1.62221e+06	1.59597e+06	2.26957e+06	2.02479e+06	3316.52	2.31609e+06	2.26244e+06	1.55647e+06	1.61403e+06	753856	1.33225e+06	1.84981e+06	1.98946e+06
gua	peak_apex_int	3212.16	3357.64	2843	2002.63	3571.43	2370.02	1885.48	1507.02	3591.73	2391.86	3331.15	1465.66	3269.01	4065.02	2030.26	2377.85	3886.96	3260.47	3400.54	2311.52	5293.65	5535.92	2961.04	2374.77	2905.47	1935	1337.68	1612.65	2969.23	2002.62	3600.75	2361.03	1489.08	3283.54	2416.09	3197.2	3233.34	1398	1970.6	868.306	1835.1	1624.66	4384.9	4216.02	2211.52	2347.19	2113.55	2988.01
Hexose_Pool_fru_glc-D	peak_apex_int	6015619	6150166	6455140	5550167	5.19818e+06	6312838	5230292	5.57679e+06	5317708	5.25072e+06	5.02661e+06	5.16333e+06	4.93459e+06	4.93403e+06	5245366	5579692	5031052	4640814	4.84753e+06	5376115	4.41519e+06	4635342	5.03915e+06	4637937	5.15892e+06	4.45888e+06	6.09333e+06	5.46729e+06	5169070	4.77063e+06	5880314	4.64716e+06	4.73519e+06	5523081	5.64226e+06	5204219	5.26438e+06	5573275	5.73923e+06	490494	5678463	4.64092e+06	4.8451e+06	5.15991e+06	5.6122e+06	5.31579e+06	4996618	4893337
his-L	peak_apex_int	1521.38	1324.6	1654.19	1515.08	183.979	1024.17	1235.82	943.69	1823.78	1038.82	664.992	413.992	1310.09	937.174	1510.73	1772.89	1255.76	1350.68	1105.5	1045.03	1229.94	1226.67	738.69	1334.79	1317.09	1788	1331.95	857.129	1231.17	1424.99	1510.67	1473.59	1793.33	1230.4	1049.92	1232.97	1034.06	1433.41	365.344	373.56	1222.16	1789.48	1493.67	1333.93	1239.18	867.464	1101.02	945.094
hxan	peak_apex_int	5566.03	5077.03	5511.67	6757.12	9806.5	8228	5793.03	9544.04	9598.54	9211.01	11432.6	3718.42	12291	7180.69	9285.55	5663.78	11916.7	10983.6	10488.2	6230.02	9190.3	14442.7	5648.05	6203.01	10416	5598.93	3471.14	3037.66	11501.6	5004.15	11292.9	5766.07	3021.41	5200.03	6334.64	5227.28	11084.8	2015.23	2529.6	4274.68	6892.05	5348.4	11991.6	12578.9	7052.56	6986.46	6677.22	9411.89
icit	peak_apex_int	0	15179.4	87441	144933	0	0	119258	0	18874.9	0	18678.9	117965	70655.9	132679	75768.1	0	0	27139.7	30149.5	142331	134319	121698	12280.1	0	114080	122354	100387	0	65453.4	82839.8	116840	75749.7	0	0	59567.9	106736	125846	13442.7	8034.77	2247.23	135625	55315.4	82275.6	0	132141	0	120243	113574
imp	peak_apex_int	16476.7	15582.4	24316.2	18036.3	15306.7	15247.3	16717.8	13645.2	14541.3	18063	14286.6	13372.6	22515	15406.1	15397.5	11354.3	18663	19621.8	16850.5	15755.4	22313.6	20442.6	17022.1	19399.5	15842.6	17080	14115.3	9413.03	17149.2	17392.7	22115.5	13948.1	11802.9	19328.5	23875.2	15228.7	16823	8361.98	9297.14	105	13190	19153.4	16810.2	19063.3	15230.9	24534.1	15843.8	17759.8
ins	peak_apex_int	3835.39	3277.03	2954.28	2249.53	4458.27	3437.24	2374.29	2905.01	4524.64	3141.5	3600.2	2119.44	4349.59	4272.69	3234.7	2781.74	5960.83	4497.79	4199.17	2769.07	5132.79	4369.05	2260.61	2714.17	4002.74	1883.85	2351.04	2230.83	2790.62	2850.2	4396.69	3577.38	2956.75	2408.35	3470.66	1973.53	3895.91	3303.33	2588.79	1017.37	2227.37	2860.29	3256.15	3150.37	2009.36	4428.6	2606.35	3573.83
itp	peak_apex_int	545637	561880	591815	532484	592900	632272	568362	661118	744068	649412	574749	473230	498464	698755	634876	645632	654650	549205	646210	732915	616892	541032	451746	544446	548149	606346	640117	681198	502523	726705	606924	654120	606072	435875	526579	531474	569074	682899	624122	1836.66	707325	713703	595829	641801	294363	414232	582559	616698
lac-D	peak_apex_int	290032	213384	211932	182491	262339	208135	202426	173399	191361	203975	223060	224329	267381	187130	164469	183777	231975	275826	219787	145873	233676	231447	199341	183411	226239	196510	176711	178422	269921	198160	211125	235345	223293	259276	191989	198669	218153	166320	297347	905643	185511	212144	240142	262606	204152	245361	192520	210845
Lcystin	peak_apex_int	337.296	109.648	342.754	444.19	118	440.587	111.821	113.753	512.12	447.033	200.382	111.115	863.646	223.517	227.648	454.433	362.456	223.637	300.574	442.696	319.199	218.612	336.554	467.534	330.773	324.986	451.409	430.51	443.519	436.323	336.638	220.418	16.9624	446.953	220.845	111.821	230.239	437.756	236	12.4632	319.288	109.648	6.86446	337.323	249.319	424.697	430.51	230.187
malcoa	peak_apex_int	42317.5	41166.3	43639.4	48538.7	51391.5	47575.9	40386.6	44266.4	44133.1	47489.9	52434.8	44621.9	47995.5	46569.1	50014.3	40631	44257.7	43701.2	48449.6	38806.4	46294	50445.2	45302.4	48658.2	41918.1	47949	51354.2	49084.8	47635.9	44849.1	51777.9	47961.3	49326.2	41057.6	48278	45786.9	45629	47807.8	39765.3	1318.66	45683.4	45274.1	44333.2	50510.4	54519.1	49332.6	49181.1	47560.8
mal-L	peak_apex_int	8966061	8722618	8.37966e+06	8115207	8960513	8679762	9074464	8467338	8766057	9152981	8.04867e+06	9003350	8982827	8.25401e+06	8251804	8487455	9074795	8.28334e+06	8922372	9187711	8.29619e+06	8894857	9069165	7817398	8554318	9124997	8972447	8811915	9060190	9157550	8775957	9086129	7.99022e+06	8665231	8916522	9100958	9059842	2.44098e+06	9105268	367117	8995968	8029935	9124568	8739172	9074555	9123154	8568959	8577936
met-L	peak_apex_int	1969.9	2114.31	2349.51	1870	2224.97	2075.54	1607.99	2126.57	1758.26	1003.52	1235.39	867.712	2002.5	2293.63	1839.92	1751.64	1871.18	1355.25	1744.17	2080.03	2113.12	1246.77	1242.21	1590.19	1376.78	1099.5	1752.96	1870	2347.83	2443.43	1498.11	1973.94	1500.47	2071.67	1005.12	1553.74	1608.5	1717.2	1869.79	120.187	2243.02	1348.53	1703.95	2604.24	2175.53	1807.02	1750.39	2935.68
mmal	peak_apex_int	3264.23	2508.3	3149.16	2314.57	0	19873.1	0	0	38625.3	0	0	2530.13	0	0	15255.7	0	1848.2	0	6932.7	1864.74	0	0	0	0	43953.7	30070.3	2739.51	3029.97	2439.21	0	48284.7	0	2545.06	4546.26	35920.3	4359.74	40316.7	0	22062.8	1392.76	0	42265	2167.28	0	2873.78	5580.77	4220.74	0
nad	peak_apex_int	14443.1	14547.8	14939.3	14701.4	15086	14926.3	14691.6	12122	15576.7	13464.5	13592.8	13440.6	15156.2	13734.9	13968.3	13138.7	12397.8	14600.9	14534.8	13201.2	12927.6	12664.3	12418.4	12127.7	16584.9	13750.6	12725.1	14387.4	12639.1	15284.7	14421.1	14038.2	14688.8	13852.8	14051.1	12610	13023.3	12100.1	14197.5	6409.26	13840.4	14050.3	14331	12866.8	11629.9	12603.6	12644.5	12710.8
nadh	peak_apex_int	1307.12	727.292	1123.01	822.594	1917.74	669.214	1554.01	1217.65	727.049	1139.6	637.981	326.566	1244.55	1126.99	1393.49	1077.63	1652.95	1846.92	1065.74	1152.71	1021	1780.28	741.411	1183.83	976.221	1039.95	1023.39	408.077	1229.52	880.756	672.105	965	576.497	1720.22	1939.81	1051.85	1231.94	638.659	162.03	0	888.734	834.538	896.442	971.69	1322.38	978.54	1288.07	1047.79
nadp	peak_apex_int	48861.9	1.35074e+06	1.46463e+06	1350225	1.2712e+06	0	1.21534e+06	0	1.36332e+06	61593.3	0	1.16446e+06	42149.7	0	1.15279e+06	1.30298e+06	1.04367e+06	95481.1	0	1.25688e+06	1.27348e+06	0	0	1.12642e+06	1.19869e+06	1.18926e+06	0	0	1.07115e+06	0	0	1.20647e+06	0	0	1.12274e+06	1.05609e+06	0	0	1.21435e+06	2548.77	1.1835e+06	1317218	553255	127497	0	0	1.08775e+06	0
nadph	peak_apex_int	3620.98	1312.3	2025.07	1852.16	1551.24	1865.18	2620.27	1625.38	1309.41	2153.13	937.324	1458.71	841.303	1004.09	999.81	1385.52	1241.51	1900.61	1388.76	1774.64	1531.23	1239.82	1762.99	1461.94	464.538	920.987	226.74	1002.24	1620.55	775.286	769.073	835.446	768.91	1290.39	2167.6	685.034	697.932	693.096	536.017	0.017838	1228.52	226.298	916.04	760.756	3323.3	1010.33	987.708	843.613
orn	peak_apex_int	18381.5	20842	19875.7	16939.7	10382.4	16846.1	20722.8	18297.6	16018.7	19462.6	17030.4	6759.11	19623.9	18142.9	19697.1	19474.9	19203.2	16683.8	19836.9	12819.9	15138.4	17078.7	18627.1	17305.2	16646.8	15073.4	18218.3	16375.2	16474	18396.8	17246.8	18062.5	16113.2	20584.9	16046.2	15786.6	20144.3	19002.2	17560.2	7044.88	19722.2	16059.3	16150.8	16904.8	16457.3	8703	17148.8	18151.8
oxa	peak_apex_int	420926	408333	391131	394361	334934	368786	368680	375402	362608	373638	373191	380810	351797	355754	358951	336500	351482	342815	348210	362269	336454	346984	365517	369779	326069	330283	345959	360402	325663	324626	358046	315195	336917	333823	378607	352002	346025	362723	343018	29311.4	374105	351286	304144	341730	282732	368408	380873	322900
oaa	peak_apex_int	30065.7	31203.1	20790.9	28207.9	20316.2	29676.8	27112.1	25620.7	24052.5	23791.3	25915.9	27589	20080.7	23343.3	23162.1	23465.1	24037.2	23894.9	26576.9	24486.8	27155.9	25840	26241.8	22544.7	25479.6	26415.2	22970.6	16002.4	22387.3	23170.2	25130.9	23349.7	27707.2	27472.7	21270.9	21584	20154.1	27173.7	26079.7	28575.5	24163.3	25064.5	19350.7	23235.2	23202.1	26851.4	24015.5	24572.1
pep	peak_apex_int	15744.5	32201.7	51547.5	13150.6	527346	21295.7	31497.9	14299.5	35809.7	16340.9	0	12774	13368.5	15425.2	38853.4	0	12064.9	15617.3	52833.1	18114.6	408621	9540.63	18245.4	11933.2	10503.9	31221	15313.1	16285	79017.1	0	22404.8	23782.8	0	17008	18888.2	14754.5	12486	32113.9	21685.2	1113.03	17552.7	54999.8	12918.4	20379.5	24685.4	9836.25	552445	13061.1
phe-L	peak_apex_int	39460.1	40379.7	49747.4	41921	43176.2	45838.1	36604.4	38211.5	39876.7	40336.4	46847.4	33836.3	43143.6	41998.7	40780.7	45705.8	39774.6	42485.1	42584.2	52801.9	44979.3	44977.7	35089.5	42371.7	43551	46285.3	38119.1	34375.2	38068.1	45522.7	40884.4	48397.1	41088.8	45716.1	38322.5	44285	44367.2	41737.3	41742.4	331.107	42410.4	44048.8	46047.5	41344.4	33794.6	41355.1	39791.1	40459.7
phpyr	peak_apex_int	1.1875e+06	1.51673e+06	1.50226e+06	1.52173e+06	1.22998e+06	1.41944e+06	1.39849e+06	1444686	1.51133e+06	1.35944e+06	1.13693e+06	968091	993401	1.57209e+06	1.52522e+06	1.41652e+06	1.24239e+06	1.31343e+06	1.25234e+06	1.82375e+06	1.20903e+06	1220368	1.0544e+06	1.15782e+06	1.17801e+06	1.16719e+06	1.41437e+06	1222792	1.21834e+06	1.28912e+06	1.50835e+06	1.42886e+06	1.17428e+06	867914	1.3136e+06	1.27424e+06	1.31297e+06	1.41615e+06	1.26404e+06	2644.26	1.57373e+06	1.4464e+06	1.21084e+06	1.12596e+06	731371	991466	1.39314e+06	1.42435e+06
Pool_2pg_3pg	peak_apex_int	2937963	3.59972e+06	4.01333e+06	4279763	4.52781e+06	5090302	4503539	5.34597e+06	5.35963e+06	4855743	5662923	4308561	4.92575e+06	5268783	4896336	4955520	4197042	4.87263e+06	4995931	5142604	4537683	4.61897e+06	4.94821e+06	5152794	5.44587e+06	5073079	4.83318e+06	4.41048e+06	3.86669e+06	5.65869e+06	4.99897e+06	4743973	5306079	5.31153e+06	5107872	5709740	5.01599e+06	5355528	4975943	11375.2	5089369	5.2766e+06	4.51456e+06	4.41869e+06	3901914	4.22577e+06	4907595	5389042
prpp	peak_apex_int	4321.62	2187.27	5709.53	4560.73	3321.46	2828.31	5203.67	3336.21	3423.42	3090.39	4657.94	2531.54	1575.75	3235.58	2915.74	4197.29	2630.62	3510.54	2188.37	16988	1596.5	2713.21	2381.02	3336.21	1011.76	1941.51	1772.65	1770.84	4391.39	2464.6	1775.09	2106.56	2451.7	3241.71	5310.47	2290.12	2275.53	2281.03	1925.03	244.698	2967.39	2350.5	2077.2	1502.01	4396.88	2182.87	3061.88	2008.39
pyr	peak_apex_int	2991.43	4132.07	3629.29	4731.88	4905.95	5225.76	5366.16	5410.07	6149.27	5031.3	4437.19	3620.32	4472.34	4319.72	4747.72	4712.56	4977.02	4509.04	4215.83	5172.02	4219.74	4126.43	2658.78	3710.83	3659.57	3630.74	3982.88	5291.03	4209.44	5222.36	5277.41	4750.66	4575.1	2351.01	3626.65	4487.31	4906.27	6019.11	5246.11	5529.04	5297.31	4877.19	4376.82	4197.59	2731.25	3842	4610.22	4516.02
r5p	peak_apex_int	49215.2	72668	60428.7	77918.2	76241.2	72969.2	64224.3	74082.7	69207.1	60326.1	57196.4	48983.8	65534.6	82770.3	78655.7	87567.7	95897.2	94840.2	95909.5	79305.1	85208.7	65908.2	50710.9	57667.1	74615	124458	118612	123440	63285.1	121457	116305	97934.1	98788.8	56843.3	44377	77195.3	98072.1	144843	129734	876.066	140304	142416	107428	88990.4	44362.3	53225.8	63665.2	95578.9
ru5p-D	peak_apex_int	39495.5	41105.2	43329.8	46220.5	44741.1	27613.5	45416.7	41435.9	21112.4	44106.7	35874.3	34620	31899.7	58864	28507.5	51075.6	62704	20610.2	57274.3	44835.2	55289.7	35025.4	33071.3	30934.4	54068.3	63009.2	70833.6	82085.3	23859.8	78512.6	73347.2	64202.4	62518.4	35588.5	35769.6	47619	67775.8	83626.4	97437.2	724.301	92575.4	95586.9	73152.9	51114	30617.2	24216.4	31453.9	69233.8
s7p	peak_apex_int	125579	107624	94284.1	111158	125459	93425.8	47444.4	95697.9	100379	104609	94733.3	101237	121012	88868	86790.9	28633.1	23250.4	102105	110532	93399	96132.4	92228.8	116864	104962	107787	26397.4	30913	100477	91620.4	140435	99930.9	22971.6	112947	104329	95436.7	109470	98115.3	73621.7	85234.1	289.332	115467	132994	91645.7	100316	56129.8	105903	101957	19470.6
ser-L	peak_apex_int	4081.3	3794.29	5069.5	4166.12	4433.44	5011.54	3428.09	3769.96	5029.2	3646.58	4487.75	5044.88	3942.18	3281.88	3577.64	3450.97	4520.93	5656.85	3608.43	6818.44	3371.85	3288.14	3565.55	4172.25	4023.79	5284.83	3618.09	4182.97	3885.65	4576.84	4030.35	4425.2	3266.21	4131.36	3178.42	3818.68	2933.13	4115.16	6104.78	1077.72	5452.78	4409.56	4276.8	3691.08	4454.84	5222.7	3885.2	4247.18
skm	peak_apex_int	2713.4	3113.34	2797.92	3192.74	2613.67	3033.67	4550.43	2879.38	1778.5	2116.3	3386.32	2862.56	2585	2760.78	2195.67	2971.07	2874.04	2366.39	2443.33	3969.36	3462.51	3045.23	4624.9	2138.97	2947.98	2368.36	2698.31	2706.58	3511.5	2611.35	3443.65	3720.29	2706.44	2715.06	2143.15	2691.53	2208.36	1943.06	2167.71	488.869	2707.76	2609.04	2406.87	2201.4	2782.86	3045.12	1863.4	3044.35
succ	peak_apex_int	39052.3	0	0	698726	33125.8	750875	32607.6	269510	632194	627455	0	0	564942	62647.9	60105.8	0	0	33987.5	0	723897	0	24955.1	0	0	773999	534391	0	0	87911	495642	0	29645.2	39714.1	652267	583606	0	681434	21645.4	423080	21042.3	0	711823	0	0	570641	115182	0	0
succoa	peak_apex_int	90191.8	78185.5	76938.6	114234	111244	98895.8	67571.7	77630.9	89827.1	80241.9	72772.4	60491.3	57672.4	67360.2	66968.3	89755.6	84254.8	74728.7	80643.1	59353.2	93043	71865.1	42356.3	54613.4	62317.7	54341.7	54048.1	71563.3	49909.8	71803	78409.1	74155	44344	58852	57562.6	39613.6	52463.1	63533.7	51684	1651.76	72341.7	76475.2	60304.1	56159.3	29859.2	46229.7	44969.7	51544.8
thr-L	peak_apex_int	8827.48	8090.85	9035.41	5574.16	9255.61	8668.15	7169.03	8294.92	7322.02	7410.57	6835.88	8400.73	9322.9	7699.27	7048.23	6086	9972.38	8919.69	8142.16	6682.45	6172.36	9425.55	7907.75	6147.27	6903.9	7630.61	7473.36	7672.46	7598.46	8598.3	7473.43	9516.67	7050.99	7038.86	6140.06	7091.51	8270.5	9136.96	3864.34	4764.97	7091.51	7268.36	8064.67	7437.31	7218.98	5902.62	7157.34	5455.29
thym	peak_apex_int	48542.2	47239.2	50123.2	51339.3	40875.2	48140.2	50336	41708	44860.6	42643.6	42039.4	37586.2	44115.6	41382.8	41623	44983.7	41326.4	49796.8	37158	45020.9	45475.7	39993.4	40849.2	38675.5	38928	36295.4	33419.8	44184	40283.8	38374.5	45939	43445.2	46551.7	39202.5	40413.2	39560.4	42134.7	40178	34291.8	2993.89	51485.3	38781.6	35874.1	38074.3	39237.5	34386.2	40616	41565.2
trp-L	peak_apex_int	115.259	115.989	85.5822	281.157	59	174.259	57.3747	95.2231	0	58.1221	107.733	56.9017	337.688	280.442	53.8449	277.099	116.078	171.469	239.598	59	110.823	229.922	108.301	111.373	109.107	370.256	231.396	114.228	278.612	285.794	219.585	230.85	173.844	334.403	218.299	65.8437	226.515	50.621	119.865	83.4483	167.069	165.543	270.089	169.49	144.557	486.868	220.974	171.744
tyr-L	peak_apex_int	5677.78	6959.61	6999.82	6807.31	8505.89	5818.78	8447.27	7028.88	5573.5	5918.22	5547.5	5972.06	8740.32	5752.86	6469.99	5577.23	7474.76	7824.31	7123.48	9396.49	7023.42	5821.25	6287.74	4564.94	5791.58	7647.51	5270.26	6822.71	6398.71	4828.12	7811.17	6381.28	8877.48	6559.9	6388.39	7016.24	5907.23	5743.17	5647.53	422.919	6769.25	6683.36	7715.69	7348.75	5763.8	6059.56	6807.53	7405.85
udp	peak_apex_int	4.29973e+06	3.84679e+06	4963676	4.70147e+06	4.96569e+06	4.94228e+06	4764824	4.28146e+06	4.2271e+06	4811622	4.6459e+06	4321094	5.26361e+06	4569394	4.20251e+06	4.46386e+06	4291005	5.02e+06	4.33585e+06	4.62521e+06	4.74588e+06	4.7847e+06	4.56593e+06	4.48536e+06	4.5199e+06	4048347	3983769	3.40107e+06	4.32251e+06	4.15947e+06	4743407	4348226	4495453	4975253	4.9843e+06	4517402	4379922	3.06438e+06	3287281	11775.2	3.92197e+06	4728069	4409183	4.6773e+06	4665048	5011702	4749423	5042502
udpg	peak_apex_int	1.0949e+06	866151	1.1095e+06	1.25653e+06	1.23733e+06	1.24136e+06	1.2244e+06	1.32594e+06	1.01769e+06	1.01504e+06	748172	876125	1.10902e+06	969009	826474	875683	1254246	1.02477e+06	1.14303e+06	1.04905e+06	1008499	1.39241e+06	956218	902457	773657	1.05252e+06	925818	900632	930348	1.14215e+06	1.00513e+06	1.08869e+06	1.17946e+06	1.1557e+06	1.30829e+06	890143	1.13387e+06	1.07443e+06	1.01934e+06	4493.46	941871	922455	1.00728e+06	930085	724876	934366	964370	912259
udpglcur	peak_apex_int	1256021	1.10663e+06	1.28822e+06	1.32448e+06	1.27023e+06	1.00846e+06	1.11131e+06	1.05724e+06	1.16833e+06	961324	1.04888e+06	976917	889340	927577	892882	1.02912e+06	968033	1.0798e+06	1.17809e+06	1.2263e+06	1.15257e+06	943401	943133	887319	1.02949e+06	1.04486e+06	766276	978936	920503	979626	1.17062e+06	1.01895e+06	957665	967467	1.28748e+06	932613	885608	1.04478e+06	1.02e+06	1468.37	1.06185e+06	919761	975351	899384	961034	823046	1.01473e+06	966967
ump	peak_apex_int	536860	385145	370167	373350	31205.4	279887	28601.2	263909	255261	310055	29005.6	369847	381481	320903	286816	24369	331309	277233	306893	241566	324646	281983	342674	291625	348640	260203	17933.7	192202	23645.9	267420	291154	21682.4	255682	399225	388862	258898	242609	181711	180338	790.496	219145	322364	215525	267309	545309	354320	25021.7	270589
ura	peak_apex_int	4203.64	9408.57	8226.59	7950.88	6719.67	5738.7	6078.15	8086.44	7676.3	7114.6	6582.34	6506.04	6165.73	8858.9	7215.84	6463.3	7943.31	7188.61	7676.87	7002.12	6250.01	6886.38	4656.25	5245.62	7108.57	6740.88	5515.55	6158.11	7265.69	4309.71	7198.92	6018.56	5330.66	7744.79	6092.86	3592.28	9349.95	7087.88	6544.32	26070	7534.89	6242.68	5079.06	3844.75	5866.69	6702.44	5736.72	6099.32
urate	peak_apex_int	366.17	347.727	5298.07	478.745	665.666	456.961	357.672	354.437	424.646	290.94	728.694	480.344	631.532	544.694	523.804	474.86	467.909	810.571	728.694	612.17	386.554	354.305	352.602	674.092	537.863	422.098	401.024	487.793	646.066	650.677	477.882	623.055	583.189	591.27	424.087	596.575	411.017	670.432	481.271	487.95	484.271	947.35	529.959	299.354	359.756	366.937	547.699	588.662
uri	peak_apex_int	3161.25	3119.54	3674.5	3487.02	5200.28	3833.56	3483.94	2892.67	2757.44	3201.86	2383.54	2961.01	4791.53	3193.82	3246.63	2734.14	2616.89	2030.3	3442.3	3092.54	2260.99	2870.44	2951.17	2604.9	2876.59	2878.99	1706.75	3046.96	2214.07	3242.28	2488.12	4468.82	2506.04	3065.73	3028.49	2620.86	2461.25	2888.03	3119.61	5296.96	2892.47	3461.72	3333.05	3942.53	2719.13	3587.09	3056.13	3006.15
utp	peak_apex_int	2.49373e+06	2767484	3.06923e+06	3.57553e+06	2999808	3.58397e+06	2.96455e+06	3.38165e+06	2.96612e+06	3.34359e+06	3126987	2.3422e+06	2612398	3.08629e+06	3499031	2940549	2994875	2.99934e+06	3.10647e+06	3.0621e+06	2929175	2748176	2.37571e+06	2.60126e+06	3.20395e+06	2.70755e+06	2.85193e+06	3758581	2.38552e+06	3.16946e+06	3117609	3.0922e+06	3.11059e+06	2.06617e+06	2.34713e+06	3061282	3.13614e+06	2.92532e+06	3.16167e+06	4782.74	3.09692e+06	3476006	2.82401e+06	3.10651e+06	1528495	2171004	2.5843e+06	2910773
xan	peak_apex_int	11127.1	10171	15103.3	12268.4	27935.7	25929.3	18592.2	20643.7	19875.8	20145.7	18954.9	11198.7	25750.6	21048.6	16914.2	13761.1	26602	31164.9	18477.2	19140.9	27316.9	24956.6	10067.5	12494.8	19173.4	12935.4	8120.06	9302.25	20405.1	9970.22	21853.5	14034.4	13340.8	14644.1	16511.5	18184.8	15402.2	5168.95	7727.82	3493.29	15070.1	18011.2	22588	23942.4	13265.6	14163	16684.4	16599.4
[truncated: 40 more columns]

## Sheet: Table 6
component_name	meta_value	Extraction_Split_1__Yeast_AUT971-210705-01	Extraction_Split_1__Yeast_AUT971-210705-02	Extraction_Split_1__Yeast_AUT971-210705-03	Extraction_Split_1__Yeast_AUT971-210705-04	Extraction_Split_1__Yeast_AUT971-210705-05	Extraction_Split_1__Yeast_AUT971-210705-06	Extraction_Split_1__Yeast_AUT971-210705-07	Extraction_Split_1__Yeast_AUT971-210705-08	Extraction_Split_1__Yeast_AUT971-210705-09	Extraction_Split_1__Yeast_AUT971-210705-10	Extraction_Split_1__Yeast_AUT971-210705-11	Extraction_Split_1__Yeast_AUT971-210705-13	Extraction_Split_1__Yeast_AUT971-210705-14	Extraction_Split_1__Yeast_AUT971-210705-15	Extraction_Split_1__Yeast_AUT971-210705-16	Extraction_Split_1__Yeast_AUT971-210705-17	Extraction_Split_1__Yeast_AUT971-210705-18	Extraction_Split_1__Yeast_AUT971-210705-19	Extraction_Split_1__Yeast_AUT971-210705-20	Extraction_Split_1__Yeast_AUT971-210705-21	Extraction_Split_1__Yeast_AUT971-210705-22	Extraction_Split_1__Yeast_AUT971-210705-23	Extraction_Split_1__Yeast_AUT971-210705-25	Extraction_Split_1__Yeast_AUT971-210705-26	Extraction_Split_1__Yeast_AUT971-210705-27	Extraction_Split_1__Yeast_AUT971-210705-28	Extraction_Split_1__Yeast_AUT971-210705-29	Extraction_Split_1__Yeast_AUT971-210705-30	Extraction_Split_1__Yeast_AUT971-210705-31	Extraction_Split_1__Yeast_AUT971-210705-32	Extraction_Split_1__Yeast_AUT971-210705-33	Extraction_Split_1__Yeast_AUT971-210705-34	Extraction_Split_1__Yeast_AUT971-210705-35	Extraction_Split_1__Yeast_AUT971-210705-37	Extraction_Split_1__Yeast_AUT971-210705-38	Extraction_Split_1__Yeast_AUT971-210705-39	Extraction_Split_1__Yeast_AUT971-210705-40	Extraction_Split_1__Yeast_AUT971-210705-41	Extraction_Split_1__Yeast_AUT971-210705-42	Extraction_Split_1__Yeast_AUT971-210705-43	Extraction_Split_1__Yeast_AUT971-210705-44	Extraction_Split_1__Yeast_AUT971-210705-45	Extraction_Split_1__Yeast_AUT971-210705-46	Extraction_Split_1__Yeast_AUT971-210705-47	Extraction_Split_1__Yeast_AUT971-210705-49	Extraction_Split_1__Yeast_AUT971-210705-50	Extraction_Split_1__Yeast_AUT971-210705-51	Extraction_Split_1__Yeast_AUT971-210705-52
23dpg	peak_apex_int	245165	210983	214617	212796	191145	170618	186065	170266	149277	151096	148516	141844	190957	174483	174782	192144	202495	180901	160808	195236	167402	187448	50175.7	173845	191203	212575	206191	201448	197247	170524	183478	178991	164445	2313.07	202284	164640	179286	206736	145066	156763	188688	208138	210921	173236	87911.2	154709	135159	179970
2mcit	peak_apex_int	2331.84	2.985e+06	3160.27	2783.92	4172.61	3600.18	3598.15	3699.57	2.4368e+06	2760.11	2.22117e+06	2451.22	1976.37	2.09466e+06	3050.68	3439.25	3161.76	2830.4	2645.07	2.08569e+06	2.00087e+06	1.98861e+06	1150.3	2468.41	2644.94	2656.09	2555.42	2.17635e+06	2.07421e+06	2770.62	2245.85	2679.19	2019823	2360.17	2.31732e+06	1.81322e+06	2524.8	2.33981e+06	2810.94	2.09145e+06	2729.38	3067.61	2494.11	2806.72	2336.12	2130	1.99914e+06	2461.31
2obut	peak_apex_int	2529.81	5797.55	7218.59	6132.95	8929.41	12834.9	4701.15	8185.71	8863.8	6395.32	7413.03	9633.69	8803.34	4198.3	8819.57	9830.91	6938.43	3888.01	9663.34	9687.23	10105.1	4713.6	10952.2	10681.5	6388.64	5245.4	8071.44	7638.38	10154.1	9750.89	11555.7	10899	19161.9	15079.5	10893.1	9066.01	14856.3	9469.42	13409.4	9230.26	4961.16	10752	12148.8	6934.91	10886.3	7915.89	4144.99	5256.4
35cgmp	peak_apex_int	52.2967	0	93.6225	147.687	43.3945	49.9372	140.404	0	92.8673	154.256	0	91.3197	86.324	49.1621	0	12.6262	0	41.5744	52.65	0	48.8975	11.6873	102.849	53.0219	0	43.6265	51.1123	101.764	0	42.5587	98.5669	0	85.4428	159.215	50.9256	0	0	85.5051	49.9537	126.032	101.845	0	0	0	0	0	43.162	8.53078
5oxpro	peak_apex_int	24054.2	7206.51	20445	18372	6011.34	20363.7	15851.5	19621.8	6413.83	22117.8	15588.3	19673.4	2698.82	12434.7	8067.4	5980.13	16938	20233	9740.14	2382.22	5223.91	8234.88	29113.9	22139.2	21531.6	19225.1	19875.1	15548.6	19835	5825.02	15252.2	12564.6	11000.8	4734.66	9997.06	7184.02	20384.2	18020.8	18965.3	5030.16	16804.9	19728	18188.1	16116.5	20375.4	18199.8	4812.51	16512.9
6pgc	peak_apex_int	193202	205479	275479	230400	155953	237653	223578	236750	174928	265283	240652	236951	192456	178475	150110	172699	183509	220824	187033	155087	147345	159149	18932.4	252451	199838	214357	230978	201491	216300	136443	192027	167991	196651	14825.1	169089	156480	213158	230720	225722	136233	220010	277320	209539	202069	68316.6	208818	127469	204661
AICAr	peak_apex_int	689.661	974.903	752.376	596.852	968.024	498.902	1020.76	591.552	615.163	855.596	567.528	667.939	639.003	583.847	751.947	616.081	592.187	874.503	358.738	830.745	685.842	212.257	681.799	984.091	400.858	894.314	551.095	616.314	476.734	206.678	1552.67	663.326	863.35	774.129	821.691	744.043	982.919	881.217	800.518	600.447	431.916	847.887	711.746	599.647	783.426	986.492	126.711	421.733
Hexose_Pool_fru_glc-D	peak_apex_int	8874411	8567117	8970563	9038949	8957289	8845281	8652897	8987738	8405807	8951627	8937936	8981680	8983773	8999239	8595211	8786892	9047380	8987465	8879593	8803105	8889946	8958977	9005902	8932137	9064479	8998900	8982571	8973397	9046931	8616423	8986929	9101552	9004886	8787415	8903650	9041716	8849554	9047413	9045159	9042546	8937362	8967971	9036935	9044326	9008970	8916644	8902280	8959590
Lcystin	peak_apex_int	355.195	543.164	131.832	292.744	825.61	603.576	458.463	734.934	540.278	657.773	634.82	330.957	637.462	535.376	657.663	645.514	582.196	607.533	607.915	584.559	582.504	498.15	379.298	474.263	315.195	424.917	556.722	382.294	367.532	549.278	472.064	362.911	335.093	418.749	535.949	474.283	633.986	366.143	309.106	257.569	291.218	452.413	495.874	489.034	762.195	437.707	52.4779	493.955
Pool_2pg_3pg	peak_apex_int	1318485	936632	1.26878e+06	1.39011e+06	781310	1.19647e+06	1.10047e+06	1.08429e+06	805143	1.2572e+06	1.10717e+06	1240032	835949	1.0155e+06	782815	859683	1.17359e+06	1.16228e+06	856428	746900	661815	842477	635646	1.21803e+06	1.21735e+06	1.03737e+06	1.10987e+06	1.1406e+06	1.16812e+06	598675	1.13847e+06	1.21258e+06	1.14125e+06	3600.01	940695	780411	1.29763e+06	1.21079e+06	1.01129e+06	699464	1.18032e+06	1.14781e+06	1.11948e+06	1.25523e+06	903966	1.26613e+06	738903	1.11e+06
accoa	peak_apex_int	812708	710144	662357	747519	629245	659972	608398	613147	530314	585352	522803	531972	603775	526947	537806	559181	550900	562174	479731	531940	519958	549326	585156	552580	541486	459741	486452	535619	447902	445648	510542	484417	529317	1314.67	514272	500104	456520	502291	431993	434924	506447	481127	497726	507149	480563	439600	534905	464127
acon-C	peak_apex_int	257562	248875	191402	217799	242473	226052	205099	242552	212874	184063	201435	158734	210262	166382	172224	184650	184613	176702	194682	179529	148384	192583	230253	198352	183158	182952	246924	261930	244421	228910	207909	200845	176092	39198.5	176048	161749	202808	263523	261737	222202	260144	244580	206396	187017	181029	161904	192369	183755
actp	peak_apex_int	24598.2	14685.8	9566.4	13207.1	10761.4	11725.8	11190.4	8379.18	5986.19	10721.5	9816.05	2819.98	6417.59	9460.17	7965.49	7365.01	9395.92	10714.3	7861.01	3988.23	6403.77	7259.31	6765.36	5117.07	9924.3	9321.72	9314.65	6268.41	7201.61	5543.39	5517.68	9420.3	3905.15	366.734	8814.13	5907.26	7012.85	4450.66	7821.86	5818.84	9686.19	4372.01	4581.02	9652.39	6466.91	2782.76	5343.71	7078.45
ade	peak_apex_int	30625.6	86763.2	27036.4	26324.4	75632.5	28350	20764.8	24664.3	90542.6	25192.9	22248.1	27467.3	45286.4	19695.3	14813.5	59201.3	22886.3	22844.6	41968.9	9597.61	63287.6	45203.1	21646.4	21524.8	21679.9	20987.2	19969.8	15976.9	18992.5	50255.1	16696.9	15804.1	15812.8	36040.6	18183.6	12771.6	19627.4	17268.6	16504.7	10135.2	15133.7	15777.1	15960.6	16800.7	20714.1	18386.2	36935.5	43873.9
adn	peak_apex_int	1489.19	8322.55	1776.82	1118.73	674.756	887.301	970.116	1299.95	4460.97	1423.95	843.054	1127.55	2749.14	688.35	3189.67	2636.4	1127.55	1014.4	1525.65	246.198	3606.81	2484.74	825.253	953.04	1065.5	1428.02	1059.71	512.089	952.347	2002.52	910.846	407.592	3032.91	984.892	3186.29	310.887	996.596	2076.79	1032.19	355.952	595.243	753.396	685.49	714.846	878.447	572.243	802.332	413.819
adp	peak_apex_int	836891	804245	644993	691767	716855	783576	579151	668280	538424	699006	784372	620031	599539	487197	461375	430815	458380	496980	495344	520323	448564	514818	698211	638414	440969	426837	401739	362958	388894	328186	357772	444880	502071	5660.55	577082	452120	390399	340453	299088	297334	333735	418414	360077	453196	736691	522496	467366	414176
adpglc	peak_apex_int	329.027	804.792	345.018	264.902	302.484	177.117	535.323	272.788	455.135	566.795	460.705	351.126	905.187	200.034	272.737	479.579	281.867	398.174	363.082	551.537	121.374	297.727	331.975	412.419	728.373	389.168	385.842	387.947	459.57	293.429	62.3147	704.071	378.282	11.15	154.17	318.495	576.492	391.577	385.876	349.525	492.553	419.927	341.88	376.051	270.778	398.984	265.234	437.075
akg	peak_apex_int	146193	121560	122375	135612	121788	129524	108136	115930	104845	115443	110187	128380	100094	108042	104205	111634	119107	124070	110157	105088	102462	87273.5	115736	137087	105844	126240	102556	106604	104611	124347	109332	106422	97900.7	97024.6	97953.5	107047	119225	111557	122663	95394.3	118864	113150	121152	97394.8	95151.1	74226	83478.1	98594.8
ala-L	peak_apex_int	1219.81	492.047	1173.7	507.292	355.065	446.025	549.028	500.82	341.529	547.419	416.254	459.899	626.378	585.109	449.46	508.366	566.88	205.759	710.111	539.375	512.308	467.009	346.953	411.064	316.544	487.734	528.318	442.447	682.212	435.692	158.895	437.273	717.855	518.71	402.975	625.308	403.093	282.092	472.415	323.808	818.695	462.98	641.002	462.968	418.424	790.999	276.509	388.923
amp	peak_apex_int	721.005	1875.89	1096.38	1255.49	983.595	624.797	1094.57	505.915	363.312	469.857	643.336	1338.63	987.087	605.102	1219.16	389.657	810.488	474.241	568.426	957.927	770.908	421.011	673.821	1041.04	826.863	759.663	707.48	832.899	839.006	616.328	493.767	763.561	824.606	1546.09	1012.42	786.717	329.844	390.484	620.238	894.128	653.784	266.305	352.807	880.926	286.291	398.126	479.586	1005.48
arg-L	peak_apex_int	466921	350392	467333	410971	273515	426388	375877	413439	280778	413915	376837	440684	342853	371807	318288	309140	421479	423545	310003	291805	280308	298795	450052	508323	399383	420970	436131	354394	402671	261269	337507	366866	368920	177840	370966	306621	453421	421660	374219	230618	383145	279141	384604	416289	406072	417594	258887	406808
asn-L	peak_apex_int	13925.8	8915.45	12597	11430.6	7527.26	9877.46	9829.18	10388.5	8253.55	9893.13	9514.29	10579.7	8472.54	8484.44	7195.51	8773.88	9983.05	10178.1	8838.81	11116.2	6405.25	7443.06	10529.7	13636.2	10260.8	12091.9	11022	11110.9	12912.5	7161.88	8707.54	9996.6	8639.64	5190.8	10203.8	7232.29	13041.3	11430.3	10614.3	6640.17	10381.9	11176.1	11184.3	11432.1	9002.58	10440.2	12665.3	9516.23
asp-L	peak_apex_int	2.38992e+06	838255	1.89839e+06	1.91815e+06	565182	1.93096e+06	1346302	1.99561e+06	142474	2.2796e+06	1.42214e+06	2.13755e+06	805012	1.35736e+06	23626.9	128381	1.96177e+06	2.71211e+06	162299	406852	713203	463190	2.09777e+06	2500779	2.37375e+06	2.01655e+06	2322241	1.77065e+06	1641171	141140	1.91571e+06	1.36612e+06	1.15364e+06	412631	1.02837e+06	831950	2.47983e+06	2.18138e+06	2349124	321109	2030650	2.03234e+06	2106450	2.03751e+06	1.8164e+06	2.03916e+06	361645	1.89293e+06
atp	peak_apex_int	1.5406e+06	1.46093e+06	1.82496e+06	1.30366e+06	1.31929e+06	1258293	1.53952e+06	1.3896e+06	1.28047e+06	1.512e+06	1.26141e+06	1.52502e+06	1.28587e+06	1.35899e+06	1.34136e+06	1.48756e+06	1.34203e+06	1397246	1.29454e+06	1.31316e+06	1.39394e+06	1.37266e+06	600908	1.42286e+06	1478447	1.50685e+06	1534176	1.45174e+06	1.2257e+06	1.20173e+06	1.31865e+06	1.32e+06	1.38888e+06	2068.72	1.48469e+06	1.32398e+06	1.44831e+06	1.52818e+06	1.28666e+06	1063300	1.38738e+06	1.41404e+06	1.44465e+06	1.38226e+06	1.10666e+06	1.3267e+06	1.24259e+06	1.31365e+06
camp	peak_apex_int	106.288	137.574	0	141.184	117.445	41.3428	0	122.141	138.36	172.437	117.851	150.172	0	404.027	68.538	0	191.621	117.011	114.584	117.441	120.857	302.129	149.789	149.895	527.819	180.574	0.019396	61.4721	17.512	9.38108	124.343	0	135.049	242.154	13.3036	181.341	0	120.74	122.162	0	183.668	124.973	62.1242	0.079528	193.571	111.375	127.042	62.3866
chor	peak_apex_int	187.276	215.861	188.298	237.18	201.896	426.941	125.172	137.067	325.467	156.556	187.368	158.016	168.107	95.5304	270.568	201.101	235.962	139.281	285.189	249.146	157.869	170.107	212.674	280.413	100.087	192.715	490.526	93.1127	181.382	199.443	118.604	53.4172	180.454	95.7831	240.348	237.348	161.665	78.956	285.865	445.172	342.796	168.313	69.5855	317.781	109.233	110.627	240.332	178.071
cit	peak_apex_int	7.88744e+06	7.11675e+06	7931370	7.5527e+06	6722951	7.55874e+06	7637641	8.1628e+06	6837595	8031425	7.8295e+06	7.80914e+06	7526909	7.64895e+06	6.79678e+06	7.23343e+06	7814417	7.85375e+06	6586327	6643500	6587874	7158629	682593	7807639	8009384	7841818	7646863	7232745	8.11882e+06	6296850	7488743	7.75611e+06	7758890	30964	7344430	6.55455e+06	8.07106e+06	8042364	7.33641e+06	5985343	7123171	7.85078e+06	8.02513e+06	7852679	3.13095e+06	7.76133e+06	6.41538e+06	7244255
cit	peak_apex_int	3368350	3.12036e+06	3.22921e+06	3.31813e+06	2564075	3.03273e+06	2954800	3.15801e+06	2735488	3.59321e+06	3170738	3.13762e+06	3.08229e+06	3164406	2.5921e+06	2.99734e+06	3.28626e+06	2993169	2786874	2.60125e+06	2.55311e+06	2639560	219203	3.32666e+06	3.20838e+06	3.17667e+06	3002164	3.33626e+06	3097763	2389163	3.18279e+06	3.42595e+06	2.87489e+06	18057.9	3211630	2615247	3.4103e+06	3.39497e+06	2856710	2.33859e+06	2841074	3.08458e+06	3.08347e+06	3.11167e+06	1.16242e+06	3.21323e+06	2.46992e+06	2.85133e+06
citr-L	peak_apex_int	129616	91396.8	97896.3	112646	94294	120968	92934.3	128907	97374.6	101648	104541	90413.2	77307.4	89680.8	84392.5	77916	116427	130020	84267.5	75955.5	75377.5	85714.9	109663	117298	112933	117425	142286	144218	137729	88279.4	169019	117107	96852.9	64962.1	107451	85590.9	165446	165568	158442	82375.5	148800	229413	131951	107506	90593.5	106349	96166.7	124428
cmp	peak_apex_int	2300.29	449.717	431.06	665.648	445.041	2012.68	569.284	228.267	402.377	1804.31	822.237	2000.65	402.097	355.414	434.527	369.054	313.265	1688.26	323.704	437.547	407.593	239.424	726.107	1662.55	1329.22	1434.08	1395.86	377.734	725.489	368.16	466.618	432.42	332.688	1165.73	911.212	311.77	1529.28	486.352	1243.89	349.896	1219.95	1225.06	367.089	369.523	2490.73	1421.84	287.017	1702.1
coa	peak_apex_int	47755.7	50349.9	56041.9	45751.3	32857.4	51952.4	32808.5	58417	41683.8	46714	43552.9	43610.1	45612.6	58232.5	72267.5	67297.2	61352.2	59953.3	54715.3	31196.5	46256.1	42978.3	43847.2	60899.7	66996.3	72175	89215.9	89998.8	85287.3	78577.9	74217.8	57767.9	35912.4	493.021	66356.4	76317.8	84991.3	100970	107277	116037	93461.1	67528.4	78542.3	76581.5	28999.4	54741.9	62936.9	74408.6
ctp	peak_apex_int	846389	851787	845234	780080	771598	669653	759102	783882	681780	803738	720501	751985	666891	756564	738261	722990	758218	745944	704674	657493	681219	694403	323549	760170	844473	935485	748149	827631	753853	667990	823493	702343	833493	1392.69	864419	662597	732628	757931	712380	586038	756796	772851	784954	780712	618331	767987	688112	730182
cytd	peak_apex_int	1451.56	1450.16	1335.01	1143.58	1369.74	729.9	1256.44	930.331	1156.95	812.742	542.268	614.564	1011.26	1020.65	750.335	1143.21	888.775	689.127	777.75	1579.71	1133.89	1142.8	812.589	636.406	377.747	804.31	779.91	781.56	1097.07	1452.4	875.391	806.213	1101.1	1018.27	1202.75	975.969	876.599	822.965	853.567	1086.53	603.933	1029.5	1215.63	500.132	782.54	998.509	1500.16	906.694
dadp	peak_apex_int	36922.2	31475.2	26070.1	26236.1	23915.4	27648.8	22556.5	29605.9	21408	24562.3	28010.5	23756.2	21749.7	21171.9	19980.1	16070.3	21594.2	19667.3	19209	23571.8	17618.2	24691.7	27217.4	23373	18195.3	17236.6	16477.9	14179.2	15787.9	13915.4	14513.6	17257.5	21104.8	1631.56	28068.2	27905.7	19900.4	16911.4	14231.1	14157.1	16694.2	19101.8	20291.6	23737.4	25749.4	20075	18395.8	17411.5
damp	peak_apex_int	1546.24	1080.68	1723.36	1045.21	1617.36	959.683	1816.2	1890.19	295.035	2036.03	755.916	1651.69	577.048	1776.39	1551.98	1267.24	952.478	927.969	1144.94	800.755	1101.07	1351.43	765.022	1484.13	1686.43	835.917	1284.49	573.674	602.19	813.595	857.088	1022.53	379.87	219.255	2220.3	1952.11	1785.38	1196.76	2444.14	1730.09	1651.02	945.135	707.705	1891.92	786.512	582.641	1013.02	665.117
datp	peak_apex_int	149187	129122	135269	125126	117699	119136	118723	121431	119718	115523	117442	111052	124023	127576	114308	121873	119112	119265	110419	121975	102648	114087	46911	118818	118384	144494	121324	126421	121856	125850	121474	122939	104850	427.334	130367	124856	128018	127963	114967	111859	128647	121577	112728	123222	89251.1	108429	131318	126445
dcdp	peak_apex_int	2286.93	2379.31	2671.69	1997.74	2190.92	2035.97	1895.64	2204.04	1266.17	2673.87	2629.16	2573.18	1814.79	1289.26	1543.49	1176.01	1147.26	1495.22	1419.05	1922.82	1251.89	1317.4	2667.5	2189.13	1801.54	1510.91	1099.07	982.423	1864.94	1452.74	922.024	1325.15	1681.29	259.454	961.472	1096.61	1300.7	1041.8	999.017	498.292	1264.47	1525.32	1436.15	1615.38	2292.18	1863.9	1217.77	1553.88
dcmp	peak_apex_int	58.0425	27.2315	0	37.9003	33.7994	585.674	36.8074	76.4765	37.859	529.824	27.9858	37.3281	26.896	0	35.7203	69.4837	9.7914	183.993	33.9624	0	46.7333	0	299.05	349.321	316.955	290.387	191.533	44.8164	454.929	35.9629	45.7683	0	114.755	266.207	0	0	403.013	0	495.949	7.85779	173.046	285.957	0	38.0334	486.885	38.035	0	27.9309
dctp	peak_apex_int	54651.7	48796.7	55492.2	44686.8	44425	49437.6	44283.8	45481.4	40184.2	48494.9	38410.6	46210.3	41664.2	46303.6	42938.1	47970.1	46013.7	44593.4	43146.6	41852.3	45072.5	40504.6	22962.1	45889.8	49550.9	48526.9	45858.9	47930.3	44268.9	38475.3	47261.4	43282.7	42854.6	2284.42	44547.7	39103.8	51390.8	59494.3	46317.9	35753.2	42705.2	44849.3	47356.1	44778.4	40597.9	45385.3	39015.7	46992.3
dgdp	peak_apex_int	2.27744e+06	2380905	1.96061e+06	1.99422e+06	2.04403e+06	2.09215e+06	1703522	2112420	1.54327e+06	1.83486e+06	2.30446e+06	1.76163e+06	1.77568e+06	1.46852e+06	1.37612e+06	1.29863e+06	1.41782e+06	1.29576e+06	1.35263e+06	1.41672e+06	1.24645e+06	1.57544e+06	1.79499e+06	1.68416e+06	1.36688e+06	1.16751e+06	1.06413e+06	1.12198e+06	1.19543e+06	1.0298e+06	1.0752e+06	1357831	1.50005e+06	17228.5	1.43145e+06	1141743	1.13911e+06	909752	813089	864383	1.02656e+06	1.17544e+06	1.14882e+06	1.16461e+06	2.0791e+06	1.48806e+06	1.28493e+06	1.18256e+06
dgmp	peak_apex_int	1784.94	3961.69	4576.21	2388.88	2558.81	3587.25	3838.04	5673.03	3204.24	3351.17	4602.59	3893.22	3626.08	1157.15	3502.38	824.62	3754.66	1665.4	3375.56	3544.42	2920.07	1312.86	5248.68	3651.16	2278.8	1013.81	2891.04	3708.44	3998.66	2014.67	2740.25	3648.38	893.953	10348.4	3477.88	3438.42	3552.49	3014.32	3366.09	1899.33	3287.64	3101.89	3984.49	2697.09	3196.87	3076.15	3678.17	2532.85
dgtp	peak_apex_int	6424348	6.03811e+06	6.13105e+06	5663466	4951541	5.08837e+06	5.77277e+06	5978511	5388684	5866410	5.26478e+06	6.02024e+06	5273475	5.7222e+06	5728434	5324687	5.79064e+06	5785872	5668009	5.81191e+06	5.55822e+06	5483400	2637181	5.40047e+06	5.59785e+06	6039049	5.79992e+06	5.60543e+06	6053678	4.94865e+06	5799832	5608194	5.757e+06	8652.3	5.67798e+06	5616699	6124381	5.88168e+06	5550200	4.62199e+06	5648253	6.27186e+06	5715221	6050075	4703802	5496171	5189759	5.97119e+06
dhap	peak_apex_int	747.817	7696.41	4674.56	811.928	6196.94	577.469	642.709	760.938	5722.53	1010.16	6087.03	5364.13	595.479	453.4	4761.46	397.37	5194.77	2074.25	305.222	8780.29	6467.95	810.149	8241.81	17662.1	4838.42	16251.5	665.763	3894.77	2314.67	26444.3	5763.54	573.164	835.941	9411.37	4012.24	5050.56	182463	5548.94	362776	543.393	49382	6476.79	22860.5	759.005	5508.03	3841.45	457.531	1355.38
dimp	peak_apex_int	259.408	0.034424	114.767	104.903	123.688	0	52.2884	0.12769	100.777	50.5638	53.6591	49.8522	122.353	175.933	0	0	0	61.0899	10.2389	51.7701	155.44	0.043221	50.5187	105.742	0	0	317.695	17.5859	0	103.944	52.6941	144.014	179.738	277.636	107.059	47.781	0	106.071	52.8605	0	144.016	0	103.935	53.485	53.4708	0	0	0
ditp	peak_apex_int	64639.6	63473.8	53421.1	51859.5	43285.6	42145.2	56882.8	47181.3	43504.3	50738.4	54217.6	43781	49196.4	44679.4	41976	45700.1	41411.7	50023.8	42320.4	53841.8	46081.4	53177.9	24246	40307.4	45609.2	39999.3	41069.3	45456.3	36750	37517.5	47836.1	46721.9	43676.9	1023.02	73440	72250.6	77050.3	81397.1	71010.1	68628.8	69776.9	74627.7	68183.9	78407.9	24348.2	31950.2	46154.5	31945.8
dtdpglu	peak_apex_int	1399.63	1310.52	1702.89	1954.24	1012.27	1824.66	1382.45	1881.44	1198.35	1573.41	734.211	1467.7	849.516	1207.04	400.89	1286.04	1029.18	1456.7	1182.14	243.192	970.257	841.776	957.261	1890.66	1275.97	1367.7	1596.53	1126.84	1225.82	702.613	338.551	1355.3	1054.45	176.542	1530.62	1545.43	2056.15	1749.15	1712.72	760.969	1193.41	1503.05	1497.87	1066.5	2191.48	1729.43	1432.62	1614.91
dtmp	peak_apex_int	107.195	238.413	279.842	183.972	124.132	222.361	207.519	0	116.598	172.558	151.631	173.972	62.5029	233.252	134.794	112.68	102.078	392.695	50.5919	232.004	107.026	110.782	104.459	326.122	117.377	46.3089	55.2969	166.329	63.1199	106.168	54.0496	283.064	199.366	1249.94	119.827	55.4764	87.0368	111.715	142.383	152.238	240.101	98.4406	271.193	166.607	60.8348	47.021	0	47.4539
dttp	peak_apex_int	180578	179599	171105	157396	171421	158368	161302	172534	168378	166816	147703	165833	149543	164335	164769	147073	140810	155399	157847	156200	153073	157862	105163	155891	176660	173823	163935	151698	164380	135647	169194	166708	156355	2673.44	169993	166736	161781	177195	144832	134844	166777	162090	142754	161469	138889	160097	140930	150678
dump	peak_apex_int	0.221114	3438.72	6043	3848.02	3258.56	4763.83	758.57	68.042	2685.78	114.523	3315.93	4788.86	2308.74	0	3077.03	1952.58	2264.09	3540.77	3423.42	2623.34	1885.6	27.0526	1249.2	5455.86	226.501	3225.39	4084.02	3680.23	3408	751.853	1375.47	0	3508.46	1320.05	2926.1	3022.11	3146.19	3173.84	1811.71	2378.66	4469.14	4749.71	3720.08	4726.69	3651.23	4630.02	1688.07	3605.01
dutp	peak_apex_int	422.331	420.181	249.879	200.451	200.275	618.799	494.586	419.286	274.939	194.908	234.789	541.458	203.838	331.517	112.143	144	278.691	482.763	272.275	316.149	360	281.596	195.496	280.034	354.698	56.0904	420.204	285.331	629.654	404.739	630.548	403.927	205.727	80.638	418.693	207.892	485.571	405.424	350.559	426.316	347.51	491.067	216	466.779	382.395	277.066	411.464	338.127
f1p	peak_apex_int	12049	650.608	10563.5	4358.84	5048.93	15928.8	3308.83	4709.65	410.036	21519.3	2866.53	11380.2	3417.68	9867.53	502.872	580.045	491.242	6136.6	6752.1	563.558	1313.78	886.257	10471.1	2871.32	13054.6	5616.06	4207.51	1644.03	2741.01	520.511	3622.95	7490.61	10097.8	11470.2	8859.82	4473.71	2034.17	1575.85	8324.15	4011.02	6936.66	1819.6	3697.77	13033.2	2813.07	4045.73	154.583	4751.9
f6p	peak_apex_int	46929.7	33838.3	42374.9	48513.3	3338.57	54730.3	36945.9	31939	2485.41	43656.3	42934.6	38787.9	853.604	23989.8	3982.4	1499.69	27627.3	38572.4	21741.9	226.763	2001.47	1612.35	33116.8	34989	28454.3	28254.1	32181.9	19322.4	29973.7	819.425	26223.9	24980.5	22507.6	4185.48	23261.8	1621.21	21962.3	17083.7	22842.7	2372.14	28087.3	24107.8	21432.1	29952.6	27173	28010.7	1594.56	16963.4
fad	peak_apex_int	51921.1	49317.8	45379.4	33926.6	34432.9	32234.6	30898.9	37605	33711.4	28295.3	25942.9	27172.6	30054.8	23658.8	24513.7	29017.2	33277.8	29446.5	27049.5	27612.3	24845.1	23848.8	29306.6	28040.2	27077.9	25240	33107.8	39501.1	29211.6	26012.5	26364.2	25906.8	24561.7	3180.46	27087.6	28006.4	31965	35966.6	27795.8	29772.1	30372.3	34827.5	25019.7	28485.7	25452.9	24743.6	25905.4	27822.9
fdp	peak_apex_int	9092435	9248911	9089124	8709001	9088754	9128647	8930690	8919137	9074863	9156470	8877577	9016813	8924273	8574165	8910535	8887448	8535120	9012099	8826011	8778821	8690171	9066470	7331130	8781790	8626382	8688216	8812946	8920404	8662547	8469437	9031121	8671475	9064174	11504.4	8733678	8809759	9114845	8707937	7685638	8.11048e+06	8754162	9294014	8691854	9088616	8365189	8699655	8636902	8677296
fum	peak_apex_int	625770	513507	518701	480359	425095	427412	425118	457277	397235	426494	389713	406298	391538	373685	155327	350755	384489	375832	355486	379369	346931	332658	384611	329185	354014	384259	359184	333028	344672	338935	333301	356942	314801	381260	335543	152029	343817	363992	344319	158071	334942	373910	344254	375203	351094	361551	323759	325935
g1p	peak_apex_int	22682	643.543	19621.3	19579.6	480.136	13680.4	16164.2	13884.5	54.4295	16093.7	15709.8	18198.9	157.696	11133.3	740.783	460.099	11542	11953.4	1554.85	80.1881	125.027	158.636	15778.4	16150	11690	10558.2	9170.5	6519.31	9655.52	267.303	9753.3	9786.68	8647.17	7026.52	10046	677.718	8492.55	7212.99	8224.74	99.1491	7689.72	8631.54	9659.92	6684.7	10340.7	12301.1	261.714	8653.73
g3p	peak_apex_int	16403.8	15940.5	31748.6	34482.7	16010.5	120800	48258.1	100883	12477.2	13677.8	15545.5	7153.45	24552.3	50131.9	36705	25432.9	155298	168995	83710	14965.9	10389.9	14101.7	5145.18	94718.7	85383.8	170117	162013	531829	111827	723.318	218301	143672	90064.6	10656.4	69580.2	38031.7	69840.7	509452	470008	61934.6	175765	143648	264718	141767	4653.11	47091.8	15138.7	49731.2
g6p	peak_apex_int	57506.9	40752.8	49670.7	51419.5	5483.32	63297.4	42903.6	44899.7	7173.27	50235.1	47563.8	44266.5	7802.05	30290.8	4910.63	3257.86	33915.7	46903.1	27279.1	1945.68	3514.57	2700.12	42605.7	43279.9	36165.8	32145.2	39701.8	23506.5	39783.1	2459.45	29832.7	29669.1	29603.8	10645.7	29620.8	3596.95	23669.7	23130	30218.8	3701.57	32717.9	29077.8	24992	35141.4	43146.7	33093	2639.08	25437
gam6p	peak_apex_int	62320.1	51426.5	4793.29	63798.1	47348.4	51695.3	54881.2	53888.7	46276.8	57645.3	57079.9	59202.1	51755.1	58175	47347.8	48735.4	52086.4	53552	48831.5	7098.79	48177.9	44550.2	51755.7	102041	5382.51	3972.77	50622.2	54153.9	60601.6	64818.2	3785.87	52351	50945.1	5030.46	56118.5	51713	55802.5	62449.8	53495.9	3657.03	5860.33	62122.7	71795.8	59908.1	43149.3	49940.6	45538.1	58241.8
gdp	peak_apex_int	245012	213407	181737	221518	177221	225426	191046	215814	163960	219316	257631	199391	172493	164880	139190	126137	152999	154192	129006	156256	142918	160859	213440	168985	153041	146662	132768	116045	134920	92872.5	119831	146706	166091	1990.57	175873	137484	126992	128802	90458.5	89534.2	130208	145552	122784	149336	214608	166396	149342	140368
gln-L	peak_apex_int	68271.4	65077.1	59532.3	79865.3	59267.6	77447.5	67763.4	70022.6	46107.5	75233.7	67445.2	72338.7	57674.9	60692.5	55943.8	47251.8	67151.3	74079.9	45682.3	46908.5	45871.8	54356.9	68075.8	73554.8	54621.6	66414.3	64282.5	62152	70656.1	47237.6	66278.9	56871.3	44258.4	31013.7	55867.8	50765.6	71810.6	64384.4	59790	46723.5	67159.2	71544.7	6694.05	64821.9	65295.7	66271.4	3937.19	65021.1
glu-L	peak_apex_int	6.65473e+06	2.0488e+06	5723317	5616157	1.13397e+06	5643412	3.86895e+06	4.88497e+06	1.13838e+06	5.50827e+06	4.50604e+06	4.92726e+06	1.58059e+06	3.39236e+06	1.82959e+06	982620	4425967	4703160	1.92899e+06	267196	1540203	1757947	5049123	5.64032e+06	5.14346e+06	5.1181e+06	5.03019e+06	3.75636e+06	4.73267e+06	941021	4.46221e+06	3.41765e+06	3.08524e+06	1.41609e+06	2.72096e+06	1.54668e+06	5530851	4909346	4947811	1.05407e+06	4813324	5.30937e+06	4388283	4613946	4.06338e+06	4921031	1056457	4.66259e+06
glutacon	peak_apex_int	36175.1	30438.2	55477.4	31173.2	56889.3	30087.4	29182.8	27064.2	56220.4	29478.9	28636.6	31287	17814	27517.1	26316.8	24900.3	26155.6	29770.2	54693.1	53627.6	27214.8	25246.4	24797.6	30639.1	25839.2	29583.3	58099.7	67096.2	59996.4	24599.6	29279.5	26822.3	25894.8	32663.4	24956.3	26831.1	29891	67854.6	66757.1	27175.3	63370.6	67005.5	53222.2	50576.9	20442.5	29034.8	49059.3	59573.1
glx	peak_apex_int	159236	148867	127596	130413	136768	128796	123776	128189	131847	123366	124743	128399	147125	122988	111600	125501	123043	27140.3	136436	136091	134833	131211	115520	105094	111930	118386	123535	112547	108673	133259	115963	45797.3	125686	98597.7	130968	132700	111854	129514	109104	109942	46643.7	115972	117655	110202	113678	107292	133887	112846
glyc3p	peak_apex_int	545744	59281.3	437056	460157	16672.4	500987	0	350010	359.161	391967	396226	455096	60022.4	284918	45125.2	19660.5	98979.6	426691	145041	584.115	435.34	26681.7	472578	243666	366318	419043	390569	277529	228197	410.184	277202	203765	283743	51058.3	0	75710.1	468229	122968	428794	32055.5	449305	380784	170094	404814	401856	333170	16602.3	331749
glyclt	peak_apex_int	27970.2	15653.8	30006.7	26979.4	9514.1	30924.5	21305.1	26921.6	8665.45	29321.3	25178.9	25428.1	15109.8	22707.8	16014.3	9356.61	26209.9	29343	16378.1	5954.85	11819.5	12865.7	18735.2	32932.5	26132.1	32501.2	29184.7	27215.8	27986.8	8626.61	28954.4	21870.1	18926.7	13162.3	23256.1	12944	29516	28681.2	30304.9	11621.6	25352.9	24866.3	23496.3	28573.5	16649.6	23676.8	8428.21	28274
gmp	peak_apex_int	526.83	1579.41	4299.53	1726.64	1527.05	1955.31	1125.41	1426.09	1486.44	1330.16	2862.84	2266.47	1646.2	397.311	2721.57	279.031	1551.07	157.934	2103.12	1662.78	1291.39	359.738	1447.57	1462.33	3552.56	1144.99	2103.9	936.582	2682.23	2088.77	1495.14	1342.84	1655.28	4040.63	1383.88	1674.82	1500.05	1124.74	2317.46	1342.76	3912.95	1148.98	1301.02	1701.68	1689.35	1099.81	2201.99	1228.7
gsn	peak_apex_int	2373.52	1541.56	2452.95	2421.53	3247.42	1595.96	2160.92	1532.57	6643.34	1948.62	1867.43	2090.53	1704.7	2673.29	2109.8	2354.32	1461.53	1438.18	1473.24	999.717	982.866	1628.95	1406.82	2224.49	1516	1422.63	1536.64	2051.5	1242.98	2583.53	1399.11	2273.01	1343.78	896.373	1297.25	958.845	1737.69	1563.57	1296.26	998.42	1501.53	966.566	1179.38	1775.43	1463.88	1516	1504.61	1538.65
gthox	peak_apex_int	2638.84	2480.13	3073.09	1164.11	2528.31	1145	3362.79	2192.06	1455.58	2347.88	964.149	2565.04	1614.9	1850.77	1334.34	425.802	462.233	1710.77	1453.09	1627.74	1345.62	1448.75	2465.78	2138.94	1560.51	1064.26	1322.62	1064.86	875.267	693.116	1843	1198.01	882.422	12.8057	1491.94	1360.33	198.744	1648.36	563.642	906.707	1305.63	990.523	1222.19	1721.21	2125.61	1013.9	425.719	1254.94
gthrd	peak_apex_int	54760.7	19617	45919.9	53671.7	5117.66	63270.7	8830.13	47693.6	13591	55703.6	29799.8	33620.6	17671.6	33795.1	22779.7	18629.2	52916.4	55730.4	25394.6	3141.9	14205.1	7193	64472.6	61623	65086.1	77288.4	75741.2	50183.4	63765.3	8386.53	54465.9	30646	8910.33	1010.91	36626.3	27222.1	87459.3	102521	142881	28772.8	80084.7	36647	70659.2	58977.8	33715.9	58083	21321.7	77318.1
gtp	peak_apex_int	921150	975219	1.00014e+06	1.05125e+06	841624	816811	958576	1.01012e+06	919382	915279	823082	968981	1.01943e+06	1.04071e+06	969983	932588	948854	1.07495e+06	984977	950886	947400	937775	348952	1.02236e+06	1.01283e+06	992367	955151	951910	933109	908321	1.07697e+06	970035	1.03129e+06	3858.13	960169	923683	1.05854e+06	1.1055e+06	900262	802585	992183	1.00217e+06	1.07841e+06	1.01297e+06	649720	971042	885125	1.02503e+06
gua	peak_apex_int	642.022	783.462	929.914	493.605	734.062	527.106	515.209	517.225	610.932	515.232	772.469	718.022	540.261	504.673	837.753	572.815	515.209	848.981	738.358	723.849	772.177	680.753	2055.14	697.16	570.646	835.617	653.02	566.022	525.55	840.461	488.982	719.704	435.011	7810.92	789.786	504.584	658.892	642.022	526.64	681.817	696.663	959.685	605.951	537.605	1729.08	609.927	776.612	423.562
his-L	peak_apex_int	16843.7	9446.68	18395.5	18157.8	10460.6	20637.9	16400.9	15112.5	10737.1	14396.7	2149.46	12128	12537.1	13407.7	5455.93	11870.2	1593.54	10816.1	12236.9	16018.3	11573.4	7218.94	14992.5	17768.9	17474	12612.7	9962.66	12226.4	12553.5	10684.6	473.894	13047.8	13553.9	8127.92	12961.1	9521.96	16410.1	18814.9	14163.1	12560.5	1103.87	13533.8	232.283	14314.4	693.98	13868.9	447.173	279.677
hxan	peak_apex_int	817.276	800.534	906.27	820.5	633.523	815.923	911.648	761.676	1143.68	1047.65	1006.51	998.765	904.027	883.124	703.729	1567.87	863.616	1002.94	3639.03	1114.53	663.461	3047.4	950.56	895.217	989.78	966.336	919.015	655.532	907.839	1183.23	2470.21	752.715	671.435	1463.38	679.248	792.736	1103.48	478.616	666.187	736.339	543.254	1008.44	1079.87	663.093	833.606	990.468	1500.94	1611.27
icit	peak_apex_int	181120	188807	162452	152219	175590	152577	155115	148754	157589	154433	130563	144611	153722	153820	163932	166768	138885	141813	149400	161485	156291	148596	62296.3	150989	162815	155132	168914	168457	144417	156020	160780	152175	152904	2001.24	154120	155151	153925	165147	131353	146927	170787	161103	152494	191939	130385	141311	144310	163024
imp	peak_apex_int	105.396	234.828	353.421	110.085	178.64	136.747	352.414	113.782	165.154	200.766	51.9283	460.25	550.171	153.353	279.269	284.98	0.145742	129.698	129.599	189.416	54.5363	115.833	295.328	494.553	168.132	100.858	55.1259	120.593	131.669	221.881	0.033628	122.566	123.153	658.602	493.536	159.061	16.1571	56.8119	48.5823	121.611	230.136	257.774	173.867	183.87	8.81987	105.904	50.4722	222.302
ins	peak_apex_int	5234.17	5371.53	4861.32	6096.9	6203.97	7795.61	6905.15	7827.66	4430.52	6776.45	6437.89	5542.25	5777.84	4733.75	5881.34	3923.9	6309.73	9035.78	7023.19	4218.46	4763	5888.99	5082.02	7307.84	6540.19	7590.19	6540.17	4356.18	5839.55	4474.24	7584.62	6057.38	5568.08	2198.21	5634.14	4886.28	7159.35	5345.36	6491.31	4945.34	7757.87	8338.21	5906.3	7609.09	6539.28	7139.78	5451.71	6516.79
itp	peak_apex_int	492564	474335	482915	506598	444475	377891	412130	442558	407354	396312	409194	379196	397640	412588	407824	406606	418530	400536	376995	385508	383262	385202	163782	410143	400928	438970	403129	443728	381134	411852	394338	401371	410686	1130.04	397113	348892	414885	408458	365181	326599	405326	419833	404201	402955	284982	375413	392893	386618
lac-D	peak_apex_int	795598	403165	521445	687724	231628	575460	413956	526258	199381	583925	452799	551329	331833	426528	343826	1.40974e+06	440044	600348	481455	197534	255290	136994	197590	2.0361e+06	676536	590487	593829	545025	453160	271641	492103	543505	396515	81977.5	347651	281239	625444	563978	742359	307389	528504	497540	1.71151e+06	443044	267286	578886	236698	531716
mal-L	peak_apex_int	164022	129161	130232	126143	109906	117204	104329	111147	88030.3	105399	106905	102607	87863.5	90450.4	85591.5	77735.5	92099.6	105461	86087.6	90575.4	84250.3	79045.1	83461.5	87720.3	94228	89989.5	86889	84375.7	97824.3	73919.2	78039.3	81514.9	80446.8	73764.4	88364.1	77923.7	87250.8	86546.9	88307.5	82348.9	88028.7	81004.7	86714.9	84762.9	82999.7	88600.9	75612.3	82112.8
malcoa	peak_apex_int	65919.4	67257.1	62221.6	61453	49793.7	52913.2	63021.8	64490.2	47379.9	49525.4	54050	59240.8	50703.8	57460.5	51731.9	53133.9	54952.9	56541	55022.7	54324.5	53729.3	49945.2	58330.5	57181.9	54070.1	60972.9	58858.8	55217.1	50877.1	44466.2	53565.4	54111.4	54814.9	577.763	81195.5	70780.3	76947	73065.6	74773.4	62241.5	70000.2	82549.3	79013	80905.5	45493.6	52313.7	48208.5	52762
met-L	peak_apex_int	2699.19	2869.74	2963.35	2250.62	1520.42	1973.8	1781.83	3390.3	1889.12	2267.85	1602.46	1700.37	2379.42	2157.74	2117.28	2442.87	2301.43	2889.28	2147.97	2164.76	2171.23	2140.94	2742.41	2599.28	2681.02	2543.35	2784.82	2179.25	1977.85	2414	2343.85	2166.66	2197.24	908.641	1936.27	1956.53	2545.1	2284.64	2044.29	1266.27	2289.59	2504.62	1934.02	2780.63	2460.2	1983.71	2274.41	2618.92
nadh	peak_apex_int	9172.38	20731.1	10328.7	9604.07	21458.3	13741.8	7253.76	13426.4	16048.9	10717.4	12853.7	8291.04	13235.2	10595.3	12337.6	8999.59	2476.14	4962.8	7460.71	6295.24	9966.64	8099.24	10128.6	7484.17	7752.73	10912.1	13446.8	14772.6	8868.52	14651.2	5091.72	7345.69	5507.35	7178.74	10875.1	10697.4	11789.8	20953.8	23028.9	12650.7	15842.5	11424.1	11844.2	4300.29	10600.5	8621.61	11645	10330.5
nad	peak_apex_int	24047.2	17792.2	21350.1	21328.3	15131.3	18269.5	17812.3	20346.3	13296.3	22394.6	17317.6	19647.9	13901.8	17760.5	13525.2	12539.7	17797.2	20529.9	15611.1	6592.35	11753.6	13390.7	16732.2	20191.8	18697.9	17394.1	19353.1	19080.1	20784.9	11416.2	16816.8	17806.9	17906	58056.3	18841.2	13621.4	20634.4	17900.1	17948.9	11060.7	16813.2	19351.9	18543.1	19871.7	17643.7	19451.7	11991.3	16548
nadph	peak_apex_int	4006.46	6297.28	3590.59	5421.15	9814.47	7683.45	4291.8	6774.08	6772.82	3176.9	5177.66	2470.58	6397.4	4488.9	7163.03	4901.93	5306.16	3705.14	3585.07	4953.83	5862.77	4803.14	6360.42	4102	3198.02	4474.21	6108.05	6702.59	5332	8795.21	6032.68	3687.82	4054.63	50.0051	6910.2	5586.21	5304.42	10093.8	10227.8	15799.4	10150.2	5235.46	5486.96	4653.14	3949.5	4649.5	5762.23	3483.54
nadp	peak_apex_int	513796	483089	465041	430979	361945	348637	393618	386416	363347	419957	378562	425936	399309	402857	374901	383434	350622	417579	379681	383794	356822	356436	429828	438439	373223	376376	407582	359277	372177	322781	352609	361047	403251	4320.58	384454	385965	334722	393563	325112	316994	330171	423059	395332	385917	400981	369151	335513	354563
oaa	peak_apex_int	19616.2	7022.98	20015.1	18504.8	20991.9	19431	11628.3	8339.09	16703.9	15158.9	14796.9	15456.8	14838.1	10445.8	12587.5	14634.3	14282.9	15552.5	13252	12219.3	3996.28	8760.01	13088.6	13761	11938.3	12366.4	12352.8	11864	12614.6	12302.2	11097.6	11303	13297.5	13252.2	12134.7	11772.6	8876.95	13500.9	12725.9	11925	13282.8	11932.2	12296.4	12780.9	13259.9	12835.2	12799.5	11985.2
orn	peak_apex_int	70326.8	78316.8	73729	61073.1	75386.1	64660.4	75679.1	59762.7	71756.5	57416	13090.3	61066.2	50359.7	41613.4	30785.2	73371.2	23882	33635	73014.4	77588.4	76889	68939.6	57497.1	57332.8	56224.2	26204.8	65275.6	13496.5	59054.9	81808.3	21807.9	61563.7	63124.4	53156.6	65798.7	40984	54123	68756.4	21744.5	72446	34457.1	66470.8	22824.9	58087	27196.8	63359.9	22663	30301.6
oxa	peak_apex_int	27697.4	24627.5	25056.3	4945.55	6072.98	21737.3	23848.3	18612.9	23334.7	24835.1	22647.4	24170.3	3529.92	17728.4	21862	22825.7	19686.5	23323.1	23669.1	21342.2	22715	20762.5	20849.9	23391.6	22442.7	21584.9	24404	17543.7	21743	21578.8	22256	23934.5	20425.5	23285	20958.8	21942.4	22528.8	25446.4	24334	20947.4	4832.95	21602.9	2255.75	10015	10134.6	22356.3	20668.2	23818.6
pep	peak_apex_int	219170	325000	284093	268928	283055	222607	294422	288359	238562	241024	221075	229358	261885	244498	248659	212287	250911	200656	192717	182070	191358	229491	199898	244530	222237	234766	249917	262668	249701	258011	236474	211468	219403	1095.93	237043	199190	274703	292129	216706	195459	260744	259447	247666	227660	218727	235888	217154	258352
phe-L	peak_apex_int	84004.1	540.823	446.825	70264.8	505.292	72220.9	37823.1	61032.6	486.831	66090.6	50358.3	70079.1	3968.99	33145.4	528.139	4337.42	66156.7	69595.3	6475.71	338.81	417.546	503.937	40072.1	84679.9	71491.1	268.782	66020.7	61262.7	64895.8	3911.38	582.562	40180.2	26318.5	102257	28961	609.015	74581.1	71958.4	64431.3	445.703	265.979	52049	83552.2	73776.3	43196.3	70366.6	515.173	68545.7
phpyr	peak_apex_int	300557	370405	276884	262441	348004	228845	237506	234685	310918	191518	203100	187323	288410	249330	319146	315040	226279	196699	263894	336621	293026	279214	89698.7	180559	192254	244631	233810	298662	211889	367306	223871	239369	222838	1790.58	249844	256105	201211	283394	295888	415737	266639	203741	196085	213955	80254.6	183925	308454	194884
prpp	peak_apex_int	14322.3	14099.3	10047.1	8138.14	14518.8	13150.1	9505.44	16334.2	19015.2	7873.56	11851	5289.35	14615.6	9954.9	16956.7	17932.7	18275.1	15074.6	17028.4	13622.1	11387.7	17730.3	510.39	11969.3	12777.9	22721.7	38046.6	55862.5	34709.6	34165.5	31551.5	22508.5	15590.2	215.471	11005.5	12849.5	25717.3	59089.7	45513	37771	52008.8	41235.9	25575.6	22337.6	1234.22	7754.46	17471.6	18887
pyr	peak_apex_int	4214.16	5473.17	4582.79	5120.24	5552.3	4840.96	5014.87	5193.37	4626.6	4284.82	4325.56	3729.19	5060.16	5073.63	6087.34	7079.13	5593.31	3864.54	5292.75	6674.58	5137.79	5377.5	3584.49	3862.94	4147.94	4286.88	5794.78	6183.86	5583.46	6669.84	5407.11	5824.99	4523.77	9890.14	5499.86	5522.56	4431.34	5705.74	6235.33	7206.17	5019.31	4766.17	4640.03	4761.27	3212.98	5032.66	5946.17	4743.68
r5p	peak_apex_int	71354.2	44861.5	48672.3	32933.5	9947.68	73007.9	36267.2	72051.8	7708.76	64273.5	42913.2	36209	36453.9	55555.3	40913.8	14879.7	50324.5	106379	73325.2	6610.44	5626.08	8417.25	31936.7	89251.4	71916.4	122408	213262	200050	145720	3458.25	121304	98034.1	57040.5	10904.1	41449.3	65621.4	149930	259621	206459	20084.7	234033	205258	142660	74247.9	46242.2	60208.6	7108.11	92516.2
ru5p-D	peak_apex_int	34445.6	2275.31	27359.1	23809.7	2872.16	37992.5	3222.22	6578.83	3112.88	25468.9	9394.63	18360	3205.09	6364.61	3629.02	4041.56	39215.2	30046.5	3974.22	3584.7	4328.18	4577.88	11134.9	32698.7	24805.7	47143.2	66498.6	15876.7	77559.6	4565.12	50138.7	8394.82	6762.68	8631.17	5304.4	5027.47	65155.1	99872.9	108942	4419.84	95004.1	78167.2	67321.3	8382.62	17229.7	19057.4	5183.06	41169.3
s7p	peak_apex_int	118048	20962.2	96253.1	96169.8	5368.75	70373.5	73384.7	79078.6	2468.86	86592.8	70157.1	80267.5	1880.74	71219.4	14597.7	3877.95	65376.6	76927	7648.08	1848.17	3975.16	1573.18	69043.2	89526.3	75048.3	74388.3	41267.1	71485.9	80122.7	1862.01	40034.1	62210.1	61245.9	12222.7	43028	16069.5	66301.3	81941.9	78432.1	1788.01	61337.4	69560.7	72289.6	69449.6	63553.2	75279.5	2905.34	61317.6
ser-L	peak_apex_int	39245	28354.3	48422.9	34213.3	25871.4	35992.4	31826.6	31464.1	22534	32956.1	32698.5	30693.5	24390.6	27517.1	22351.7	31570.4	31837.3	34759.2	27238.6	29706.2	20494.8	21846.2	30806.1	36533.6	35874.2	28614.2	30627.6	22422.2	28990.2	21055.8	24379.6	26412.2	26391.9	17618.1	25945.9	25164	35407.9	30380.2	26876.9	18374.3	28364	32041.9	36092.9	31657.2	30734.4	29404.7	239.582	31339.4
skm	peak_apex_int	4917.27	278.519	2426.2	2503.82	983.584	3745.71	1960.85	2033.51	830.348	4085.69	2567.09	2622.35	848.686	1474.53	322.87	706.98	2225.27	2793.13	1439.27	437.005	558.752	270.304	1930.75	2942.55	2255.41	2438.78	2267.74	2003.32	2748.12	481.544	2166.82	1514	1639.86	2099.56	477.99	394.476	2843.14	2341.05	2488.79	642.855	2664.88	2812.99	2164.28	2413.63	2635.33	2599.74	621.243	405.982
succoa	peak_apex_int	3226.52	2612.05	2222.1	2718.77	2728.68	2307.11	2789.36	2202.5	2346.77	1822.9	2109.42	1934	2537.73	2026.53	2144.45	1985.54	1767.34	1983.54	2041.35	2009.43	2065.24	2154.38	1505.04	1858.74	1474.75	1701.14	1889.32	1691.74	1453.73	2081.83	1777.31	1647.96	1939.88	1725.07	3206.57	3163.48	2453.68	2574.04	3172.66	3833.36	2887.56	2873.49	2942.13	2299.28	1625.78	1885.45	1829.47	1491.15
succ	peak_apex_int	8196.33	7782.39	6850.73	8457.38	5858.75	7375.92	7324.06	7585.95	6190.32	6265.16	7393.06	5559.62	3154.43	3748.32	7458.96	7610.16	7248.29	6955.1	6429.3	6166.66	5113.96	7695.73	7297.38	8405.55	7822.19	6674.5	6164.53	6635	5550.69	6554.71	5688.07	6534.01	3855.32	23013.1	6836.67	5470.02	6703.29	5731.75	5554.73	6165.73	5990.97	5550.03	5646.24	5528.09	6687.35	7164.7	5075.2	5557.62
thr-L	peak_apex_int	40133.7	29631.7	32237.8	32218.2	24282.6	35697.3	29605.2	34231.2	24540.1	28605.9	28727.7	30713.8	25791.6	28259	25011.9	25735.4	27294.3	38433.9	26960.1	23111.1	21049.4	23301.9	31771.1	36405.2	42478.8	29689.3	31080.2	30012	27900.5	26171.7	28405.8	29369.2	27104.4	17018.2	28321.5	25565.5	33985.8	33787.7	29542.8	18832.1	30327.1	33336.1	32383.4	32286	31722.5	32734.2	22883.3	30852.4
thym	peak_apex_int	2154.9	19728.2	13644.9	2026.45	2383.8	2167.22	1897.99	2051.12	1503.74	2345.24	2046.94	2513.7	2149.59	1732.59	1877.45	1319.4	1815.83	2026.34	1420.27	7966.19	1666.64	12138.5	3697.34	2696.43	3342.85	13824.7	2414.91	2055.44	2078.81	2285.79	16988	1773.78	2298.87	9675.08	1984.58	6614.61	1922.72	2191.89	2344.05	14454.1	14363.8	2130.23	2307.29	2291.57	3861.44	1939.13	2015.13	2184.03
trp-L	peak_apex_int	665.633	638.904	646.854	730.487	193.984	630.836	590.79	690.363	290.434	412.863	539.243	596.204	410.53	468.982	719.772	205.87	591.886	625.587	363.058	95.1127	472.134	472.13	515.261	881.79	701.212	544.551	507.156	474.311	547.204	1803.04	431.6	735.845	555.212	325.25	663.775	683.79	588.139	625.478	644.203	544.564	565.927	509.896	633.487	471.633	450.203	428.972	263.79	873.726
tyr-L	peak_apex_int	11083.3	9935.73	11643.3	10756.1	6021.3	9543.91	9502.51	9378.71	6154.11	8399.77	7903.76	9551.82	7398.24	9596.46	7863.25	9869.69	7812.76	9470.89	7434.79	5052.4	6722.48	6887.62	12972.5	16737	9560.51	10419.8	9568.95	7950.69	8605.66	14016.8	7251.67	8576.37	7948.82	12330	8039.61	6258.36	9488.05	8028.16	8779.09	6531.31	7388.01	8342.19	12381.6	9199.17	10058	7558.16	6144.29	9562.72
udpglcur	peak_apex_int	201.433	202.457	301.631	265.78	192.668	199.147	448.646	261.271	132.031	176.38	199.17	315.148	133.22	194.983	195.834	840.206	319.803	136.211	328.374	267.666	201.451	189.457	66.3351	392.598	333.904	132.782	200.087	199.644	193.165	392.709	193.185	328.25	196.088	445.332	199.448	197.782	196.878	136.211	135.777	263.119	68.0123	134.842	528.79	256.394	130.938	199.881	391.449	132.718
udpg	peak_apex_int	3842.08	2967.25	2901.92	3103.08	2185.05	2849.74	2559.11	3559.43	1902.03	2944.35	2782.68	3086.52	2364.64	3062.61	1930.46	2167.61	3149.69	2395.63	2132.39	1349.97	1554.44	1624.18	2580.44	2403.1	3798.6	2680.89	2828.38	2691.95	3386.77	1403.7	247.767	2682.7	1967.75	178.852	2807.28	1620.55	3614.27	3536.12	3037.39	1348.95	3223.15	3688.49	3451.88	3451.94	4260.46	580.802	1916.6	2987.05
udp	peak_apex_int	435957	292055	283674	286630	233428	315054	218635	333045	200373	278940	415524	256697	225754	207605	169385	133066	186832	193952	166625	160558	133260	178965	429555	239295	193556	182073	138315	125825	141614	94231.7	154751	180096	198453	10296.7	193632	144412	146549	129607	108792	89352.4	134744	185355	140674	164099	344855	200725	176484	159410
ump	peak_apex_int	265.19	244.776	1539.69	1570.25	1487.09	500.824	1149.66	568.789	606.997	1150.93	392.157	1446.86	63.0215	352.719	160.231	124.789	397.106	2749.83	734.717	85.4823	623.357	84.6701	828.361	16031.4	1693.78	273.831	395.262	942.697	1236.68	32.3829	412.496	232.114	142.277	26208.8	374.873	173.566	11221.7	231.885	11519.3	1464.44	837.963	277.006	945.953	1167.03	529.027	453.475	84.4438	248.905
urate	peak_apex_int	966.023	585.025	733.722	752.041	683.519	1120.82	622.677	943.435	542.853	1108.19	1092.36	968.025	759.444	826.655	1064.19	1017.61	1746.26	1097.16	1244.94	1055.3	1125.04	1125.97	2191.64	1996.32	2136.8	1676.76	1837.56	2006.59	1577.15	1532.83	1820.04	2255.12	1675.53	1871.31	1710.89	1796.69	3332.62	1741.75	1915.17	1027.62	1622.31	1798.62	1467.97	1841.04	2187.66	1476.03	1178.04	1834.49
ura	peak_apex_int	3877.99	6959.28	3023.97	3525.64	4117.01	3880.56	6098.51	4400.5	3376.59	3738.8	5216.47	3296.92	3141.26	4674.74	3775.75	3308.16	3390.66	3734.64	85433.6	5342.29	3845.56	80185.2	4062.67	4349.26	6241.49	3371.05	4618.29	3517.14	3378.12	3654.64	3622.63	3191.84	4561.95	6653.9	3606.85	3363.77	2689.77	3808.5	3240.99	70196.6	3683.01	3310.89	3246.16	3246.16	4790.77	3202.84	85650.4	3077.93
uri	peak_apex_int	9585.17	7215.13	11290.2	11163.9	7327.2	11412.7	9940.09	10056.8	7347.82	9858.58	9460.68	9642.05	7438.1	9223.97	6848.82	8024.45	8688.9	10079.1	7518.05	6959.65	6576.07	6557.31	11744.9	11397.4	10087.1	8957.18	9879.64	8469.78	10530.1	6244.89	10207.4	9329.86	8894.9	7534.62	8813.42	7573.57	10262.1	8804.64	9694.17	6154.96	9068.19	9986.04	10980	9517.96	11654.2	10207.2	281.689	9069.76
utp	peak_apex_int	1212916	1.051e+06	1.15375e+06	1.12228e+06	864846	1000050	985199	1.06366e+06	879238	979947	1047083	982438	931057	1.04734e+06	867348	917156	936259	1.02895e+06	1.02258e+06	1.03567e+06	859886	887937	525923	1.03624e+06	1.08659e+06	1.19278e+06	1.00536e+06	1.04183e+06	941061	746698	927452	972603	1.0101e+06	1155.67	980712	895186	1.04278e+06	1.08411e+06	954066	756914	946362	1.08442e+06	992357	959930	871980	1.06139e+06	803399	955585
xan	peak_apex_int	4717.41	4792.87	5076.9	4565.64	6285.93	4810.17	4889.61	4699.24	3844.33	3531.75	4563.49	4791.51	2352.54	4160.57	4113.58	9096.04	3945.23	4241.6	4195.36	5006.48	5397.14	2632.19	6037.55	5420.06	5940.09	3685.93	4826.27	4968.36	4066.09	3661.98	4928.98	4700.42	812	14389.5	5381.17	4356.12	3497.65	3709.91	4648.54	5125.84	3749	4495.47	5540.83	4447	6462.96	4304.06	5473.12	3473.86
[truncated: 40 more columns]

## Sheet: Table 7
component_name	meta_value	Extraction_Split_2__Putida_AUT972-210708-01	Extraction_Split_2__Putida_AUT972-210708-02	Extraction_Split_2__Putida_AUT972-210708-03	Extraction_Split_2__Putida_AUT972-210708-04	Extraction_Split_2__Putida_AUT972-210708-05	Extraction_Split_2__Putida_AUT972-210708-06	Extraction_Split_2__Putida_AUT972-210708-07	Extraction_Split_2__Putida_AUT972-210708-08	Extraction_Split_2__Putida_AUT972-210708-09	Extraction_Split_2__Putida_AUT972-210708-10	Extraction_Split_2__Putida_AUT972-210708-11	Extraction_Split_2__Putida_AUT972-210708-13	Extraction_Split_2__Putida_AUT972-210708-14	Extraction_Split_2__Putida_AUT972-210708-15	Extraction_Split_2__Putida_AUT972-210708-16	Extraction_Split_2__Putida_AUT972-210708-17	Extraction_Split_2__Putida_AUT972-210708-18	Extraction_Split_2__Putida_AUT972-210708-19	Extraction_Split_2__Putida_AUT972-210708-20	Extraction_Split_2__Putida_AUT972-210708-21	Extraction_Split_2__Putida_AUT972-210708-22	Extraction_Split_2__Putida_AUT972-210708-23	Extraction_Split_2__Putida_AUT972-210708-25	Extraction_Split_2__Putida_AUT972-210708-26	Extraction_Split_2__Putida_AUT972-210708-27	Extraction_Split_2__Putida_AUT972-210708-28	Extraction_Split_2__Putida_AUT972-210708-29	Extraction_Split_2__Putida_AUT972-210708-30	Extraction_Split_2__Putida_AUT972-210708-31	Extraction_Split_2__Putida_AUT972-210708-32	Extraction_Split_2__Putida_AUT972-210708-33	Extraction_Split_2__Putida_AUT972-210708-34	Extraction_Split_2__Putida_AUT972-210708-35	Extraction_Split_2__Putida_AUT972-210708-37	Extraction_Split_2__Putida_AUT972-210708-38	Extraction_Split_2__Putida_AUT972-210708-39	Extraction_Split_2__Putida_AUT972-210708-40	Extraction_Split_2__Putida_AUT972-210708-41	Extraction_Split_2__Putida_AUT972-210708-42	Extraction_Split_2__Putida_AUT972-210708-43	Extraction_Split_2__Putida_AUT972-210708-44	Extraction_Split_2__Putida_AUT972-210708-45	Extraction_Split_2__Putida_AUT972-210708-46	Extraction_Split_2__Putida_AUT972-210708-47	Extraction_Split_2__Putida_AUT972-210708-49	Extraction_Split_2__Putida_AUT972-210708-50	Extraction_Split_2__Putida_AUT972-210708-51	Extraction_Split_2__Putida_AUT972-210708-52
23dpg	peak_apex_int	7735.98	7638.63	7207.38	7950.25	7801.07	7747.55	8031.66	6357.93	7007.01	6497.15	5535.71	7036.73	7187.98	6573.08	5983.61	6998.11	7400.68	6031.13	5237.82	6194.96	6115.2	5356.33	1297.35	7874.79	7357.91	5060.94	5426.65	4719.53	5816.72	8326.43	4592.39	6471.74	6076.33	5717.95	7225.58	6339.89	6584.98	7111.22	5356.51	5572.56	5129.33	6292.12	5189.03	5746.55	5185.3	6141.42	8445.81	6410.94
2mcit	peak_apex_int	441104	430878	4456.79	9413.93	11716.8	11183	12268.6	11478.7	373183	319737	309687	368062	7359.35	6885.12	452340	361719	4786.46	7929.27	8768.37	396099	331148	345986	15394.3	5774.16	13228.3	403186	348173	263754	13525.7	465092	4667.32	6120.83	468330	8908.89	420104	7041.03	12292.7	4763.05	7003.39	420867	8485.72	13848.6	441688	10313.5	13219.7	12684.4	442031	3012.82
2obut	peak_apex_int	3991.78	4097.8	3985.42	4247.7	4358.02	4748.21	4048.14	3323.1	3880.49	4350.25	4584.93	4051.68	4502.01	4351.58	3954.16	4324.24	4568.27	3767.2	4321.78	4105.58	4066.12	4489.2	4102.64	4832.43	3701	4554.96	4144.2	4488.07	4227.06	3809.8	4328.43	3975.62	3904.22	4707.89	5825.43	5021.07	4668.01	4706.99	4110.43	4673.1	4325.19	4672.89	4522.07	4551.51	4696.36	4689.5	4403.45	4647.12
35cgmp	peak_apex_int	23.7998	214.87	120.68	102.933	244.112	123.089	96.7109	38.4398	209.699	66.9494	123.446	135.791	121.539	0.03278	94.3117	157.306	40.2719	118.117	256.197	173.243	145.697	118.209	390.71	66.9637	49.6993	145.699	192.354	83.8538	193.622	44.6849	228.262	101.977	208.501	0	0.032736	50.3676	79.4485	79.4485	97.8642	37.0631	96.7621	153.264	154.351	202.453	162.758	255.46	180.282	96.893
5oxpro	peak_apex_int	8783.97	12887.1	10410.2	8696.51	6893.82	5559.84	10157.4	9843.3	7897.38	8217.06	13256.9	6808.59	9702.05	9234.55	12246.7	9901.38	10061.9	9161.89	8508.7	8048.2	9162.56	6383.58	9788.5	10269.5	7707.56	9517.07	10002.7	7853.81	14234.1	11400	7999.72	10053.9	9194.16	14325.4	9474.7	10123.4	11214.9	12749.5	11434.5	11962.7	10466.2	10715.5	12295.6	9759.74	13289.5	9800.62	5911.04	10862.6
6pgc	peak_apex_int	1.0391e+06	1.05106e+06	975422	990073	1.06774e+06	1.15369e+06	1.08327e+06	1069292	1.09724e+06	1.03419e+06	854589	1.01221e+06	1.03388e+06	1.13832e+06	1.17864e+06	1.10694e+06	1.30482e+06	1.14604e+06	1.0544e+06	1.02219e+06	916398	1.01465e+06	15761.8	1092027	1.14544e+06	1.03447e+06	1.065e+06	1.08103e+06	1338218	1.46972e+06	973493	1.1645e+06	1.10788e+06	20307.4	1.40232e+06	1.60216e+06	1.37131e+06	1.36957e+06	1.48554e+06	1.21965e+06	1.54078e+06	1.36786e+06	1.24634e+06	1.23868e+06	371017	1.4335e+06	1.29288e+06	1472946
AICAr	peak_apex_int	2342.83	2182.16	1717.76	2276.6	1878.14	1992.94	1886.67	2116.16	2017.38	1750	1854.92	1566.06	1973.07	2132.2	2023.57	2477.35	2487.1	2526.59	2302.09	2166.38	1894.84	1943.04	1846.87	1872.96	2546.17	2390.43	2098.69	1440.02	1573.27	1975.79	1246.35	1861.53	1365.62	1830.32	1992.93	2415.21	1946.68	1968.03	1944.63	2366.07	1951.62	1896.17	1102.82	1693.96	2325.68	1574.41	2275.81	2038.94
Hexose_Pool_fru_glc-D	peak_apex_int	4.83087e+06	5090463	5.26469e+06	5.56747e+06	4649910	4.8706e+06	4.58865e+06	4.69698e+06	4436150	4858398	4.56455e+06	4.1478e+06	4376017	4295004	4608698	4638513	5.00766e+06	4.37976e+06	4.8631e+06	4310412	4.65057e+06	5.51116e+06	4.79247e+06	4270840	4.30614e+06	4.67438e+06	4622573	4.00158e+06	4825955	4697753	4.84017e+06	4.92809e+06	4320488	4.14039e+06	4.3689e+06	4207197	4464670	5035796	4.88217e+06	4473026	4.42548e+06	4.34202e+06	4.94934e+06	4647251	4716370	4.89662e+06	3.92709e+06	5.2592e+06
Lcystin	peak_apex_int	344.339	532.994	311.914	264.567	404.393	423.988	323.797	887.875	503.161	257.938	292.507	258.072	383.354	312.054	301.393	291.218	178.081	444.281	516.009	283.183	258.854	480.495	113.103	579.023	315	760.065	522.912	298.891	278.963	521.653	284.446	272.817	376.628	299.599	299.032	243.273	263.665	301.465	242.101	462.753	266.635	350.59	292.973	542.678	306.849	609.983	260.812	549.237
Pool_2pg_3pg	peak_apex_int	6051599	5.77108e+06	6.76113e+06	6.07548e+06	6.7051e+06	7535039	6905988	6789222	6.24543e+06	6818861	5640350	5.80344e+06	5935564	5.85245e+06	6.14126e+06	6150566	5842346	6013723	5.7294e+06	5956983	6151690	6.83851e+06	220350	5.13672e+06	6.33743e+06	6.21938e+06	5818587	6.55617e+06	6.03199e+06	6.51691e+06	6.22278e+06	6.51401e+06	6057652	5619710	6.45786e+06	6.94581e+06	5.9236e+06	7449886	6410406	6135029	6363581	6917556	7085825	7.30844e+06	5.00602e+06	6.33915e+06	6537989	6.7375e+06
accoa	peak_apex_int	2.00673e+06	1.64948e+06	1.70484e+06	1.97526e+06	1.86507e+06	1.93576e+06	2.06612e+06	2.05142e+06	1671928	1.6673e+06	1.33787e+06	1667460	1.73835e+06	1.72628e+06	1.90739e+06	2.18067e+06	1963397	2.00731e+06	1.77526e+06	1.65162e+06	1.94418e+06	1.9228e+06	878005	1.89498e+06	2.24916e+06	1.98555e+06	2.23326e+06	1.33931e+06	2.02894e+06	2.29066e+06	1.38959e+06	1.90142e+06	1580973	2130029	1.96332e+06	2013319	1.95976e+06	2.27336e+06	1.79434e+06	2.00745e+06	2.20982e+06	2.33279e+06	2.3126e+06	1.95729e+06	1.95983e+06	1894884	1.9959e+06	2.33823e+06
acon-C	peak_apex_int	1.20177e+06	1.2093e+06	1.18722e+06	1.25588e+06	1.30143e+06	1271921	1.07532e+06	1135914	1.14737e+06	1.1379e+06	982632	893284	1006494	1.02646e+06	980465	1.17552e+06	975636	1084430	1.06001e+06	1.08127e+06	1158582	943533	1.40798e+06	1.0485e+06	1.05567e+06	989574	984814	734634	1.15027e+06	1.13696e+06	829213	1287072	1.14489e+06	1391018	1.22007e+06	1.32239e+06	1.35209e+06	1210970	1.14232e+06	979848	1.26987e+06	1237501	1.11427e+06	1.20806e+06	1.56287e+06	1.09461e+06	1.01055e+06	1.14946e+06
actp	peak_apex_int	58564.5	40154.6	3599.06	35418.1	35864.9	30795.5	35428.6	2131.91	32111.4	4357.7	32520.3	30008.2	32257.6	3021.58	3801.82	2646.54	26870.6	33627.8	30295.6	4496.65	3144.78	32295.1	2467.82	2333.99	32148	30349.3	29052.2	28789.7	35703.2	31283.5	30041	2704.06	3197.39	3506	32349	29996.9	2698.45	34645.4	31492.9	2922.17	34300.6	32650.8	33932.3	2534.4	2798.18	2566.05	2155.89	2771.31
ade	peak_apex_int	556201	518894	572573	569678	464360	491874	443601	483221	464541	436690	421876	512495	532681	479221	480644	495914	557974	523818	501775	425474	474824	427299	365971	531065	469284	538792	576667	411455	554784	506474	448008	463581	452634	369530	473214	489299	514255	506740	522190	491168	523680	543182	555420	433375	357547	436222	504105	525741
adn	peak_apex_int	20002.9	22143.8	20396.7	20444	15004.7	15260	20561.9	16186.2	19019.6	21158.8	14175.3	19149.9	19490.7	15718.8	16287.8	18603.8	20945.3	19542	17346	17970.2	20790.9	17317	23111.3	19318.7	14028.8	19450.1	21039.6	11853.7	23123.4	19518.3	16646.8	20194.3	17436.5	17381.4	20638.8	18716.8	17299.4	19063.7	20853.2	21236.4	17389.3	16381.8	18337	15464.7	21782	17200.4	18977.6	18569.7
adp	peak_apex_int	2503470	2.29371e+06	2210089	2.60389e+06	2592158	2451080	2.28619e+06	2.31476e+06	2.14796e+06	2.20886e+06	1.84317e+06	2.07403e+06	2.41734e+06	2.22569e+06	2.06251e+06	2.03121e+06	2.15258e+06	2.05556e+06	2.24117e+06	1.99595e+06	2.13198e+06	1.83152e+06	311303	2.23365e+06	2.18543e+06	1.90684e+06	2.08125e+06	2159334	2284789	2100636	2.03905e+06	1.96066e+06	2.00047e+06	1.50831e+06	2.29079e+06	2274481	2.04351e+06	2.01177e+06	2.16297e+06	2.18501e+06	2168367	2.22744e+06	1.83512e+06	2.06665e+06	1.73136e+06	2.11869e+06	2474849	2.25433e+06
adpglc	peak_apex_int	471.201	893.234	470.885	1187.13	641.017	703.76	558.978	562.48	1012.6	791.045	475.925	542.134	485.646	1173.17	542.469	1188.83	782.569	565.188	779.052	801.797	716.537	312.002	571.866	567.646	562.709	1076.28	787.137	569.365	617.618	621.721	621.687	630.083	401.389	473.352	803.584	882.445	557.432	650.589	789.181	562.223	565.413	626.317	794.178	405.154	714.578	719.742	634.914	639.031
akg	peak_apex_int	165016	136107	103897	110369	136372	118075	117380	178147	113859	115990	135399	102984	66387.3	97711.9	107055	95399.1	97826.9	67177.1	85593	71644.1	89547	189490	188515	95095.1	53832	82864.8	84169.1	105044	78402.6	95512.4	77231.7	81657.6	70576.2	86670.5	76342.3	77663.8	160298	88901.1	96191.4	156112	89338.3	90274.3	76809.9	63133	87278.6	79490.5	78554.8	88022.2
ala-L	peak_apex_int	492.237	452.097	250.105	496.938	398.268	444.206	398.17	363.242	312.666	255.277	564.937	69.8094	511.739	254.588	346.911	262.296	423.396	208.12	378.745	451.963	403.081	193.969	307.002	159.364	330.883	469.943	292.483	254.756	534.018	422.803	258.202	558.572	371.397	617.615	411.103	182.669	269.487	293.507	24.0547	388.933	56.9597	266.322	194.253	353.076	182.285	209.806	326.253	201.9
amp	peak_apex_int	144260	267613	178516	202297	218666	162330	257920	197043	204903	175492	234437	282033	259812	263268	216215	238398	310131	316295	265859	358184	252880	161393	225553	235254	255638	352886	315433	249749	291900	297261	339986	288738	190985	164784	276116	302147	343854	329334	405109	377651	328088	264568	265005	229887	181039	275772	358054	257310
arg-L	peak_apex_int	23443.2	26232.3	3313.15	17482.6	15541.5	22931.8	23642.7	16447.3	15695.9	16822.3	14334.5	11651.1	20148.1	13215.3	15909.2	14794	22670.3	16424.3	15076.6	3371.17	19052.6	17299.3	28610.5	19851.5	19397.1	20709.3	16268.3	24969.1	19461.3	17589.3	14833.1	17253.5	16923.8	23747.2	13863.2	18181.6	20273.9	20867.5	20061.6	16908.6	17770.2	15852.3	11091.9	16599.5	20631.4	17256.1	18810.5	18869.1
asn-L	peak_apex_int	821.486	278.784	591.43	395.373	5958.43	667.845	5984.01	315.658	6168.75	5080.59	969.914	5973.57	948.493	6787.95	312.373	6827.48	435.321	615.307	7416.43	5972.05	565.548	582.45	504.852	458.897	489.493	512.634	5399.49	273.496	646.796	706.6	5021.53	395.741	638.24	341.98	4944.59	397.541	493.215	5185.85	786.693	4073.09	612.682	367.152	210.564	332.384	842.148	565.548	435.438	364.053
asp-L	peak_apex_int	491143	622776	536490	485410	576230	515205	512754	543550	543793	537496	582289	578150	586250	533766	572320	490170	613599	564380	561975	607252	502925	494309	633818	506109	481894	534945	461430	471411	497642	497088	418723	436282	387663	498953	457952	467697	516543	581446	582596	600771	514480	459119	405777	396626	565654	455819	454582	420518
atp	peak_apex_int	1773520	1.50523e+06	1.6069e+06	1.70752e+06	1456995	1.53262e+06	1.52586e+06	1557690	1.38244e+06	1469640	1.12561e+06	1.11891e+06	1.2813e+06	1164853	1.43239e+06	1307088	1271491	985745	1.0118e+06	1.11606e+06	1.13602e+06	1.35838e+06	120144	1372920	1.4339e+06	1.25504e+06	1.17559e+06	1.30572e+06	1.16456e+06	1.21798e+06	1174597	1.30296e+06	1.29809e+06	1.22434e+06	1.3732e+06	1318708	1.331e+06	1353957	1.22083e+06	1.19794e+06	1.36119e+06	1.28877e+06	1.27998e+06	1.2621e+06	1.1454e+06	1.29836e+06	1.27045e+06	1.44469e+06
camp	peak_apex_int	602.826	602.113	461.162	729.92	700.834	830.15	774.23	627.585	514.978	218.378	380.265	407.968	493.569	444.551	339.024	527.558	446.186	485.746	630.217	590.696	295.769	361.977	505.124	424.377	453.484	361.658	264.499	452.734	507.41	421.012	463.059	493.176	265.283	459.338	506.573	150.932	416.362	564.965	335.947	230.596	285.046	222.471	489.221	309.103	1015.96	228.772	384.567	230.543
chor	peak_apex_int	311.605	180.174	396	527.531	535.045	614.066	695.58	454.333	814.599	0	824.105	386.566	308.394	606.977	121.621	685.048	300.051	387.196	311.115	387.857	142.931	231.579	145.293	65.97	299.238	402.873	242.469	192.361	197.895	225.958	381.489	606.647	545.657	618.38	819.621	461.229	634.675	534.984	235.305	454.565	308.191	679.799	146.468	0	830.352	6.24565	302.306	311.303
cit	peak_apex_int	8916638	8687447	8709783	8486018	8986674	9088499	8863442	9019645	8961894	9003179	8921105	8458436	8748437	8830955	8701692	8904850	8613254	8639213	8.06603e+06	8668737	8893654	9068116	126014	8898674	9065107	7929214	8703532	7271017	8590356	9042992	7342089	8887994	8834752	3.68859e+06	8940057	9086792	9061528	8875254	8896574	8679412	9072390	9119741	9005134	8774948	3573255	8790648	8887183	8926550
cit	peak_apex_int	4.17959e+06	3.88746e+06	3767836	3958120	4.40051e+06	4.73148e+06	4.10443e+06	3.93556e+06	4.18723e+06	4598728	4369053	3.83479e+06	4.11207e+06	3.84579e+06	3795597	4.21587e+06	3.92959e+06	3.55183e+06	3.40138e+06	3.90997e+06	3.81297e+06	4.03647e+06	49859.5	4.3791e+06	4351954	3487776	3.8931e+06	2.73017e+06	3.87467e+06	4.60792e+06	2806579	4.57956e+06	4458313	1.32906e+06	4642117	4.64777e+06	4625097	4.36333e+06	4.29467e+06	3.94181e+06	4.42569e+06	4633668	4.40251e+06	3.88727e+06	1.32579e+06	4165422	3.89962e+06	4.70491e+06
citr-L	peak_apex_int	27153.5	34034.5	27844.4	31195.6	28101.1	28076	32091.6	30714.2	29169.2	27712.5	23985.4	26071.2	30072	26834.8	27980.3	31421.3	31496.3	30999.3	29181.8	28798.9	27104.3	22033.5	35215.2	28516.5	26208.7	32917.8	31828.7	30536.4	34941.8	31472.2	27699.3	26921.3	20243.8	32318.1	22545.8	26468.8	30329.1	33639.1	30439	32703.2	26680	31984.6	27984	21406.7	27296.6	24640.4	31369.2	28453.3
cmp	peak_apex_int	150665	156034	158622	146889	139331	139249	143674	133207	128035	122834	108095	125060	125347	121178	131883	127752	144633	139668	136090	142218	132078	93649.4	102031	124696	123643	119342	123027	121974	125673	123580	111870	115953	96044.5	97184.6	118630	122127	119963	138957	132162	127195	109276	116803	119576	94760.6	110265	114150	124292	113105
coa	peak_apex_int	1.52057e+06	1.529e+06	1.3136e+06	1.37956e+06	1120547	1.21718e+06	1.36296e+06	1.15733e+06	1.29533e+06	1.34439e+06	1.18872e+06	1162899	1.14089e+06	1.25148e+06	1.40241e+06	1.02114e+06	1.2708e+06	1.27364e+06	1.41152e+06	1142623	1.33219e+06	1.02633e+06	212958	1.2922e+06	1.19052e+06	1.41506e+06	1.32584e+06	1.21348e+06	1.26089e+06	1.15394e+06	1206599	1.25005e+06	1.03894e+06	893887	1252793	1.19512e+06	1.50576e+06	1.23653e+06	1.36843e+06	1405642	1.30833e+06	1.2536e+06	1.2089e+06	1.32436e+06	925494	1.17073e+06	1.20245e+06	1.21831e+06
ctp	peak_apex_int	1.05701e+06	859971	962779	835928	788180	842909	902211	937388	861760	712421	560952	652723	639592	726486	792566	824002	679487	674518	727725	607498	746843	841748	121806	937080	820794	755564	880244	555752	912493	927127	557434	989540	992730	861566	833335	898556	827454	972208	801174	842455	930791	1.09334e+06	1.08286e+06	1.0222e+06	755553	897035	893335	947162
cytd	peak_apex_int	279.802	543.669	342.626	507.403	472.126	445.935	539.946	432.703	563.972	524.119	476.157	292.989	356.703	474.088	652.081	963.559	434.54	597.678	391.341	754.749	562.492	496.944	806.252	501.279	263.754	738.489	358.435	343.999	624.298	396.67	356.745	346.411	758.368	438.515	730.197	279.758	547.847	488.896	501.197	700.847	432.703	615.735	279.764	428.45	482.968	636.476	339.016	623.757
dadp	peak_apex_int	289417	224958	237408	321982	297843	273793	291033	239987	284785	249368	240001	250529	278109	273506	234883	245600	285363	242953	270040	282282	269646	206126	44634.9	221285	265088	227077	241414	276490	244519	257572	240308	252638	191270	179372	267575	285443	232451	246983	279581	246992	237127	237742	212712	221108	213270	276778	265742	274985
damp	peak_apex_int	21196	3520.47	12166.1	15270.5	13077.7	158126	13107.7	15146.3	12915.5	11794.1	15980.1	134851	14316.7	15114.5	2429.14	11856.6	12483.3	10997.2	12256.2	12912.8	13186.2	11133.4	2269.73	15549.5	12589.7	137542	12637.7	95210.5	13073.3	150517	9774.29	13239.7	14459.1	26501.3	18277.5	16129.2	12804.9	14609	144917	12857.2	10016.7	2770.48	2480.99	12925.2	23740.9	14667.8	2412.27	13532.1
datp	peak_apex_int	285893	230789	278826	286405	301938	269083	308979	301005	267152	271163	198235	213205	235970	258366	241574	240638	239987	233526	236352	225588	211161	261160	28317.6	273079	269459	242583	251941	147775	252016	275868	179329	243336	256789	264654	280906	235151	243866	273733	231415	252579	262425	263280	252967	276450	261407	232977	284338	250503
dcdp	peak_apex_int	70839.7	70051.8	65989.7	67492.2	67273.7	73512.8	64304.5	60637.6	73632.3	72478.6	61851.9	70344.5	63076.2	82059.8	61512.9	68894.2	75652.9	72695.6	68735.3	79709.9	67459.9	56043.8	15605.4	63639.9	65093.9	74599.8	65145.3	53526.2	89388.2	82627.6	58639.4	74439.4	70591.7	58904.5	84167.8	85137.6	83505.8	82960.2	79805	74862	95130.7	80943.6	70964.5	65508	65017.4	90315.7	86849.7	76531
dcmp	peak_apex_int	7768.64	11704.2	11076.9	9476.34	10635.5	7113.16	7080.48	8474.93	9658.6	8507.5	8221.54	8870.51	9916.22	9924.51	8623.47	10780.1	11943.5	10637.3	11239.7	10595.6	11888.2	6495.51	7105.77	8438.33	10186.7	11076.1	10391	8310.4	10205.3	9915.21	8304.66	8421.22	6043.89	4402.6	8273.42	8282.6	9677.26	7389.02	10163.2	8564.27	8659.19	5387.15	6923.72	5958.26	6240.36	7766.19	9838.41	6863.22
dctp	peak_apex_int	398072	369895	335488	347268	308197	370501	411908	382808	349051	351616	310221	299812	303942	293299	389635	362453	320838	297187	291726	282549	284342	366107	44444.6	370841	353727	325252	279198	339525	276023	318865	280678	310700	329312	260837	291123	296148	306272	307419	284940	294787	343240	362392	323767	312766	294540	323517	297235	348971
dgdp	peak_apex_int	5899924	5966170	5.26387e+06	5.5484e+06	5.43704e+06	6.05094e+06	5.53051e+06	5152891	5682031	5.36741e+06	4441436	5.78745e+06	5324776	5169671	5187853	5.12533e+06	5.6619e+06	5176359	5219766	5.87189e+06	5058728	4.49681e+06	996544	5.2782e+06	5546027	5.20795e+06	5.27783e+06	4105670	6.22895e+06	6.56126e+06	3.98458e+06	6.13186e+06	4.98268e+06	4835834	5905406	5.9209e+06	6.03171e+06	5.9766e+06	5888394	5.66623e+06	5589533	5809193	5669413	5557458	4.94104e+06	5945597	6175166	6.53854e+06
dgmp	peak_apex_int	556789	1.25956e+06	6329.81	1104863	1.11365e+06	952134	1.19896e+06	1.10672e+06	920986	803466	1332155	1.37098e+06	1.31788e+06	1.00362e+06	1549373	1.15766e+06	1.3092e+06	1.60176e+06	1.23348e+06	1.82132e+06	931621	585619	1.25513e+06	1090750	1.02116e+06	1.40106e+06	1.66574e+06	1.06295e+06	2.01377e+06	1.04052e+06	1.34453e+06	1.01263e+06	863869	888456	1.21316e+06	1.08083e+06	1.9529e+06	1.19762e+06	1.65002e+06	7593.05	983046	1.35506e+06	1.23689e+06	993422	1.02991e+06	1.33452e+06	1.39964e+06	991945
dgtp	peak_apex_int	6.30967e+06	5686481	6.10416e+06	5.82932e+06	5.8729e+06	6.1788e+06	6614826	6.19007e+06	5.62549e+06	5596033	4280673	5052137	5.15e+06	4.79504e+06	5.87544e+06	5.68625e+06	4.99831e+06	4.35546e+06	4621873	4537434	4638801	5224151	556312	5872233	5.29709e+06	5.00132e+06	4905531	5085745	4.56533e+06	5.16795e+06	5.27665e+06	5.02629e+06	5.57982e+06	5245741	5.02543e+06	5.10878e+06	5.12986e+06	5.88015e+06	4.97719e+06	5.42383e+06	5348792	5572442	5.74288e+06	5.52485e+06	4995565	4441288	5.53535e+06	5.54483e+06
dhap	peak_apex_int	38381.2	72549.5	46283.4	35769.3	63195.1	64559.2	52093	52703.6	44422.7	64370.8	33147.1	31432.1	49520.8	62305.4	34883	48676.5	80077.3	43618.3	55634.4	55779.3	59055.2	26560.6	247226	50509.8	34989.4	59081.8	60397.3	71564.4	64481.3	48859.5	52767.9	53717.3	43236.3	29528.9	34329.6	36616.4	57538.2	39536.4	42189.5	39869.4	50241.9	65499.2	34638.2	30152.1	47274.5	28276.3	42463.4	38631.2
dimp	peak_apex_int	442.213	117.611	103.296	328.584	242.857	174.108	225.78	87.7669	468.844	114.651	154.416	166.218	105.869	54.3118	155.086	181.846	56.6693	126.037	117.351	226.349	188.797	53.9911	0	259.711	306.256	452.061	142.939	13.7963	124.407	313.251	154.846	106.892	120.399	164.231	51.2695	134.478	163.67	154.411	95.4068	164.244	16.8304	218.76	122.947	109.492	169.406	267.549	70.9947	126.164
ditp	peak_apex_int	32454	37590.8	43961.7	49622.9	50731.3	48518	54042.4	44852.1	27763.5	18885.2	27329.3	24685.5	23566.7	27108.4	41347.7	47342.5	30032.4	40594.8	39908.5	38238.2	18304.7	24828.6	7128.58	42426.3	42737.2	37198.3	41766.2	25276.5	47849.4	50761.1	29570.2	26186.1	39974.2	54908.1	43465.1	26903.9	22951	40816.7	23681.8	44337.1	42690.3	24839.2	44103.6	27244	45136.5	21710.2	22565.5	29831.6
dtdpglu	peak_apex_int	1348.04	1820.14	1495.18	1642.21	1743.97	782.197	1507.62	77.9532	1246.53	1326.95	1113.19	1219.68	714.557	1448.59	2018.55	765.089	1263.62	1040.58	546.822	798.969	772.829	0	630.539	1028.25	1424.21	542.396	764.916	474.159	411.137	1021.9	1012.28	1112.85	957.076	1385.59	1051.24	1100.94	1035.7	1254.06	1043.03	1097.4	1088.58	717.215	466.777	1260.43	871.715	473.134	1025.9	884.882
dtmp	peak_apex_int	200556	145987	128066	144815	139542	173334	123907	154456	125395	158846	178566	191696	157856	142064	115030	116056	146970	114853	141898	129729	169738	132444	478311	149131	123073	142073	128253	82920.4	168985	132694	105151	152237	119473	319523	176389	166944	145267	146845	136137	127838	141956	114782	126584	128087	339959	172230	180773	173910
dttp	peak_apex_int	573100	675939	513912	569377	486958	529320	567964	533527	461540	505382	440110	483035	474922	436409	496980	473535	440772	410161	411096	401836	444732	506290	98638.5	502876	488726	438243	525582	463624	405031	494820	512270	458384	428235	439378	497147	438340	443556	528354	451032	490969	487609	486244	479515	486842	459147	441635	496307	511745
dump	peak_apex_int	9225.45	32722.6	10136.9	11274.3	33927.6	45768.5	9886.02	9740.74	8304.35	25313.7	9152.87	7146.22	9008.95	28701.5	8067.95	7847.05	9419.44	5854.47	24489.5	29256.6	8818.9	7085.48	6975.72	25528.8	9590.56	29720.8	24572.3	25422.8	36755.9	8892.92	6503.38	33865.8	7952.21	16192.2	6771.67	6444.19	7742.79	7832.67	7678.83	7199.06	24092.3	29552.9	7565.31	7533.92	16971.7	7816.39	29112	5358.57
dutp	peak_apex_int	1991.16	1695.45	2115.08	1340.02	2455.49	1206.9	2069.74	1617.93	2112.26	2178.99	1066.12	563.063	1691.69	1487.77	1559.7	1076.54	840.946	1401.82	1412.23	1869.64	1405.29	1224	203.782	1691.34	1707.18	1556.23	1749.67	1127.7	418.792	1551.27	133.954	1609.14	293.788	994.289	836.721	66.7289	1282.21	1619.62	1058.42	1470.35	984.814	1564.94	1542.35	219.642	1257.63	1210.16	1060.91	277.62
f1p	peak_apex_int	126826	78042	203752	136728	69346.9	134500	272388	177173	81989.3	80978	172772	174058	115332	92709.3	245198	114292	116525	59087.3	49284.5	65710.5	62380.1	57509.4	70323.3	54126.4	63251.1	263944	83754.5	33127.6	75712.7	84049.3	31983.1	79649.9	53730.1	79583	91926.8	59342.7	121372	101213	111823	153483	56635.9	56341	91303.8	39236.5	89682.1	127172	75559.7	72258.5
f6p	peak_apex_int	212952	249041	215179	236152	187490	229085	249197	223400	215152	226680	210290	206410	234893	225955	220422	226288	249374	243023	237110	246916	220333	184956	343568	204056	227088	224306	231182	134753	338487	303579	110635	291941	228494	282393	271724	270672	306858	300502	297759	309040	316101	295851	268837	244737	316714	241463	278391	270469
fad	peak_apex_int	283874	235328	239570	253035	214601	257578	239500	226253	224705	197008	202023	204521	235887	242131	231947	270928	254883	268540	258988	225012	233133	239023	204916	259861	273005	240483	263655	118440	219713	274484	167581	240548	226709	199058	264885	239218	241913	218727	269014	240348	284254	247412	271934	214063	209730	248061	233312	272751
fdp	peak_apex_int	3142277	4.2855e+06	3.68053e+06	4.54447e+06	6.24445e+06	4.96911e+06	4267521	5.00476e+06	5.73532e+06	4.95659e+06	4.42898e+06	4168895	5081444	5.16924e+06	4169146	4.02568e+06	5313952	5042368	5.28417e+06	5.07316e+06	4.51445e+06	3.65779e+06	65803.3	3.20837e+06	4652519	4853854	5133608	4963821	4921768	4893303	4782619	4.44695e+06	3479341	1899807	4.14042e+06	5.07562e+06	4.99387e+06	4.08676e+06	5.67972e+06	4.80646e+06	5.27676e+06	4404472	3.87487e+06	3.24896e+06	3.39694e+06	4447051	4.43975e+06	5559250
fum	peak_apex_int	520897	335744	455877	461012	412047	376545	380874	433081	382239	408563	460554	353460	413887	426516	289000	399300	420899	396764	393058	375987	410085	373515	335204	419128	413210	323027	413696	475861	425545	319972	479914	438488	441257	430121	440279	451853	407951	426858	286220	393389	393158	275978	292046	426458	410059	367172	272029	368477
g1p	peak_apex_int	31523.3	31744.5	34341.7	28288	27044.4	33049.9	32108.7	33981.8	28881.3	27683.2	24837	32040.5	36372.4	29653.6	30797.4	29967.6	34115.8	28578	26797.6	31103.9	32411.8	27934.8	27767	28724.8	28653.2	29725.3	25362.3	21265.7	43040.2	39595.8	13318.7	42455.4	23970.5	36864.9	40548.4	40769.7	44582.7	42540.8	44538.6	42871.8	42642.6	42815.2	36776.6	33555.8	34295.1	39722.8	40972.1	42149.3
g3p	peak_apex_int	8185.08	12615	9777.23	9244.11	9882.09	9592.81	9222.29	8770.5	7523	7597.1	7648.18	6817.67	4281.6	8193.83	8071.76	7801.69	9816.05	5540.99	7446.75	8230.97	7071.36	7416.87	10043.3	8695.72	5759.69	8117.19	8094.98	7830.71	8258.42	7891.2	5902.71	7462.87	7253.58	5654.81	5865.67	6556.31	6320.5	7198.15	7777.3	7513.41	7339.39	7909.04	6194.85	2756.01	7746.91	3902.02	7171.17	4577.18
g6p	peak_apex_int	185520	209253	196570	201662	190954	198698	212651	189268	187393	191340	187246	184750	197961	201554	195842	193048	221490	219377	208738	216151	187923	170535	245563	180240	196609	195909	215690	134764	333545	294034	53968.5	270566	204590	236888	236744	252110	296933	291686	287480	305342	277388	274350	259088	214312	256946	237179	281988	245857
gam6p	peak_apex_int	311276	559357	514680	598212	669775	597684	808164	772799	712315	779979	675634	770594	753631	807445	782603	783753	905823	919387	889944	840802	693087	726088	231512	811518	746196	790644	870580	924141	942528	819048	794715	681854	665102	694758	843445	802720	933042	1.03072e+06	1.01317e+06	962359	879931	889330	859007	720319	912508	820538	888078	819112
gdp	peak_apex_int	968506	975566	1.22298e+06	1346654	1100437	1.27016e+06	1.42093e+06	1.17987e+06	1.17586e+06	1.151e+06	988176	1.14427e+06	1.16171e+06	1.14895e+06	1.36514e+06	1.18493e+06	1.11206e+06	1.25958e+06	1.33609e+06	1.17544e+06	1251886	982236	116650	1.30262e+06	1.24498e+06	1.31454e+06	1221785	1.28165e+06	1.30195e+06	1275035	1.20617e+06	1.27237e+06	1.10374e+06	772020	1.32059e+06	1.42541e+06	1.192e+06	1.44425e+06	1.20102e+06	1.18798e+06	1.36759e+06	1.30031e+06	1.3122e+06	1.41179e+06	905376	1462898	1.47153e+06	1.40679e+06
gln-L	peak_apex_int	29426.6	29043.4	28795.3	26478.6	20188	19158.4	28792.2	22325.1	18033.9	20537.6	18441.9	27704.6	24750.2	18420.7	26001.3	22871.8	21834	22649.3	19662.5	22439.7	21180.5	20144.4	33112.4	29527.1	23403.9	21006.1	21855.2	21032.2	24866.8	23436	21002.3	22158.8	19661.9	37607.5	20776.5	24206.4	22069.6	29744.2	23451.5	24870.4	22303.1	26298.9	27435.5	23360.9	26963	22639.4	25625	19579.4
glu-L	peak_apex_int	2.08663e+06	2103997	1.82301e+06	1.94974e+06	1.86129e+06	1.81915e+06	2.28424e+06	1.97161e+06	1.67383e+06	1789579	1.81764e+06	2.22896e+06	2.05246e+06	1.71764e+06	2.19634e+06	1.86393e+06	1.92791e+06	2.04167e+06	1786962	2.00563e+06	1.81847e+06	1.7728e+06	2.86521e+06	2.37256e+06	1790802	2.18105e+06	1.96859e+06	1.8882e+06	2087007	2026030	2300862	1.83349e+06	1.80033e+06	2604854	1.75666e+06	1.84136e+06	1.96769e+06	2.08884e+06	2.04725e+06	2.34375e+06	1927214	2.09243e+06	1.94069e+06	1.73163e+06	2.23199e+06	1.73082e+06	1.96638e+06	1815801
glutacon	peak_apex_int	58609.2	47919	42984.1	70124.9	66782.4	68135.3	73322.3	38703.3	72424.2	67424	70584.7	72644	63926.2	38792.2	60480.4	57418.6	59785.5	58235.2	62504.1	62211.3	62829.9	34476.1	63309	71025.7	37829.9	56064.3	55861.7	53500.5	59645.2	63218.5	35208.4	60400.1	34167.6	66210.1	68920.6	19652.6	51879.1	57082.2	51193.5	58238.5	57263.9	62691	37169.6	35032.6	62104.3	63017.3	61393.4	51363.9
glx	peak_apex_int	53172.8	52151	52485.1	49893	53869.8	47046.8	49134.2	46701.9	44982.2	41401.1	41489.9	49092.5	47888.4	43240.3	41057.8	43149.4	40547.1	47671.8	44123	43267	45165.7	42604.8	35603.5	43482	42248.6	40817.4	40416	37688.1	41026.7	42999.1	40592.6	41312.5	39527.7	43138.6	42033.1	41386.5	43549.2	39819.8	43636.8	38112.4	44682.1	42707.2	37598.9	42446.7	41399	45174.3	38912.7	38913.8
glyc3p	peak_apex_int	1.22958e+06	1210255	1.18728e+06	1.21068e+06	1.16871e+06	998674	1.1647e+06	998801	1.06613e+06	975228	969265	995473	1.03445e+06	812970	935511	1.00829e+06	883691	1.02968e+06	1.02015e+06	942242	988653	887392	683304	912980	968303	754935	951449	857401	954040	578181	945675	868562	755506	797491	953751	1.02919e+06	992585	859801	1.02027e+06	981166	1.0824e+06	883197	826870	857910	820279	918976	965554	1.00296e+06
glyclt	peak_apex_int	21229.1	19462.2	18841.9	19228.2	19954	17449.5	17791.4	17220.1	17381.1	17962.4	15654	17812.2	19693.3	18466.4	18379.7	15994.6	15554.6	17534.4	15432.8	16942.3	17482.7	18532.4	13340.1	20398.3	17373	18231.3	18611.9	17774.3	18278.7	17739.1	18130.1	17470.3	15317.4	18172.4	17536.8	17757.9	17501.1	16397.8	17071.6	19411.3	19339.5	16481.9	18208.3	18395.5	17357.9	18839.1	16411.9	10894.9
gmp	peak_apex_int	186062	213489	222736	207204	232008	153893	198294	174801	199005	164616	200547	200837	193706	188797	160840	185997	241175	243818	247297	234787	210643	96524.5	120783	163727	185944	219503	221100	172678	242845	176645	196932	219697	128353	88966	143875	191381	158059	184898	189684	200188	201435	172374	148815	71375.2	123743	158677	193875	161204
gsn	peak_apex_int	6002.27	7013.73	5620.3	5089.51	5862.88	4597.78	4380.9	6026.95	6121.48	5130.77	4400.41	6156.33	6139.08	4304.87	4855.25	6081.83	5526.5	4995.12	4761.87	5768.34	5336.03	4610.98	4505.26	5303.38	4439.71	5114.56	5005.49	3836.27	6073.6	5381.51	3606.28	5361.87	4589.79	4303.69	4486.32	4883.12	5632.83	4555.8	5085.42	4675.75	5234.72	4361.03	5158.75	4156.8	5272.97	4856.3	5759.99	4516.7
gthox	peak_apex_int	1.22873e+06	2593644	1.391e+06	1.86678e+06	1.51724e+06	1.35211e+06	3006.47	2256705	1.66946e+06	2556859	1.74785e+06	14115	1.86951e+06	1.9713e+06	2.43406e+06	2.18232e+06	2.55766e+06	2.09325e+06	1.74674e+06	2.0591e+06	1.86307e+06	2.20798e+06	3.99273e+06	2.2642e+06	2.14912e+06	2131958	2.1422e+06	994084	2.09753e+06	1.79154e+06	1.4165e+06	1.91952e+06	1.7024e+06	2.453e+06	1.80446e+06	2.08555e+06	2.19966e+06	2320495	2224282	2.32188e+06	1.97423e+06	2.14372e+06	2.19438e+06	2.20782e+06	2.0919e+06	1.7169e+06	2.17464e+06	2428.73
gthrd	peak_apex_int	616163	1.22167e+06	700801	4062.3	753323	723789	1.13054e+06	782240	781685	1.00399e+06	763671	5581.92	1.04336e+06	753455	1.03053e+06	883924	1.05795e+06	3941.77	791840	835702	861629	667102	929599	942945	688978	1.00873e+06	1.04131e+06	1.09813e+06	877373	943852	769125	696005	552040	1.19947e+06	6958.69	699762	1.03301e+06	776680	941887	1.10625e+06	983177	963524	839895	602365	1.03908e+06	2659.11	745791	5722.8
gtp	peak_apex_int	1.89456e+06	1.48693e+06	1.81959e+06	1.54813e+06	1.31117e+06	1.44795e+06	1.55654e+06	1.47279e+06	1.44311e+06	1.47478e+06	1.01086e+06	1.29306e+06	1.26734e+06	1.30352e+06	1.60834e+06	1606572	1.42938e+06	1.37837e+06	1.31719e+06	1.1977e+06	1.40361e+06	1.63224e+06	91771.6	1.81298e+06	1.58705e+06	1.57572e+06	1.49157e+06	941388	1.50732e+06	1772890	1.04089e+06	1.87629e+06	1.83522e+06	1.33927e+06	1.54566e+06	1.68876e+06	1.62962e+06	1734730	1.40407e+06	1.73034e+06	1.92856e+06	1.73982e+06	1.88638e+06	1.92591e+06	1.49865e+06	1.5703e+06	1.69009e+06	1.78269e+06
gua	peak_apex_int	11979.7	13439.6	12709.5	9975.64	9980.46	9909.46	8987.87	8967.22	9610.83	9964.53	7729.1	8663.48	9253.15	9953.75	9877.12	9262.45	9844.07	10824.6	9158.65	9601.67	8341.46	9156.67	9086.87	7750.57	8192.19	10599.5	10649.9	10637.6	9333.87	10026.5	10161.7	10973.5	7709.22	8901.76	8633.63	9405.05	12083.6	10567.9	10676.3	10394.3	11954.7	9748.06	11788.3	8854.28	9086.83	8202.18	10776.2	8603.42
his-L	peak_apex_int	2281.75	2012.79	1348.08	1747.5	1453.32	1642.79	1713.34	1725.43	1007.6	1336.27	2352.08	1595.8	1983.23	1626.35	1763.75	1165.92	1449.15	2077.52	1159.65	1883.1	1465	1788.44	3487.68	943.096	1626.47	1270.03	1594.02	1240.58	2687.73	1563.44	1496.82	1666.84	1390.99	2181.29	1458.59	1328.1	1811.36	1892.85	2036.44	2269.84	1590.1	1342.71	588.689	1527.99	1674.28	1199.72	1883.21	1388.7
hxan	peak_apex_int	11180.4	16059.4	15412.5	16629.3	29699.4	20489.5	16900	22516.9	24464.5	21210.4	19807.7	18065.6	25738.6	23702.4	13824.9	25429.1	26563.7	31100.1	28589.9	29865.7	22988	14546.5	11826.9	14625.7	23050.5	31047.6	33538.7	16133.4	30835.7	23129.9	21997.7	26385.1	15361.3	9103.82	22581.4	23059.7	31200.1	18100	35152.8	25463	23409.5	16317.7	13914.6	12677	16830.6	26130.7	23032.6	24605.9
icit	peak_apex_int	184764	144494	176950	159091	150521	174753	136901	155993	154009	139291	121273	117493	122760	131118	123711	131218	114491	116610	136702	131963	129202	125009	8288.96	145839	136719	125711	120420	128915	110687	111302	133006	143986	103037	111188	152642	135853	124992	108781	114598	120887	127684	109429	104718	128743	169135	125447	119163	160360
imp	peak_apex_int	32202.9	30106.1	33366.1	28844.6	19545.1	16358.7	25907.9	24128.5	18781.5	18985	23885.5	23093.8	26082.6	21854.3	28718.9	22038.4	33910.1	27593.4	26205.3	32050.8	26222.6	17507.3	20632.6	20778.2	21822.4	26687.5	27735.5	18747.5	42083.9	33684.2	25502	39679.8	16141.3	13000.2	23579.5	28209.9	28184.2	32917.2	31654	29200	22771.3	37783.4	22641.9	19100.7	31035.2	22386.5	39407.4	34809
ins	peak_apex_int	4498.94	4614.39	4338.3	4125.94	3662.87	3616.98	4203.9	3941.17	3586.58	3674.48	3967.62	4585.39	3063.23	3967.12	3857.81	3289.45	3661.87	4640.49	3494.76	3801.22	3847.47	3698.7	4021.5	3958.16	3028.68	3930.06	3142.51	3532.27	4014.46	3475.88	3034.18	4348.13	3014.27	3122.76	3393.99	4514.64	3143.31	4443.93	3769.78	3440.36	3619.77	4905.5	3748.79	3298	3323.29	2996.93	3314.54	4180.82
itp	peak_apex_int	419413	368433	394760	377827	352868	418411	380705	381826	324946	343218	294244	303632	334286	335941	376900	380915	312467	295952	330728	292206	322533	367757	40891.8	370199	355898	388130	341662	227199	415226	399536	258607	383924	399833	370802	385650	376449	374849	394128	296729	353799	392541	382599	398136	394049	365337	378815	355123	390382
lac-D	peak_apex_int	672541	917819	675437	774734	890351	875544	741848	746373	783718	779663	1.73243e+06	679097	849433	804689	561880	694182	894447	858398	727168	768089	822393	615250	173458	646905	678412	834580	709971	660844	792270	704816	757483	762092	469280	306332	682598	644848	756072	663243	799816	685315	710250	614684	670769	535991	362168	708927	695738	651817
mal-L	peak_apex_int	279677	104227	384404	349357	419151	320642	379881	358069	358749	337328	394363	429084	403967	347416	353595	410604	432025	421874	451284	496001	432522	252994	90647.4	341030	327573	433021	392584	297757	539064	408240	351065	528507	369555	173851	430029	396292	537732	503298	655837	498507	488991	467171	337727	338948	302610	455976	506478	463238
malcoa	peak_apex_int	56172.8	54261.7	55649.9	47020.8	56661.7	45668.1	49869.2	49286.2	50883	52863.1	47154.7	52457.8	54934.5	38715.2	49208	44122.4	42246.5	42247.9	40388.2	37488.3	42877.4	49634.2	21494.3	52073.8	55524.2	46081.9	44941.5	45818.6	47788.6	43002.1	51724.3	51287.9	52569	45305.6	54502.1	53127.5	44844.2	51326.2	47379.7	48036.9	46369.6	52104	39656	47319.5	43630.6	44585.3	43738	50960
met-L	peak_apex_int	3080.68	3548.88	4086.64	3651	4705.25	3142.63	3093.81	3222.01	3123.01	3501.85	2927.6	2924.01	3484.32	3523.48	3831.72	3971.94	4072.71	4236.34	3965.04	4375.26	3621.27	3531.02	3738.86	5023.78	3314.23	3992.53	3733.03	3369.84	4188.91	3578.83	3527.77	3523.15	2543.35	3818.62	3687.8	3642.94	3603.21	4058.36	4059.12	3608.42	3484.25	3341.57	2335.71	2707.56	3699.12	3023.95	3835.02	2991.01
mmal	peak_apex_int	7864.99	192.748	4406.1	6160.05	7204.83	4581.85	5402.12	5618.82	5438.28	6003.98	4480.62	367.713	6663.14	3655.61	4481.67	4216.26	3104.13	4225.36	4320.62	4315.15	5802.92	4119.37	14409.2	8170.63	5227.82	385.279	3227.77	1660.82	3527.85	228.845	233.471	2914.47	1935.02	380.925	6490.5	4946.8	466.839	3807.32	4138.1	3595.11	4629.32	2468.27	2164.39	2430.73	9351	5290.71	5778.46	5529.45
nad	peak_apex_int	25290.8	33455	22705.7	25406.3	21419.9	22911.1	33050.2	23861.2	22231.3	28164.8	27216.4	40049.9	30921.4	38478.8	39145.5	27861.4	51154.2	33282.6	24275.2	32369	22810.4	30961.2	133902	34161.3	28602.7	29375.3	31903.3	302397	54228.6	37125.5	148873	32178.2	34077.1	113321	36780.4	27558.4	32653.8	111939	61269.4	53633.4	40824.8	37734	45482.3	41634.5	31375.7	33215.7	31998.4	17019.2
nadph	peak_apex_int	8303.19	1796.4	1703.54	3439.35	3752.25	3470.69	3284.86	2311.6	3003.29	4062.16	2624.31	4880.49	2209.89	2623.08	1721.55	2244.02	1540.96	1860.29	2113.62	1779.46	2551	2171.17	8083.05	3262.19	2511.89	2207.84	1243.26	1289.34	2022.92	1541.54	1505.37	1338.71	955.424	10866.5	3281.26	1864.59	1651.21	1694.63	1810.58	1165.52	1350.99	1778.77	1424.48	1342.49	10991.6	3287.82	2400.47	2151.29
nadp	peak_apex_int	1.50348e+06	1.52231e+06	1.30554e+06	1.51374e+06	1.38941e+06	1.28298e+06	1408359	1.27499e+06	1163113	1.15106e+06	1.16907e+06	978802	1.11613e+06	1.29862e+06	1.12724e+06	1143081	1.26369e+06	1206145	1077426	1.23493e+06	1.18976e+06	966829	438446	1.04073e+06	1.12719e+06	1.0856e+06	1.11241e+06	1.23301e+06	1.08852e+06	1.16295e+06	1.035e+06	1194221	1.10115e+06	990406	1.06191e+06	1.22748e+06	1.03072e+06	1.20092e+06	1.11799e+06	1.078e+06	1.23966e+06	1324756	1.11331e+06	1.16902e+06	963124	1.04268e+06	1.07401e+06	1.16369e+06
oaa	peak_apex_int	10921.5	11480.6	5423.69	11352.6	8967.11	7618.19	9503.59	9678.24	2668.28	10237.8	7395.43	7375.05	7732.18	4502.52	11653.8	7840.52	2979.31	2783.29	8695.45	9325.07	8959.87	8430.12	11742	6293.83	9854.19	5942.21	12300.3	14002.2	9959.7	8436.35	4295.82	3745.8	7317.98	3200.42	3133.38	7200.32	2797.3	10583.8	7568.46	3320.95	8510.22	11725	9933.49	9915.34	9649.21	2395.45	2993.25	3760.68
orn	peak_apex_int	17873.2	13936.2	15387.6	15857.5	14101.3	14622.2	13614.9	14645.9	11235	13493.3	14827.4	12254	7427.75	14859.6	12435.7	14997.5	13087.1	14080.4	5016.86	11088.1	13632.3	14554.4	16925.9	5100.56	13874.2	13288.3	13897.7	10386.1	15026.6	12887.2	10879.2	10923.8	15523.2	13040.4	12486.6	7818.47	11750.4	12711.7	11593.3	11544.2	15538.5	13011.6	12494.8	15275.9	5429.82	13739.1	12030.2	13845.3
oxa	peak_apex_int	58510.8	61313.1	50237.3	48512.3	48473.5	43391	43402.2	41996.3	36656.3	43084.9	42574.1	41079.5	39316.1	41737.6	36338.1	39471.9	36057.9	37686.4	35925.2	33788.4	33561.2	38006.7	30243.2	34775.7	30902.1	41039.5	37404.3	37685	32403.1	33249.3	35285.1	36121.3	33832.2	34792.1	30968.1	31544.7	31995.3	38559.2	34079.5	36724.2	34112.2	31793.1	32592.3	29729.9	28568.1	35656.1	36997.2	32271.3
pep	peak_apex_int	901811	922296	869015	834474	771240	715477	805504	884271	672050	874194	689138	718791	734716	653929	885436	715627	663989	617328	606258	706579	692790	892646	306935	844808	788307	626513	615994	588131	682984	805675	534388	867377	923178	1155555	839904	680032	804463	831083	709656	744953	752924	783411	909104	974820	1.08042e+06	711459	865910	799589
phe-L	peak_apex_int	80011.8	96830	73992.6	73901.4	68985.5	68908.4	75085.6	76167.5	72261.7	73291	80427.2	77047.6	73351.9	67973.9	83485.9	79316.2	75657.5	78356.1	69078.9	72883.1	64543	62327.3	116130	80455.4	65011.9	76202.6	72148.3	75419.7	78730.6	65999.4	72449.5	60695.7	60691.2	80945.6	59058.2	64614.1	72175.7	83204.8	88873.9	73725	68775.7	71097.2	79044.2	59286.1	78775.1	63062.9	65693.5	64569.2
phpyr	peak_apex_int	151711	141138	180415	180568	170328	170113	147296	154176	160015	144982	114613	128139	132390	139297	146678	159299	144531	155318	174566	149183	157272	120472	49702.2	140443	165871	155919	167347	77732	170708	182374	104745	170783	165916	97454.2	157911	167856	161648	156916	174307	143074	184740	192753	154457	159351	114175	132191	154827	152780
prpp	peak_apex_int	2783.26	1605.67	1524.28	2297.12	2687.51	2203.07	2339.13	2854.17	2172.47	2345.03	1918.29	2488.51	1904.85	2738.54	2076.09	2311.41	1668.14	1474.7	1401.34	1845.27	2003.96	2450.36	55.6811	1937.89	2182.87	1398.87	1591.28	1848.7	1750.77	1716.51	1320.71	1473.07	2092.83	9830.63	2342.77	2469.58	1702.77	1985.37	1597.26	1423.01	2031.32	2687.29	1381.41	1487.03	12681.5	2210.2	1853.42	2554.73
pyr	peak_apex_int	1214.74	1500.53	1206.3	1335.15	1954.65	2035.43	1362.21	1476.85	1223	1438.12	1506.17	1387.31	1497.36	1203.47	1351.13	1302.06	1559.93	1606.95	1333.81	1340.24	1330.84	795.077	2287.18	2058.47	1082.44	1686.63	1311.22	1201.02	1360.52	1482.3	1198.47	1323.94	1593.14	1118.71	1120.22	1259.02	1593.22	1134.56	1443.74	1698.4	1386.07	1303.47	1299.22	1077.52	1261.81	1289.36	1052.47	1206.3
r5p	peak_apex_int	63454.8	52974.5	66237.5	56356.7	45850.1	50525.1	57518.1	54478.9	51865.2	48003.6	51854.1	49316.1	47928.9	38807.3	45163	54929	49333	53691.8	54318.2	42799.6	48334	48240.6	131498	37622.9	47932.6	42622.8	42838.8	49830.3	60478.4	47171.4	49091.7	47366.8	34470.6	38637.6	47496.8	49017.8	53377.2	58576.3	62945.3	46121.7	48970.2	45515.4	42016.9	49427.6	35171.5	45761.3	44115.3	51312
ru5p-D	peak_apex_int	31228.2	34753.8	42988.8	33146.4	23948.6	44748.4	36686.1	43393.7	31027	28240.2	28806.8	36297.2	45144.3	28897.3	31681.3	33913.6	36320.4	36406.2	27274.9	33381.2	30617.6	27391.3	107641	32001.7	23910.6	34986.8	28361.8	26630.1	55801.5	49143.4	17958.4	46668.5	22612.5	49352.2	39934.4	42017	46776.4	48447.7	47342.3	48891.4	33010.4	48804.1	40552.5	21229.3	56023.5	35081.6	28546	24569.4
s7p	peak_apex_int	1.91532e+06	1.86175e+06	1905288	1.4515e+06	1.38326e+06	1.41195e+06	2.01729e+06	1870687	1748155	1.51136e+06	1.61116e+06	1.75251e+06	1.83837e+06	1.66835e+06	1.89458e+06	1.90584e+06	1.84382e+06	1.47784e+06	1.17643e+06	1.29748e+06	1.43987e+06	1.4899e+06	1.39677e+06	1.66633e+06	1.7935e+06	1.72202e+06	1.44256e+06	1.06701e+06	2614511	2400617	1.20071e+06	2.41245e+06	2.09714e+06	2745376	2.2172e+06	2.39624e+06	2.45151e+06	2694249	2404003	2.56675e+06	2.40352e+06	2.47755e+06	2.3861e+06	2.07287e+06	2.50502e+06	2.17258e+06	2349415	2.28337e+06
ser-L	peak_apex_int	14964.5	14825.1	15897.7	12290.6	12584	14467.7	14265.7	11566	14806.1	12297.5	15854.2	12698.8	14041.1	14665.1	14098	14538.5	15207.8	8943.25	11874.1	16439.1	12705.4	12743.4	16113.6	14240.2	13380.5	16079.5	15339.6	13550.7	20472.3	14936.8	12412.9	15348.2	12249.7	14668.2	14420.7	15122.3	14626.2	14881.9	13888.9	15320.1	15578	15920.1	12965.2	11337.5	13486.9	16219.3	15123.1	14312.2
skm	peak_apex_int	2026.67	2398.81	2820.53	2347.9	2431.03	1010.94	2391.4	1923.21	2041.76	1970.93	1996.01	2795.89	1878.03	2209.5	2466.17	2232.96	1938.24	2514.77	2079.34	2307.71	1734.81	2428.7	2064.35	2156.79	2131.89	1990.79	2305.21	1968.39	2750.67	2005.86	1953.36	2391.44	1734.86	1679.81	2436.24	2302.72	2260.2	1913.35	1953.36	2207.7	2114.32	1518.97	1747.39	1762.38	2116.82	2481.44	2190.13	2443.56
succoa	peak_apex_int	15584.7	17773.6	15889	13972.6	16296.7	15697.2	15342	14179.5	12409.6	15459	12237.6	14585.9	13858.8	12371.6	13019.9	13817.3	12079.4	12742	11938.9	11691.3	10609	12155.5	4436.18	12348.7	10635.4	11260.2	11241.7	6452.96	12468	11210.2	6827.41	11169	8338.82	9332.26	11056.4	11436.8	11451.3	9041.19	11387.7	11831.9	10985.7	9822.79	9582.36	7875.38	8359.95	9389.44	8523.78	8465.15
succ	peak_apex_int	204068	215309	272159	184947	218223	235951	198140	189563	286061	244293	209856	271095	208956	250018	175796	155117	287193	244609	205316	219383	263764	176010	185053	145017	172987	291020	214026	238834	281071	248879	166902	218114	140893	90271.2	207747	197794	190666	248081	319098	194632	241588	163054	157965	117225	129602	176044	203627	167533
thr-L	peak_apex_int	10377.1	12329.9	10959	11585.4	9675.09	10182.4	11234.6	11009.5	8509.03	11386.6	10438.3	11931.3	10447.2	8762.53	11226.3	12447.3	13388	12079.8	9052.27	11151	10712.2	8340.15	16233.2	13827.9	8840.19	11175.4	10753	11704.1	12939.3	10631.8	10475.1	11514.5	7827.93	12397.5	9565.06	9528.5	11045.8	10880.4	10123.9	11477.2	10248.3	10006.3	10465.6	7985.24	10597.3	9360.76	11643.7	9977.69
thym	peak_apex_int	25214	24660.6	23620.8	23888	22724.3	20102.3	18789	19434.3	19790.8	20795.9	16779	20347.2	18954.5	19367.5	16733.7	17726.5	19344.9	20794.8	16059.6	20160.9	20982	18071.2	21214.7	17714.1	18769.5	18831.2	15724.6	17582.5	18310.1	19959.4	16233.5	19885.5	15965	17540.5	18191.8	16018.4	18755.2	20054	20487.6	16453.7	18473.5	19766	18735.5	17486	20939.8	19047.6	18263.9	17975.3
trp-L	peak_apex_int	269.665	4019.38	2849.48	269.569	2323.92	2348.37	2553.87	3344.61	2703.81	2140.82	3511.67	3228.66	2756.31	2773.77	3602.06	2926.99	4194.46	361.212	2512.03	2499.29	2070.84	1558.82	900.895	3728.23	2375.35	2745.69	2569.09	3216.76	3579.18	2901.77	2100.43	2006.54	1613.93	1573.58	318.6	1710.68	2419.09	3045.21	2275.45	3437.8	2206.16	1373.35	1883.18	999.98	1312.7	266.918	2887.14	145.976
tyr-L	peak_apex_int	6087.92	7416.54	6445.08	6381.85	6276.21	6705.99	7139.34	8583.67	6555.72	6588.22	8967.44	6592.88	6050.35	6765.42	7024.52	7606.38	6705.74	6146.19	6426.42	6689.55	6520.09	5397.3	13686	7413.06	6310.68	7622.89	7498.12	7156.07	7315.23	7911.08	6310.05	6869.86	4819.81	6127.83	5608.88	6251.5	7009.18	8901.69	7924.89	8088.1	7530.7	6341.79	7046.83	4979.57	5557.61	5461.25	6510.46	7051.03
udpglcur	peak_apex_int	339.339	205.414	205.367	271.761	330.565	273.551	203.577	334.43	339.474	331.158	536.195	399.941	275.367	135.419	201.875	331.811	269.944	334.557	535.374	668.176	407.154	268.021	202.59	270.068	329.31	392.361	391.942	267.538	264.095	201.638	200.003	400.901	334.554	340.799	536.086	196.333	335.683	204.981	398.1	207.172	331.895	335.904	337.211	405.371	264.843	337.18	273.608	468.393
udpg	peak_apex_int	94252.8	128403	105689	57574.5	97850	99714.9	110848	99904.8	96943	100763	45934.2	106215	103090	112688	137671	99242.1	83254.2	85211.2	72277.7	81841.8	82598.9	71854	60973.9	85577.7	80357.3	93478.1	86792	112727	94452.6	87802.7	70047.2	52778.5	70825.7	93313	75188.9	84965.4	99946.1	100872	94198.4	90183.1	83685.8	83759.7	82065.9	83430.3	72100	89190.3	59382.8	64686.2
udp	peak_apex_int	3.25525e+06	3.02217e+06	2.92344e+06	3154515	2.83702e+06	2997573	3.31346e+06	2.89641e+06	3.02717e+06	2.99291e+06	2903006	2.80089e+06	2.7877e+06	2.8441e+06	2.74692e+06	2.81739e+06	2.76125e+06	2.94338e+06	2.80027e+06	2997107	2.57957e+06	2235926	888717	2.44834e+06	2.59047e+06	2908058	2.92275e+06	2.94773e+06	3032086	2.67591e+06	2507057	2.50315e+06	2371904	2.14808e+06	2636554	2697686	2.72185e+06	2871328	2.86818e+06	2945793	2787674	2673245	2.58628e+06	2482637	2.18724e+06	2.7888e+06	2.88084e+06	2.60595e+06
ump	peak_apex_int	231847	303849	319760	275552	302494	258505	264584	291298	308422	252826	270488	372299	385074	267826	291224	312298	345768	353312	327686	454498	265578	188283	469153	221108	256851	364799	305247	181390	682261	461256	280042	545425	335583	386229	450217	475572	585391	426097	558906	501684	481133	416784	403661	289240	485305	480199	492289	433793
urate	peak_apex_int	31912.8	45031	31247.5	39136.4	50513.6	52456.5	47873.5	44884.7	40119.9	48671.2	42823.2	33751.7	52942.5	48041	31472.6	44878	49954.3	58874.3	38962	40777.5	36788.4	43636.7	44966.3	37027.4	37016	45376.2	55567.3	53702.2	66512.1	68428.1	64173.4	52800.6	44338.3	53706.8	56097.2	59652.4	62883.1	63932	73073.4	56519.9	59085.7	55191.5	55368.8	51724.4	78333.1	54028	71919.3	53945.9
ura	peak_apex_int	8370.06	9980.89	10345.3	10069.8	14289.1	11792.2	9896.41	15112.3	12557.5	12578.4	11787.4	10876.8	14666.5	13089	8881.42	10525.1	13390.5	12784.4	12785.7	12369.9	11275	9205.49	10240.9	7411.08	10324.1	13981.1	11915.1	11355.2	13136.3	11839.6	12014.5	9501.68	8788.33	7854.34	10819.4	11647.4	14476.6	10006.2	16641.4	10608.5	11345.3	10111.4	9383.43	7615.08	10217.3	12467.2	11664.1	12087.9
uri	peak_apex_int	7672.23	6831.17	8495	7806.9	6442.26	7815.2	7640.16	6909.8	5961.71	6329.8	6584.67	6383.17	6192.26	6318.57	7099.42	7321.53	7952.2	7695.56	6320.75	6195.16	5770.34	6282.95	9536.49	7619.24	7407.77	8352.2	7350.19	5974.94	7294.37	7115.07	5772.11	6958.62	6208.29	8432.14	6849.15	5587.06	6409.47	6639.42	7132.12	6767.56	6032.26	6934.34	7753.03	5912.98	7142.47	7161.78	7096.39	6638.81
utp	peak_apex_int	1.90556e+06	1.77756e+06	1.83331e+06	1.67634e+06	1.72534e+06	1.76419e+06	1.88104e+06	1.94792e+06	1.86967e+06	1.64575e+06	1.3556e+06	1.43914e+06	1465034	1.36291e+06	1.65891e+06	1.62988e+06	1.50673e+06	1.27691e+06	1.25329e+06	1.37408e+06	1.24796e+06	1.53263e+06	230828	1.54161e+06	1.54493e+06	1.43594e+06	1.37062e+06	1.71773e+06	1.34751e+06	1.62333e+06	1.64389e+06	1.41467e+06	1.5689e+06	1.3114e+06	1.50426e+06	1.3914e+06	1.69753e+06	1.50679e+06	1.37939e+06	1556709	1.56163e+06	1500360	1.41318e+06	1.4669e+06	1.37157e+06	1.41034e+06	1.42033e+06	1.54533e+06
xan	peak_apex_int	151811	179612	155464	190396	275874	226389	168538	251140	260961	266812	242566	230099	325419	268609	156711	230373	284861	300039	253361	272290	280160	195499	175676	168081	236571	310684	299346	208621	330925	263693	241915	248633	169367	90933.7	216688	230772	295730	178492	323767	243927	222838	187014	197576	174954	202737	261829	286223	269515
[truncated: 40 more columns]
