# Supplementary material for: An automated workflow for multi-omics screening of microbial model organisms
Source: NPJ Syst Biol Appl. 2023 May 19;9:14. doi: 10.1038/s41540-023-00277-6 (PMC10199033; doi:10.1038/s41540-023-00277-6)
Supplement: Supplementary file 9 — Dataset 4 [file 41540_2023_277_MOESM9_ESM.xlsx]

## Sheet: E.coli
PG.ProteinGroups	[1] X-1.raw.PG.Quantity	[2] X-2.raw.PG.Quantity	[3] X-3.raw.PG.Quantity	[4] X-4.raw.PG.Quantity	[5] X-5.raw.PG.Quantity	[6] X-6.raw.PG.Quantity	[7] X-8.raw.PG.Quantity	[8] X-9.raw.PG.Quantity	[9] X-10.raw.PG.Quantity	[10] X-11.raw.PG.Quantity	[11] X-12.raw.PG.Quantity	[12] X-14.raw.PG.Quantity	[13] X-15.raw.PG.Quantity	[14] X-16.raw.PG.Quantity	[15] X-17.raw.PG.Quantity	[16] X-18.raw.PG.Quantity	[17] X-19.raw.PG.Quantity	[18] X-20.raw.PG.Quantity	[19] X-21.raw.PG.Quantity	[20] X-23.raw.PG.Quantity	[21] X-24.raw.PG.Quantity
A5A614	1.36012e+06	1.35589e+06	1.26396e+06	1.2209e+06	1.17899e+06	1.11716e+06	1.12606e+06	828187	1449776	721570	953753	699313	1.14785e+06	914068	511686	1.58027e+06	1.08857e+06	711477	1837692	838954	1.60049e+06
A5A621	141935	139561	150283	177935	172393	172341	153438	188630	119776	202132	198156	192929	215132	200014	187046	212017	184498	204400	170264	149865	163969
O32583	408767	395529	370649	357025	334004	351381	359498	330086	380520	383871	318546	341674	390132	330226	338689	365089	330873	335412	327036	348734	377275
P00350	30041354	30215338	28780838	28602702	28816988	28181702	28966100	30599752	30284470	30393668	30080822	28927490	30999462	28515490	28905966	30661866	29016216	27797852	29848828	28335920	30031552
P00363	859479	678683	883067	845554	794047	839692	734688	731743	723748	844010	791596	786873	837429	819467	843928	836478	808419	616709	664855	804763	909103
P00370	13864921	13020984	12792724	12587202	11503931	14975176	12380141	12053450	13992507	12125905	11696732	12293961	13648043	12649245	11765159	13316763	12501604	12110422	12667310	12788248	14296001
P00393	2.51192e+06	2217900	1.85603e+06	1.95049e+06	2.33008e+06	1.55306e+06	2.11965e+06	1.70851e+06	1.59619e+06	1.66515e+06	2.72957e+06	1.56225e+06	2.31709e+06	2.17676e+06	2.10761e+06	1436892	1.77116e+06	2179906	1.3854e+06	1.49055e+06	2.8652e+06
P00448	28519048	26296554	27356394	27911732	27635386	27203368	26847136	30173998	32063750	25855012	26514046	28528314	31119170	28121172	25893436	26273342	27618224	25149844	27001828	28523934	31710852
P00452	1.47735e+06	1.42467e+06	1.30345e+06	1.33611e+06	1.18932e+06	1.23201e+06	1.25467e+06	1.27297e+06	1.26229e+06	1.27808e+06	1.29464e+06	1.26953e+06	1.32601e+06	1.34447e+06	1.26329e+06	1.46333e+06	1.28058e+06	1.23317e+06	1.39781e+06	1.22582e+06	1.47701e+06
P00490	1.40272e+06	1.26778e+06	1.34721e+06	1.23283e+06	1.24731e+06	1247879	1.19859e+06	1.31214e+06	1.38548e+06	1.23522e+06	1.22828e+06	1.19387e+06	1.42858e+06	1.28262e+06	1.2067e+06	1.23065e+06	1.21998e+06	1.21818e+06	1348807	1.3824e+06	1.45192e+06
P00509	11040883	10481911	10367688	10530104	10359207	9822165	10259860	10708029	15400994	10123755	10252020	10625520	10908194	10504341	10353766	11128222	10280903	9568002	10566557	10362225	11468084
P00547	11509515	10912024	10417773	11837841	9816096	11914487	10587874	10094456	9220598	10332421	9374335	10126790	10834456	10765429	10889677	12615019	10412320	9924636	10321759	10706316	10617464
P00550	137590	200585	196606	184086	147177	107465	111914	203734	121102	158545	300682	108025	185956	124825	83116.3	227925	201225	288034	168940	272221	519151
P00561	7218527	7373684	7763545	7.28614e+06	7317187	7.54004e+06	7.32056e+06	8.02625e+06	7.91006e+06	7.40215e+06	7240905	7286974	7.77587e+06	6.96354e+06	7529303	7.76716e+06	6.99776e+06	7139289	7692281	7357488	7718159
P00562	2.84298e+06	2613183	2.67487e+06	3.11017e+06	2.68676e+06	2585620	3.11814e+06	2.00571e+06	2.33822e+06	2.08921e+06	2749543	2.80302e+06	1.38494e+06	3.06245e+06	2.79306e+06	2.62487e+06	2215063	2.91394e+06	2.87414e+06	2700440	3.13477e+06
P00579	2.14303e+06	2.03375e+06	2.04722e+06	2.0324e+06	1924695	2052631	2.0985e+06	2.02572e+06	2167671	2.10836e+06	2.06476e+06	2.19802e+06	2.08032e+06	2.08336e+06	2.10041e+06	2.22775e+06	2.07127e+06	2.12646e+06	2137540	2220878	2.28145e+06
P00582	1371652	1.71915e+06	1.41794e+06	1.20522e+06	1.80272e+06	1.57406e+06	1298162	1401786	1.45571e+06	1.77486e+06	1.36375e+06	1.37461e+06	1.87103e+06	1286757	1.49671e+06	1.31257e+06	1.91026e+06	1.42081e+06	1.36394e+06	1.97181e+06	1404316
P00634	43684	38458.4	24600.6	34398.9	24269.5	49330.9	31336.2	29905.4	191109	31925.5	31171.6	33783.8	36460.8	55420.7	30710.7	48286.7	53894.9	42298.9	26219.7	43014.5	31646
P00803	148673	149186	173283	169985	139866	151405	127868	151917	312708	127873	244072	104862	119818	96344.8	82535.7	186464	176163	281920	171878	314880	487883
P00805	148341	122955	105436	100540	107989	134711	125974	135859	109663	135601	146471	147843	126672	164761	112440	131312	104355	123598	165126	160621	130522
P00811	292501	320264	327623	256343	280699	293191	308975	302076	355789	290566	274204	250881	327016	318133	280702	272000	296005	302898	345300	311929	317855
P00861	955981	878209	997705	912132	975692	969747	940370	1.04776e+06	1.12516e+06	1.02609e+06	990020	919677	1.02392e+06	942058	940667	1067066	933685	911345	983022	1.00347e+06	1.0396e+06
P00864	12510132	12360721	12067436	11879663	11926388	12282368	11638657	12460096	12371934	12017432	12140521	11661622	12928968	12293835	11730408	12278217	11976094	12041459	12230979	12267766	12580953
P00887	831230	797624	862754	805844	864373	796831	787134	848011	833978	853016	783008	762340	904078	804187	783289	846951	777365	787256	868333	740184	961852
P00888	2676583	2170898	2.23569e+06	2130909	1901633	1.93349e+06	2.01998e+06	1.95825e+06	2.33661e+06	2.27371e+06	1.8334e+06	2.31993e+06	2035030	1.79734e+06	1.86273e+06	2.00778e+06	2245224	2.03042e+06	1.9048e+06	2732086	2.18898e+06
P00893	2.17456e+06	2.06367e+06	2.18319e+06	2113266	1.99525e+06	2.1429e+06	2.03982e+06	2.23553e+06	1.94552e+06	2135641	2.07696e+06	2.01564e+06	2.24697e+06	2.17484e+06	2.06006e+06	2.18657e+06	1.89338e+06	2118795	2.32847e+06	2.19322e+06	2.31907e+06
P00894	2.37345e+06	2.20989e+06	2.23083e+06	2.10345e+06	2.05189e+06	2.06551e+06	2111108	2.10844e+06	2.20334e+06	2.3277e+06	2.15533e+06	2.13977e+06	2.29922e+06	2.14158e+06	2.06883e+06	2.30615e+06	2.20788e+06	2.06659e+06	2.06629e+06	2.19584e+06	2.67211e+06
P00895	1.96006e+06	1.8893e+06	1.97467e+06	2.0419e+06	1.73755e+06	1.96375e+06	2.01699e+06	2.089e+06	1.59109e+06	2.05386e+06	2.02206e+06	2.13709e+06	2.12891e+06	2.07371e+06	2.10439e+06	2.34871e+06	1.93911e+06	2064456	2.09095e+06	2.07053e+06	2.29886e+06
P00903	66426.1	58424.7	51811.4	NaN	57617.9	39044.3	59848.8	65776.4	65859.9	NaN	75748.4	71967.7	NaN	68572.6	72011.2	44066.4	64381.5	24271.9	NaN	35422.8	57928.7
P00904	4.01529e+06	3.98771e+06	4.00641e+06	3887450	4.10577e+06	3.95163e+06	3.91854e+06	4174507	4346885	4215392	4.05624e+06	3.9512e+06	4580692	3.90779e+06	4013283	4.03669e+06	4010622	4.00751e+06	4.19089e+06	3.86529e+06	4.32197e+06
P00909	2.54069e+06	2.48662e+06	2485752	2.41448e+06	2.4416e+06	2.42865e+06	2.40524e+06	2.53678e+06	2.57269e+06	2.60803e+06	2.47532e+06	2.4769e+06	2766014	2502716	2468994	2649564	2.49664e+06	2.51815e+06	2.53817e+06	2564569	2.77995e+06
P00926	275282	291342	287338	300837	263394	294276	298962	293014	317165	300087	289281	280272	310185	275365	300722	341960	295866	275582	299207	310306	308258
P00934	12214610	12026645	11957616	11655976	11636549	11559743	11579241	12096351	11232720	12250441	11440271	11612164	12000526	11674894	11641487	12594873	11976530	11631278	11812979	11278098	11609367
P00935	2.21171e+06	2.20645e+06	2262656	2.16369e+06	2170653	2.20892e+06	2201313	2.39961e+06	2503043	2.25484e+06	2.02631e+06	2.08378e+06	2.45949e+06	2.15092e+06	2.13055e+06	2.28258e+06	2.12074e+06	1.96665e+06	2.21528e+06	2.15607e+06	2.23665e+06
P00936	216161	180780	190105	197961	187638	235849	186326	231726	202659	139878	210439	200689	215401	210108	206386	230518	170239	165287	204067	236757	276101
P00946	1.97409e+06	1796866	1.96407e+06	1.90044e+06	1.95969e+06	2.07688e+06	1864367	2.15714e+06	2.56546e+06	2232153	2.05603e+06	2.01833e+06	2142949	1.88106e+06	1.98011e+06	2.02244e+06	2.02907e+06	1.99667e+06	2.06054e+06	1.99008e+06	2.06193e+06
P00954	5001388	9380768	7304397	9347733	8823064	8884447	8701102	6.93964e+06	10395675	8307014	7.95904e+06	10539668	9435963	10133509	8497720	9603752	9707990	11038340	6.9255e+06	6793912	8884491
P00956	3968210	3891560	3.82359e+06	3.70781e+06	3658606	3.77869e+06	3.78997e+06	3.84227e+06	4082323	3.85459e+06	3964410	3.69726e+06	4.16305e+06	3.7435e+06	3.74241e+06	3.98593e+06	3.65493e+06	3.81319e+06	3.91623e+06	3.77126e+06	4312492
P00957	5.30643e+06	5.44811e+06	5.31895e+06	5155747	5.12345e+06	5278737	5025035	5.64661e+06	5213854	5472666	5540660	5.07506e+06	5.61172e+06	5.22583e+06	5214690	5.44697e+06	5046882	4.97744e+06	5505849	5261779	5630510
P00959	2.79359e+06	2.82774e+06	2975923	2.82352e+06	2885307	2.95697e+06	2.83855e+06	3.09631e+06	3210686	2911892	2.88924e+06	2789653	3.2027e+06	2.9608e+06	2.87028e+06	2.92866e+06	2.83959e+06	2.88113e+06	3136177	2.92428e+06	3.17355e+06
P00960	1.47594e+06	1.2706e+06	1.46781e+06	1.35146e+06	1.40379e+06	1.44027e+06	1.32705e+06	1.41394e+06	1.48541e+06	1.24012e+06	1.36444e+06	1.39009e+06	1.46347e+06	1447769	1.47191e+06	1.33638e+06	1.36924e+06	1.40156e+06	1.48561e+06	1.51298e+06	1.56799e+06
P00961	5821285	6046496	5607582	5353249	5.74654e+06	5.40377e+06	5697697	5.57103e+06	5.60184e+06	5190053	5387937	5.14642e+06	6107001	5.81322e+06	5357878	5.80513e+06	6279055	5230515	5496865	4880996	5851364
P00962	2674240	2.53943e+06	2.51366e+06	2.11598e+06	2.34502e+06	2.32719e+06	2.42837e+06	2.55523e+06	1.94869e+06	2.27594e+06	2.51668e+06	2.45288e+06	2.33338e+06	2.46678e+06	2.31421e+06	2372390	2.51195e+06	2.2127e+06	2482516	2.32747e+06	2.35498e+06
P00963	1.72006e+06	1.75296e+06	1.70494e+06	1.79003e+06	1.75317e+06	1.76318e+06	1.7381e+06	1.76632e+06	1937554	1.89033e+06	1662141	1.76325e+06	1.94744e+06	1.71244e+06	1.73526e+06	1.98324e+06	1.84821e+06	1.70057e+06	1.80773e+06	1.76868e+06	1.94189e+06
P00968	8922268	9112877	8741092	8913711	8437250	8602654	8688280	9011836	9636840	9399775	9284058	9203261	10003408	8996106	9054196	9810700	8409588	9119289	9051409	9225308	10211154
P02358	19127680	16881250	18317486	18657134	18246280	18722104	18601866	18539724	20366960	18164588	18855244	19175166	19300612	18655796	18793072	20605060	18636150	19886274	19337630	21091148	19255550
P02359	51073520	53653240	50517984	53552628	50629380	50264752	50254456	52905948	43407916	53070232	49408700	55778464	49226812	57303440	54818160	56485892	58545592	54764408	52511900	52082424	45433524
P02413	29572168	28993614	28846392	28092554	28580454	30078578	29297420	28073140	28780880	30573430	27213236	28908262	30551248	28233486	28932162	31046220	29636688	28528006	28153722	28919908	29486232
P02918	117087	207428	125045	114305	141893	158639	123502	144525	225257	154886	177156	115949	161729	157892	92486.5	120698	140036	131720	125838	147448	152159
P02919	294649	510594	282858	275550	500530	264661	346423	281409	309477	490376	316606	569245	280155	571064	507849	307692	567454	358038	268555	363359	385390
P02921	8.00089e+06	7.73912e+06	7599085	7.97055e+06	7.30164e+06	7682340	7823993	8.02606e+06	1.50244e+06	8259488	7.98621e+06	7984833	9203836	7.83059e+06	8003679	8119508	7576750	8248397	8364081	7.87832e+06	8591429
P02925	1.95129e+06	2010494	1.88679e+06	1.91965e+06	1.88823e+06	1.96162e+06	1941714	2.04011e+06	2.0403e+06	2.10861e+06	1.93046e+06	1.84839e+06	2.19399e+06	1.94424e+06	1.90619e+06	2.03356e+06	1.99666e+06	1.97064e+06	1.98936e+06	1.96538e+06	2.06594e+06
P02929	420991	444159	446361	486748	470287	465955	478174	513359	422410	488587	492766	524436	442529	489832	519019	472107	520925	526230	492175	489311	445509
P02930	6.84094e+06	6.58372e+06	6545042	6.44665e+06	6.50673e+06	6.44676e+06	6612684	6673887	6.92028e+06	6873932	6.41194e+06	6635880	7.08676e+06	6249281	6504174	6642458	6.59807e+06	6541911	6.32942e+06	6857978	6.60712e+06
P02931	53432280	46980112	50559180	52306536	49274360	52108608	49161944	52103316	59255620	51323936	51966724	54648920	54409568	50753340	51337752	51846740	50148960	51801324	52652836	60227864	58712628
P02943	963020	851629	921131	950784	883042	832074	948799	939783	1.17653e+06	840608	951486	965033	1.00463e+06	846815	855194	815384	790249	908098	871677	932290	983306
P03004	468786	481454	483920	467971	482273	473973	481458	503258	486742	480672	463521	482898	478561	463222	457365	517387	482334	499347	518542	468259	460256
P03018	14395852	13060305	12280169	11668714	14068645	14395781	7.64518e+06	12981221	7192278	15973697	11002129	12497958	14457834	11655488	12005773	10887507	14083539	14003754	12375218	14946930	12133381
P03023	268683	229618	241839	257000	230747	250350	208317	207298	249640	234712	225960	224979	249815	228923	222180	229484	228003	238671	251998	232982	349429
P03024	434504	87799.2	56365.2	263403	11354171	84874.6	339588	98274.6	425456	NaN	63793.4	349726	157223	384985	41846.2	12144270	591829	47319.2	334910	32133368	33263.2
P03813	466987	449993	535182	598392	324187	596638	496266	532094	627304	458772	428377	411362	441983	446629	236384	482649	477060	473629	462286	415959	501820
P03817	3223448	3.01567e+06	2964278	3058383	2.90647e+06	2.91513e+06	3.09677e+06	3175814	3.08753e+06	3.25217e+06	3.0213e+06	3.06576e+06	3.13691e+06	2.98762e+06	2.94676e+06	3111901	3.07028e+06	2983766	3069563	3063811	3.15381e+06
P03841	214392	168883	195849	194257	121613	155283	132331	176911	194525	186557	142474	267556	152765	162699	167044	146205	119266	121315	188965	213985	184615
P04036	2569032	2.75857e+06	2782029	2.61671e+06	2.78026e+06	2747737	2652990	2.88406e+06	2606735	3027510	2.7262e+06	2.72908e+06	2974612	2.80385e+06	2851848	2.78747e+06	2.9423e+06	2.90491e+06	2.64483e+06	2.74087e+06	2560816
P04079	4810142	4.54162e+06	5079127	4.64222e+06	4.83458e+06	4.7086e+06	4617701	5104572	4.80049e+06	4.97945e+06	4780384	4.88272e+06	5248147	4.82547e+06	4792490	4.80616e+06	4.92017e+06	4619875	5220517	5.05184e+06	5112653
P04128	65660728	64549668	63138752	60430080	65374776	62319460	64650132	64729844	67985072	52075776	50693136	50314676	53124060	52325568	51404168	50861456	54615780	53817576	47714140	52267320	53651564
P04335	1.25459e+06	1.19514e+06	1.06182e+06	711953	882755	1.10744e+06	1050715	969521	1.42318e+06	1.22422e+06	1.14728e+06	682221	1.0871e+06	736408	819254	740708	1.23143e+06	712870	746324	766215	785664
P04391	2.04199e+06	2.14593e+06	2.03628e+06	2.04521e+06	1.93493e+06	1.80597e+06	2.09619e+06	1.94373e+06	2.36833e+06	1.82302e+06	2016401	1.86227e+06	1.78871e+06	1.91295e+06	1926395	1.80191e+06	1690834	1.50237e+06	1.70005e+06	1.51758e+06	2.02419e+06
P04395	7.63618e+06	7318859	7.36185e+06	7675869	6043797	8130978	7.30859e+06	8474030	7901847	7.65731e+06	8.03224e+06	7686703	7.35775e+06	7.27715e+06	7478477	7512315	6.68529e+06	6896126	8254705	8.18224e+06	6965699
P04425	1.04658e+06	1.09978e+06	1.09986e+06	1090192	1.06464e+06	1.09988e+06	1.10253e+06	1.21645e+06	1.10519e+06	1.02442e+06	1.12599e+06	1.08265e+06	1.00749e+06	1.16172e+06	1.15468e+06	1.01618e+06	1.12592e+06	1.05932e+06	1.06227e+06	1051629	950353
P04693	4610817	4.56219e+06	4520117	4514759	4.31505e+06	4.35661e+06	4.46086e+06	4621255	4475580	4315724	4275125	4391020	4315161	4.38639e+06	4.40341e+06	4532362	4.55204e+06	4.13748e+06	4.50343e+06	4584692	4521996
P04805	4.05623e+06	4.14882e+06	4.30033e+06	4.37533e+06	4.10226e+06	4210071	4222395	4.11674e+06	3.79476e+06	4.51629e+06	4.03145e+06	4297095	4.13182e+06	3981856	4242333	4521189	4492647	4155898	3987288	4414212	3.7619e+06
P04816	8.12732e+06	7.69106e+06	8151122	8574812	7869362	7.90302e+06	7945050	6.6108e+06	9141006	8.21759e+06	8402254	8666166	6.58053e+06	7.88725e+06	7949359	8245710	7674093	8525282	8409642	8964474	8788068
P04825	4.37872e+06	4.35424e+06	4.52902e+06	4372608	4.10787e+06	4.31604e+06	4330189	4.62828e+06	4557197	4314761	4462246	4.2387e+06	4759957	4506620	4.11234e+06	4932637	4342680	4.41635e+06	4.58995e+06	4758756	4912357
P04846	1.07441e+06	1.34093e+06	1.27171e+06	1.14103e+06	987905	1.10893e+06	999232	1.37913e+06	881704	1.16897e+06	2.05955e+06	775663	1.32531e+06	815825	984175	1.5881e+06	1.57922e+06	2.24878e+06	1.26557e+06	2.42778e+06	2.95297e+06
P04949	NaN	NaN	NaN	258790	NaN	NaN	273500	NaN	NaN	54516.3	NaN	NaN	NaN	89228.6	NaN	NaN	NaN	NaN	NaN	NaN	NaN
P04951	1.47533e+06	1.43702e+06	1.43046e+06	1390573	1.35951e+06	1.41194e+06	1.41364e+06	1.447e+06	1.5559e+06	1377916	1.43731e+06	1.40249e+06	1.51844e+06	1.47144e+06	1.44485e+06	1.4837e+06	1.37499e+06	1.38482e+06	1.47547e+06	1.47726e+06	1.55012e+06
P04968	5.47257e+06	4.83152e+06	5011335	5332116	4778821	5.17053e+06	5006804	4660930	5356450	4.74913e+06	4716484	4767714	5.25736e+06	4676205	4.62169e+06	4.75943e+06	5.00277e+06	4844686	5.24496e+06	5575656	5265949
P04982	345169	431584	331236	295271	313037	315668	313950	279271	368186	306854	348455	244486	254899	323159	338326	302766	285038	253251	266626	292220	308710
P04983	128401	102759	128654	126000	109226	138833	138178	173642	154939	128733	159311	115858	138941	151942	80584.8	184385	100043	61094.1	128044	118248	137781
P04993	25429620	22323486	19484834	22298644	17319090	19359344	18971698	20474812	48966996	23387054	44068196	26055706	26635262	51318184	25350290	24612942	21845860	46110212	40133108	25105862	27719848
P04994	479896	525095	371627	266369	456727	416930	474428	437571	257726	429252	374592	444706	425916	557125	480296	291140	390129	320003	302806	381197	268938
P04995	1326803	3.05868e+06	1.57198e+06	2.73143e+06	1.19494e+06	3934763	1.42219e+06	2479258	464337	3.37294e+06	3.41196e+06	2.03455e+06	3.47103e+06	3346307	4.73903e+06	2.89035e+06	1.75796e+06	2.72474e+06	4.03015e+06	2748139	4030774
P05020	7982469	7686191	7756637	7501585	7568925	7.76595e+06	7.43866e+06	7761760	8324100	7840782	7.42146e+06	7.19006e+06	8518625	7.50306e+06	7.40262e+06	7655420	7.45484e+06	7.50307e+06	7.46069e+06	7.97558e+06	8234016
P05041	103074	112150	117076	76889.3	142394	118798	102007	119688	72976.2	145743	93318.4	71151.7	109162	105759	93755.9	97065.6	108866	123778	111408	133950	68718.7
P05042	829307	767564	804843	758736	718152	753410	750814	699789	765354	806784	711071	785794	771301	743235	727965	712644	778735	751215	742337	884442	770963
P05055	10849756	10567462	10116724	9706972	9166443	9720504	9557453	9798170	10722904	9960697	9371376	9703949	10492924	9428462	9431236	10346782	9727510	9699307	9617470	10301358	10913897
P05100	181744	122457	99843.8	242191	82015.5	207710	88053.4	310307	187123	82950.7	170234	182175	123936	147880	113541	93666.6	148050	195324	108474	222073	191988
P05194	997220	907922	940760	1.00653e+06	874728	937475	1121841	964967	859732	967669	934242	1.01075e+06	1.04164e+06	948514	1009000	1.17569e+06	941623	967745	1.00399e+06	1.01082e+06	1.09471e+06
P05458	869505	834223	876391	713824	807033	735934	781721	785508	861548	742726	646966	689163	730625	675248	643424	626614	698961	622539	633257	697974	674571
P05459	1.57441e+06	2.35481e+06	2.23592e+06	1.57122e+06	1.55978e+06	2.52712e+06	1.61702e+06	2.43709e+06	1568500	2.54436e+06	2303440	2.15232e+06	2.47392e+06	2335728	2.23314e+06	1.66068e+06	1.86765e+06	1.60797e+06	2.45362e+06	1.62656e+06	1740757
P05523	79071.6	141031	78314.9	122246	106903	112452	72470.8	104051	98311.1	43783.1	52451.3	90363.2	75861.6	204840	56122.4	77143.3	90084.5	100134	46898.3	71079.5	80468.1
P05637	167035	167772	188700	173757	189921	189736	183774	231883	180378	183515	192871	208399	198530	202558	222730	202763	204809	210426	232118	228307	195417
P05719	364155	294822	341323	313308	317225	345608	331513	393542	340349	383972	349001	299200	433246	436497	354468	306165	325079	336844	340778	385171	319818
P05791	2.16424e+06	2.10492e+06	2.20212e+06	2.06395e+06	2.05496e+06	2116995	2.19335e+06	2.16526e+06	2.29974e+06	2.29407e+06	2162963	2100579	2.4204e+06	2170701	2.14366e+06	2.32431e+06	2.17301e+06	2.17579e+06	2.1695e+06	2185211	2299571
P05793	24448530	27715428	27051058	27602078	28530588	27419468	26906082	27670224	20853510	28684868	26099484	27523128	27392498	30505496	29547774	29484454	30669068	29708468	27185596	26205800	23803296
P05825	957464	933954	926721	907090	903371	913566	889508	985766	990119	923960	967401	929692	1.02326e+06	871647	879250	871909	905162	924081	919348	954349	1.00291e+06
P05827	2706.86	695143	2.25738e+06	1113951	6277.56	1162783	1062330	2.84179e+06	17123.4	1.38648e+06	1.0625e+06	998268	NaN	929729	783652	1.83255e+06	837538	982024	1.80411e+06	734002	784547
P05852	1.12394e+06	1.00794e+06	1.09109e+06	986539	1.04049e+06	1.08278e+06	1.0481e+06	1.08199e+06	1.14703e+06	1.10127e+06	1.05799e+06	1.03197e+06	1.20916e+06	989422	1.01048e+06	1.04197e+06	997268	979661	1.03632e+06	1.07138e+06	1.11165e+06
P06129	1.2113e+06	1.1677e+06	1147498	1.03248e+06	1.01308e+06	1.03528e+06	994202	1.00128e+06	857169	891998	965606	901630	1.31101e+06	1.16442e+06	1.03591e+06	1.16348e+06	885139	1.02471e+06	1183380	1.03161e+06	1.84407e+06
P06136	106534	130316	125320	149234	93824.8	119960	104477	117473	93477.9	116287	189467	124266	142640	109710	117449	228659	147699	164634	122771	126471	203070
P06149	2.18218e+06	2075302	2078712	1.95636e+06	2.00793e+06	2.12067e+06	2.10089e+06	2.08447e+06	2108792	2.08568e+06	2.06235e+06	2.01808e+06	2.23688e+06	2.00275e+06	1.95959e+06	2.14765e+06	2.07618e+06	2.01572e+06	2.02003e+06	2.21412e+06	2.17626e+06
P06610	2.28935e+06	2.13144e+06	2.09992e+06	2052845	1905863	1946679	2.01626e+06	2.0184e+06	2.1813e+06	2.18612e+06	1.9716e+06	2.18704e+06	2.13998e+06	1.9687e+06	1.92834e+06	2.11214e+06	2.05243e+06	1.95475e+06	2.06848e+06	2.2597e+06	2.19081e+06
P06611	137247	122286	121090	128550	119401	122244	128739	124703	133838	123631	105470	142450	118996	123346	112001	118563	118420	111390	122276	118805	134246
P06612	1.909e+06	1.77216e+06	1.83031e+06	1.80445e+06	1.74939e+06	1770611	1.68392e+06	1.82273e+06	1.81144e+06	1.89259e+06	1.77556e+06	1.85648e+06	1.9718e+06	1.74172e+06	1.74889e+06	1.82611e+06	1.79594e+06	1.76104e+06	1.78182e+06	1929408	1842692
P06616	784096	766633	745528	785425	756408	685564	728245	730170	723317	778314	703101	771266	726186	749184	745172	721427	769377	713099	669162	664902	679732
P06709	68398.5	45931	61866.8	42249.3	70520.6	54569.9	52228.4	113791	78066	72740.5	67319.7	53534.5	74987.6	41320.6	63778.9	46132.5	40868.8	54771.2	80438.8	61247.2	62124.4
P06710	1179422	1.10447e+06	1.24498e+06	882439	1.12996e+06	1.10824e+06	1149409	1.07969e+06	942385	1.12912e+06	1.05936e+06	955137	1.25903e+06	1.02189e+06	1.00521e+06	1.16266e+06	1110376	1.00119e+06	1.05702e+06	1.07791e+06	1.15018e+06
P06715	1.1203e+06	1.09966e+06	1.28873e+06	1.23174e+06	1.30427e+06	1.25506e+06	1209585	1425196	1.25854e+06	1.46513e+06	1386769	1.29283e+06	1369112	1.21227e+06	1.27765e+06	1205437	1.31951e+06	1.35409e+06	1403994	1405842	1.25189e+06
P06721	961338	878422	944803	939876	865372	978470	929167	1.03307e+06	995815	918633	983862	972290	999777	954156	1.06931e+06	1.03512e+06	909416	938147	1.07423e+06	1.02515e+06	1.13623e+06
P06846	784844	827491	809618	766311	542349	956350	739620	716906	925120	795044	888024	887628	847470	708275	899436	900376	778356	796565	834246	1.0174e+06	942588
P06959	17398390	17356178	16437467	16806266	16266646	16553230	16673598	16537832	17928324	17647344	16466004	16864540	18418824	16161956	16328529	18116690	16719903	16958086	16692527	17544448	17895104
P06960	2.51778e+06	2.63418e+06	2.76565e+06	2833148	2.52202e+06	2.58373e+06	2668983	3.03094e+06	2.46043e+06	2657558	2814455	2663458	2.36399e+06	2647387	2.58334e+06	2662107	2.66551e+06	2403238	2611164	2766543	2.46085e+06
P06961	108077	132917	145093	126239	120049	121361	131327	117941	150843	135653	119648	123302	133996	100366	114176	139397	121849	122996	135016	164150	112264
P06966	527755	682148	621590	506482	636686	491003	497660	499054	568634	569721	460400	541930	514015	488429	690727	547020	514663	482885	513633	494955	564654
P06968	1.87307e+06	1.87846e+06	1.83132e+06	2080526	1.88389e+06	2210745	1.87243e+06	1.95646e+06	2.07016e+06	2.01785e+06	2.12688e+06	1917234	2388133	1.84551e+06	1.92373e+06	1.96921e+06	1956789	1.9097e+06	1.86633e+06	2.3901e+06	2.03764e+06
P06971	392989	373348	361677	392927	385400	388082	396803	391024	442581	368943	401703	384879	384134	390319	362599	407479	366629	414694	364225	384507	372767
P06974	205142	136770	181632	167132	150597	182385	NaN	178829	NaN	213572	176575	180367	173341	163408	160981	NaN	172572	218222	122003	218279	132064
P06983	748676	832106	836345	964568	798630	805516	783333	836740	721759	837012	766547	847854	829997	867475	769985	879823	853717	870775	911325	715201	924174
P06986	3.12274e+06	3.07264e+06	3.10947e+06	2.96199e+06	3.12405e+06	3.12041e+06	3.02477e+06	3.40913e+06	3.44636e+06	3026805	3.03158e+06	2.8565e+06	3.20131e+06	2956244	3.05898e+06	3300492	2916526	2.79373e+06	3.00692e+06	2751343	3.49299e+06
P06987	4.7173e+06	4.66119e+06	4.59158e+06	4665205	4662012	4532402	4485341	4840221	4.41037e+06	4881528	4.64177e+06	4.53577e+06	4.75686e+06	4703608	4.68595e+06	5001210	4.7539e+06	4612959	4758757	4.4038e+06	4.44397e+06
P06988	6323615	6514262	6.51213e+06	6.13613e+06	6.20221e+06	6.34916e+06	6094582	6.47135e+06	6445260	7043352	6619404	6343657	7294411	6.45467e+06	6638101	6.74636e+06	6.60237e+06	6647601	6574939	6.16081e+06	6.77206e+06
P06989	2.01945e+06	1.87314e+06	2.03745e+06	1.99956e+06	1.90579e+06	1.95206e+06	2.00735e+06	2.09677e+06	2.16598e+06	2.28579e+06	2.03217e+06	2.03415e+06	2101165	1.95097e+06	1.9852e+06	2.12206e+06	1.96153e+06	2.00384e+06	2024699	2.13831e+06	1.97594e+06
P06992	621653	597274	624559	595051	574525	619221	633958	660353	668008	638524	575573	623029	690789	616008	629070	634444	624691	617759	644375	698000	695279
P06993	22085208	21237826	20610366	22422778	20042486	21269158	2.64937e+06	7.02056e+06	21705700	22673884	1.39854e+06	23968230	23517840	21885230	22164046	24953900	21302386	22654370	21924724	23825990	23158638
P06996	111711992	113287288	112341544	116913600	118322016	121603632	115271448	134501392	138490176	124112544	123814048	117244464	145806272	124884368	119936424	124267504	117742896	120394376	126304968	126623848	140230112
P06999	2.52464e+06	2.61126e+06	2.49448e+06	2.59972e+06	2439213	2.53833e+06	2.54111e+06	2.55987e+06	2.56106e+06	2.67691e+06	2441479	2.55424e+06	2.65107e+06	2.56148e+06	2582892	3.26443e+06	2.60052e+06	2.5682e+06	2.56235e+06	2.56962e+06	2.58539e+06
P07000	77735.5	70410.8	64687	19552.6	86703.7	69387.3	137772	90941.5	93382.7	59572.1	133532	124563	84176.4	161275	236784	244180	63999.4	26280.2	103962	93141.5	156392
P07001	868963	1.34594e+06	1.49316e+06	1.33061e+06	1.09433e+06	1.08806e+06	929832	1.66091e+06	752869	940036	2.31682e+06	816510	1.32956e+06	854172	629446	1546333	1.37354e+06	2.23713e+06	1.26027e+06	2.17245e+06	4.87582e+06
P07003	2.71154e+06	2645370	2683512	2.55073e+06	2.59186e+06	2.57161e+06	2.53751e+06	2.63547e+06	2.70459e+06	2.70716e+06	2540549	2637616	2895414	2.46415e+06	2.51966e+06	2.72132e+06	2.6271e+06	2.53766e+06	2.59986e+06	2640316	2.77004e+06
P07004	3254904	3.3095e+06	3.37221e+06	3.15883e+06	3.16163e+06	3253732	3296805	3.35642e+06	3.44348e+06	3.39756e+06	3.16604e+06	3181290	3.19208e+06	3.02989e+06	3185141	3.34849e+06	3285556	2.87873e+06	3137982	3.16491e+06	3.22555e+06
P07012	5.43087e+06	5439326	5204479	5678004	5.17519e+06	5.34702e+06	5880552	5797537	5366300	5401145	5.45723e+06	5300730	5400936	5.07408e+06	5466710	5.7225e+06	5112959	4915359	5230680	5.07702e+06	5.69538e+06
P07013	214890	413253	230826	186241	2.01411e+06	195262	489488	267660	166677	144399	216002	209798	188038	291801	193643	278508	687241	237579	167398	223000	171575
P07014	3.48459e+06	3.46581e+06	3531398	3.52544e+06	3.5876e+06	3749714	3.46592e+06	3.78361e+06	3.95868e+06	3.86853e+06	3.45547e+06	3.45765e+06	4.00579e+06	3323888	3463714	3.46662e+06	3509935	3.61613e+06	3.5143e+06	3.95097e+06	3.51836e+06
P07021	120721	104910	133594	88570.5	76399.3	81085	91943.4	128433	192330	95571.4	72988.2	76409.6	127552	23321.5	48407.2	62494.2	110605	81141.8	128089	118942	145958
P07023	994661	1.17427e+06	1.13813e+06	1.0955e+06	1.16671e+06	1.143e+06	1.14759e+06	1.22221e+06	779777	1.19924e+06	1.14934e+06	1.06048e+06	1.05115e+06	1.24526e+06	1.23835e+06	1.19445e+06	1262029	1.20922e+06	1.16259e+06	985703	884572
P07024	1.92645e+06	1.85542e+06	1.84819e+06	1.86606e+06	1.89787e+06	1.89928e+06	1.83265e+06	1.83083e+06	1.99549e+06	2.06938e+06	1.89562e+06	1.94268e+06	1.99562e+06	1.89786e+06	1.95375e+06	1.98571e+06	1.90172e+06	1857384	1.95327e+06	1.93035e+06	2.0177e+06
P07102	522222	579365	511579	507209	505884	568039	536178	517112	463721	586113	531935	579546	623737	592563	566200	576463	462272	605192	560808	502400	594695
P07109	290993	288481	272273	281044	269933	269855	286259	307371	301461	265860	308654	302401	312717	317918	274534	281661	271164	278622	298531	292894	300499
P07118	1.83903e+06	2014555	2189444	1.81231e+06	1.86058e+06	1.88435e+06	1.92798e+06	2241806	2.06303e+06	1.34718e+06	2.18232e+06	1.68212e+06	1.88861e+06	1.79666e+06	1.56853e+06	1.93682e+06	1.85218e+06	2.01642e+06	1.88258e+06	2.20796e+06	3.24577e+06
P07363	941906	2.12346e+06	1.17555e+06	1.6269e+06	1.32774e+06	2.01274e+06	1.89709e+06	2.16646e+06	2126314	2.2415e+06	1.93203e+06	1.79832e+06	2585320	46083.8	1.38223e+06	1774596	2.11331e+06	1.25321e+06	265574	2.00538e+06	2.32771e+06
P07395	8929960	8467220	8.32668e+06	8456497	8196896	8490712	8452569	8428663	9168762	8667226	8600580	8.33801e+06	9124219	8269556	8.06607e+06	9006202	8.01918e+06	8.10631e+06	8.34542e+06	9143650	9257246
P07604	559376	546171	513942	515265	601731	568759	536740	549164	743999	568193	529606	520190	582197	505032	531439	569902	508084	529622	550598	569390	576538
P07623	3.37051e+06	2.9717e+06	3423505	3.99796e+06	3.01288e+06	3092563	3.16875e+06	3.11408e+06	3.24854e+06	3778240	3.18261e+06	4.03134e+06	4.03777e+06	3170627	4.33756e+06	3.96239e+06	3.02937e+06	3.29241e+06	4296455	3486305	4.20322e+06
P07639	1.69926e+06	1.66064e+06	1.68428e+06	1.65975e+06	1.64369e+06	1.70116e+06	1.72327e+06	1.76577e+06	1.84938e+06	1.76397e+06	1.62196e+06	1.6643e+06	1.86758e+06	1.65777e+06	1.64941e+06	1.8001e+06	1.6995e+06	1.63202e+06	1.79299e+06	1.69223e+06	1.81339e+06
P07648	94164.8	77971.7	90373.1	83192.6	75189.6	95944.3	91953	106786	50079.7	63788	106934	84014.1	108278	108640	71771.8	61030.3	85128.4	117706	96605.9	128053	122285
P07649	166577	155608	158777	149584	159211	156816	177307	144565	159399	164812	151723	150043	174100	139129	163391	164519	154214	133552	142252	146375	174421
P07650	568812	561273	546956	586782	535759	568102	558653	597064	572467	617490	556322	596060	588390	562088	584781	626679	559021	585242	592615	583207	570298
P07762	643125	597157	612883	660516	580448	627159	573004	614826	780604	664830	662514	574835	729316	632615	623198	609352	565135	522668	646454	589329	782346
P07813	3545323	3.49065e+06	3473385	3.24252e+06	3.37533e+06	3.50162e+06	3.31666e+06	3.46649e+06	3.7698e+06	3.31903e+06	3.51518e+06	3.35825e+06	3758651	3.42751e+06	3.33294e+06	3.57152e+06	3.34473e+06	3420933	3.48772e+06	3216177	3.83159e+06
P07821	NaN	1348.93	NaN	NaN	NaN	NaN	NaN	NaN	NaN	NaN	NaN	NaN	NaN	NaN	NaN	NaN	NaN	NaN	NaN	NaN	NaN
P07862	1.00537e+06	938447	1.01614e+06	948730	929787	968758	948683	1.00438e+06	1.05114e+06	1.08858e+06	1.00833e+06	943258	1.05343e+06	894661	971848	1.03025e+06	987863	1.00613e+06	970032	1.0754e+06	1.00145e+06
P07913	248111	225859	289036	275798	246016	284437	267750	316860	413279	289273	275966	308260	282173	278531	252185	277673	318134	260042	327121	338591	293653
P08142	3873483	3.94723e+06	3.87862e+06	4184389	4.00281e+06	3.9577e+06	4042916	4417622	3.99308e+06	4338620	4.32812e+06	4050464	4.23715e+06	4.12458e+06	4196087	4.31324e+06	4.1031e+06	4.03167e+06	4229602	4071007	4312904
P08178	6207592	6043863	5900380	5869261	5.71355e+06	5507994	5845733	5.85764e+06	6611648	5.61852e+06	5382575	5532686	5.75975e+06	5.63481e+06	5.50815e+06	5752841	5.43916e+06	4.8029e+06	5416445	4994853	5.89404e+06
P08179	1.07747e+06	1.14714e+06	1.09631e+06	1.0755e+06	1.07156e+06	1117294	1.13225e+06	1.14896e+06	1.12183e+06	1.15322e+06	1120467	1.13262e+06	1151881	1.11587e+06	1.12762e+06	1.22366e+06	1141827	1.09794e+06	1.19048e+06	1.15938e+06	1.13526e+06
P08189	265188	239730	233918	230313	206532	233686	237625	278056	228290	234722	245070	240818	235136	231297	247014	198922	218037	215070	205271	229002	260835
P08190	146888	125295	124980	139666	117944	128686	139372	132633	151837	133492	138505	131524	126175	132495	148171	137056	143419	144509	119521	144520	140256
P08191	324101	318361	307057	235504	339733	306842	329174	370700	309529	284912	321141	245718	301093	301345	230734	215449	331151	305422	275676	318146	290037
P08192	608785	633787	637021	703707	615462	725861	691654	710802	600653	722757	678667	720394	638682	631817	741932	787212	694962	684890	706696	746760	645833
P08200	52282152	50266016	50429900	53635340	51225440	55387864	54835384	56986704	54204804	57983544	53696776	55831972	56522636	51654752	53710912	57042592	55789824	55801000	54880480	59046824	54233824
P08201	194052	267766	221688	140046	208962	158112	238392	293919	187034	178887	247741	71229.5	194502	225077	149548	175628	205784	236886	196222	180070	102350
P08244	1.98097e+06	2087585	2016758	2.09637e+06	1.89243e+06	1.92065e+06	1.9646e+06	2.03846e+06	1.81564e+06	1.97286e+06	1.94247e+06	1.98952e+06	1.95923e+06	2.13255e+06	1.99567e+06	2252258	2.04255e+06	1.9885e+06	1.97727e+06	1.89808e+06	1880990
P08245	775726	768645	702762	596424	816914	666762	707579	670751	755526	704541	645744	611972	776101	613384	709296	579174	786521	648963	556590	637604	637754
P08312	6892817	6627711	6.99017e+06	6.76249e+06	5.72069e+06	6.19055e+06	6805405	7055946	7.6426e+06	6830089	6.76432e+06	7013754	7559899	6.13612e+06	6848352	7028074	6872544	6.01233e+06	6.4938e+06	7453823	6.54051e+06
P08331	1.45631e+06	1.36221e+06	1.37258e+06	1.33492e+06	1.39191e+06	1.34431e+06	1.36249e+06	1.23797e+06	586748	1.46315e+06	1.27037e+06	1.25687e+06	1.50103e+06	1.19926e+06	1.24022e+06	1.21776e+06	1350761	1.21879e+06	1.28297e+06	1.36325e+06	1.38679e+06
P08337	99510.7	82219.6	76140.8	89586.2	86607.6	104105	115479	91149.3	97191.1	114669	102676	86295.1	86300.1	93808.3	107909	71567.5	108209	89395.9	70859	95895.1	83493.8
P08368	240675	247179	170045	234537	207950	201253	145326	210741	217851	166144	180782	175530	253136	201485	192041	190399	222542	212669	190677	189791	213165
P08373	498333	420719	467610	500636	454613	493476	439199	439888	729208	501118	435778	450531	520523	420098	451325	456652	452041	408064	469893	488660	504535
P08390	1.09475e+06	1.07329e+06	1.12843e+06	1.06655e+06	1.08786e+06	1.07791e+06	1.11409e+06	1154789	1.19964e+06	1.13283e+06	1.06271e+06	1.03701e+06	1.21342e+06	1.06354e+06	1.03951e+06	1.10546e+06	1.07911e+06	1.0766e+06	1101922	1.03285e+06	1.11571e+06
P08395	414537	416351	411236	380550	381037	382721	358733	412583	271184	375021	527870	382615	458458	403380	349281	461516	389445	509263	433202	453421	657812
P08506	2321389	2.10345e+06	2325530	2.0479e+06	2.09978e+06	2.34821e+06	2276513	2.26419e+06	2.26109e+06	2.38444e+06	2.2041e+06	2.01286e+06	2.42612e+06	1.94886e+06	1.99909e+06	2.16164e+06	2.21293e+06	2.15625e+06	1.91502e+06	2238922	2.2492e+06
P08622	2.60946e+06	2717351	2.73203e+06	2.71828e+06	2662504	2.75046e+06	2.76219e+06	2.94912e+06	3.03848e+06	2.98363e+06	2.94148e+06	2.65725e+06	3.10688e+06	2.85493e+06	2.82108e+06	3.01285e+06	2.80221e+06	2.77429e+06	2.90113e+06	2683463	3.06198e+06
P08660	2.27751e+06	2.18104e+06	2405508	2424756	2.15647e+06	2398425	2.40551e+06	2.73915e+06	2501121	2575822	2.57708e+06	2261945	2.56308e+06	2.35476e+06	2494787	2.32945e+06	2.46586e+06	2322477	2.49748e+06	2.55149e+06	3.11118e+06
P08839	9594039	9140693	8941834	8781144	8780404	8780772	9194515	8958571	10073246	9702862	8700493	8883111	9905611	8469243	8723704	9217881	9004677	8871413	8833698	9185493	9523486
P08956	138966	303016	168374	354086	133133	150748	449757	172512	183120	142942	357402	240784	321547	343219	337147	170358	307284	129309	338650	154827	431970
P08957	815118	823384	803832	854764	799926	833336	858862	869692	1.05327e+06	894020	822111	849606	945034	856397	837527	901633	822132	836262	861664	848143	938502
P08997	10727949	12065101	11950177	11429285	11645679	12145998	12181357	13683169	13415168	11100849	12963577	10791008	13058019	12317412	12254447	12605711	11234832	11686501	12724779	10617772	14701149
P09029	923723	980412	988976	1.15158e+06	991416	1.00498e+06	950575	1.01417e+06	1.33788e+06	1.02886e+06	1.01192e+06	996396	1.08383e+06	1.02776e+06	1050167	986742	974196	1.02306e+06	1.09573e+06	1063456	1.06166e+06
P09030	1.20797e+06	1.15782e+06	1093192	1116247	1.04793e+06	1.12144e+06	1.14622e+06	1133546	1.20987e+06	1.15531e+06	1.16572e+06	1.12539e+06	1.2722e+06	1.12119e+06	1.13444e+06	1.20021e+06	1.1129e+06	1.14196e+06	1.18119e+06	1.17434e+06	1262773
P09053	1.48308e+06	1663349	1.99462e+06	1.73464e+06	2.04984e+06	1.61931e+06	2.09581e+06	1.26369e+06	1.43986e+06	2.30835e+06	1.7742e+06	1.70683e+06	1.57542e+06	1711931	2212707	2.04277e+06	2.45732e+06	2.26048e+06	1.46257e+06	1.82956e+06	1.11349e+06
P09099	194315	191385	191573	226168	1.45504e+06	195708	180988	239097	225777	206706	202253	221917	212752	219436	189413	287376	769029	219193	1.81923e+06	215442	258432
P09126	114234	93539.3	106004	86054.5	100886	105101	113427	106097	81159.4	108571	89170.4	70233.1	115911	115822	109287	78145	105377	102051	97825.4	98947.5	106444
P09127	1294830	1.32337e+06	1284331	1.23419e+06	1.10172e+06	1.19057e+06	1173298	1149944	1250334	1.38922e+06	1.3892e+06	1.1691e+06	1.3667e+06	1.16581e+06	1.12319e+06	1.37871e+06	1189852	1.38323e+06	1.2607e+06	1.58983e+06	1.50208e+06
P09147	449181	416128	430537	385347	417216	403445	354034	446124	431561	396896	417306	396932	456042	360355	374482	398004	398577	496338	420008	392709	414998
P09148	190540	234208	235179	216663	205350	214069	215609	224080	255858	227711	211968	205451	237413	225228	226374	188742	229625	232737	241005	216021	218112
P09151	6.54041e+06	7.19002e+06	7080480	7.23034e+06	6672561	6.82367e+06	6.91435e+06	7202876	5898250	7150106	7042061	7039473	6705448	7025538	7.14059e+06	7319709	7286231	7206145	7226532	7374758	6.40423e+06
P09152	249410	313715	332157	218962	230070	235835	276941	351292	201438	203526	354169	178449	249983	291849	235831	283224	258339	295184	274328	248582	197301
P09158	1.22952e+06	1.22302e+06	1.30754e+06	1.17095e+06	1.30013e+06	1.24186e+06	1.19238e+06	1.39851e+06	1.18355e+06	1.10107e+06	1.25437e+06	1.21158e+06	1.31149e+06	1.54584e+06	1.3366e+06	1.23569e+06	1281020	1.29204e+06	1450723	1.34122e+06	1.30125e+06
P09169	17541488	18489884	18723900	19511518	20232200	20609636	20665356	22141714	22752372	18761048	20849264	18408020	23565870	21778962	21726964	22087972	20012808	21254208	21622124	18024818	22329334
P09323	243037	306802	302056	269944	296029	439335	240031	306537	370495	405200	333452	213573	334283	278937	418099	283380	251843	398784	435847	332852	573358
P09372	4.7894e+06	4816632	4882506	5174834	4725137	5069821	4759891	4.85396e+06	4873638	5.27223e+06	4811355	4.90603e+06	5289251	4.95777e+06	5.02647e+06	5144909	4876505	5.45734e+06	5216312	5.23182e+06	5.34377e+06
P09373	19364240	18846578	19516604	19219400	18988216	19136766	18971168	19845932	17892016	20809052	19708914	20135872	20397078	18869670	19454628	20309874	19784514	20178060	19967686	20738954	19232180
P09394	44899.3	33814.6	31872.1	35750.2	36160.1	38122	42501.3	32852.4	20054.7	55115.8	41865.8	43436.1	33570.4	32902.6	26179.2	40573.8	49383.9	35146.1	38940.4	38000.9	47897.1
P09424	1.68176e+06	1.67571e+06	1.72627e+06	1.79219e+06	1.70895e+06	1744505	1.73005e+06	1.77375e+06	1596903	2.02864e+06	1.71641e+06	1.78033e+06	1.86027e+06	1.72489e+06	1.84088e+06	1.91006e+06	1.82709e+06	1.82016e+06	1.74661e+06	1.87982e+06	1.72773e+06
P09546	773732	926929	374472	5.04508e+06	723608	5.40348e+06	1.04635e+06	520888	5310105	4.84591e+06	5336104	3.62958e+06	998607	4.34177e+06	313627	281490	5.71825e+06	592880	6141938	627269	3917024
P09549	707196	751538	846675	839176	644897	776764	783262	741937	476898	774679	827217	888280	789614	791750	926128	879386	807764	739463	874052	669398	920410
P09551	5.06429e+06	4779241	4.66751e+06	4991843	4531044	4770789	4703549	4629628	4.97318e+06	4.76308e+06	4.59912e+06	4.96832e+06	4.95319e+06	4775127	4665711	5213490	4801106	4809596	4925914	5.10287e+06	4982349
P09831	11521195	10989987	11853079	10431221	10846431	10842385	10278905	11216177	12124622	10665908	11152473	9806240	12000663	10319627	9908857	10581897	9720278	9892283	11386548	11279403	12585857
P09832	12168464	12300026	12496313	12351643	12080860	12205550	11992588	11880597	10717470	12313680	11959912	12082738	12425069	12578609	12379637	13227214	12771749	12630045	11974816	12481684	11715411
P09980	139798	125816	166210	138553	135459	146147	144547	183834	180958	156789	172713	137027	210259	160364	166094	142781	136516	126642	144739	153403	176237
P09996	261227	247456	274231	208609	218629	274421	268613	214893	263249	296024	258302	1.51265e+06	294487	240419	185683	1.44126e+06	255599	213907	1.4686e+06	222674	1.45299e+06
P0A698	822397	778803	763550	812757	704893	762701	749678	805071	861948	847968	773528	798814	865870	778650	782015	853422	738792	736250	806518	813736	992131
P0A6A0	24999.3	20722	37589.6	101291	43686.8	26552.5	39951	28470	23458.3	40519	46414.7	95434.9	34297.5	30058.8	59448.7	605695	29923.6	45800.2	128736	66139.3	342608
P0A6A3	5672189	5.40074e+06	7278671	5.34892e+06	5.41158e+06	5.60607e+06	5.49103e+06	5.85977e+06	5.58423e+06	6359999	5.54028e+06	5.54774e+06	5.84287e+06	5.2285e+06	5.43463e+06	5.6434e+06	5546073	5641540	5.66773e+06	6014231	5516617
P0A6A6	14483193	13498666	13696268	14176179	13579757	13013187	13524319	13417236	11833923	14668021	12886263	14396820	13045208	12949686	13955596	14265959	14548581	13540048	13461554	14329985	12405386
P0A6A8	41644988	40580104	41957372	44675584	43466672	45245592	43858928	51794568	48019960	48222328	50648200	45087212	45920356	40841632	43509300	44418200	43628880	42912336	50728272	50253968	46929796
P0A6B4	877639	899587	807767	896444	823203	794644	866973	710493	271491	628920	698412	673969	751626	785137	856289	781312	747561	678306	667977	572210	884404
P0A6B7	9432238	9104176	9119223	9270011	9142966	9371806	9202653	9349406	9236992	9965846	8936968	9269223	9715941	9031256	9340070	9862579	9602791	9413173	9128891	9570681	9312181
P0A6C1	765784	742217	745091	774742	737153	764154	794130	796043	758519	836843	760945	696381	832449	717664	782717	800019	780466	776507	758885	765706	813189
P0A6C5	1.99963e+06	1.9492e+06	1.98641e+06	1.92865e+06	1.88199e+06	1.87241e+06	2.00636e+06	2.03194e+06	2.21452e+06	1.93464e+06	1.93573e+06	1.84724e+06	2139307	1.96729e+06	1979448	1.99519e+06	1.89254e+06	1.81823e+06	1.96844e+06	1.90232e+06	2.20716e+06
P0A6C8	4397709	4548358	4507672	4.48766e+06	4467145	4461840	4615359	4.82555e+06	5.26123e+06	4.9476e+06	4.45463e+06	4.27916e+06	4971477	4.47068e+06	4.61243e+06	4.78519e+06	4554988	5.78455e+06	4.56075e+06	4413674	4.56889e+06
P0A6D0	599003	542158	536375	527809	558847	581121	584082	597937	669062	527470	598900	604378	614135	533406	540903	1.07916e+06	561052	600614	599302	588876	567718
P0A6D3	3555263	3.34169e+06	3.5641e+06	3.26584e+06	3.4408e+06	3.18394e+06	3.25807e+06	3.76071e+06	4043482	3.44589e+06	3.31558e+06	3.45649e+06	3.76408e+06	3489905	3305808	3.46984e+06	3.43218e+06	3266041	3.58922e+06	3.66601e+06	3722219
P0A6D7	2608995	2.71381e+06	2.44884e+06	2.65127e+06	2.4673e+06	2.55489e+06	2.66933e+06	2645477	2.60516e+06	2.7822e+06	2575218	2600964	2.72213e+06	2.53424e+06	2.5711e+06	2.83048e+06	2.6366e+06	2.60776e+06	2.63635e+06	2585210	2.69437e+06
P0A6E1	1.15972e+06	1.05522e+06	1049739	1.0518e+06	1.07545e+06	1.01347e+06	1.09477e+06	1085358	1.20711e+06	1.24393e+06	1.04344e+06	1068665	1.11495e+06	1.05092e+06	1.09544e+06	1.0647e+06	1.14722e+06	1.10645e+06	1.07831e+06	1.06941e+06	1.09073e+06
P0A6E4	11712840	11725233	11540700	11234163	11161244	11459858	11440774	11336294	12194266	12294767	11247301	11342125	12939913	11478020	11861665	12168043	11268796	11686762	11470203	11642604	12522393
P0A6E6	4895232	4.95763e+06	4642657	4753350	4770167	4.79058e+06	4.51709e+06	4.67088e+06	4.59366e+06	5055783	4374143	5054051	5.00257e+06	4.68345e+06	4931409	4888607	4.92778e+06	4.73835e+06	4589954	4780789	4551996
P0A6E9	321960	402567	363379	428648	365317	351922	381762	417780	360238	338621	446494	378890	448853	465906	403957	369819	369292	368770	384640	329618	429221
P0A6F1	9968038	8541331	8786338	9089832	8475438	8829070	8950213	8912556	9741521	9950912	8861694	9163222	9861547	9229552	8935802	9286476	9083911	8859347	8610362	9497975	9172396
P0A6F3	81093.5	76381.7	97558	86932.5	64722.8	96463.7	78074.5	103713	97721.4	94896.9	106304	94702.6	104395	92773.6	94564.2	82998.2	83609.5	105674	103111	115667	98786.2
P0A6F5	28056034	30331810	28928146	28008694	29540470	29824554	30184160	31750038	32876722	30801362	30976804	28006296	34617336	30823804	30502746	32853880	30348714	31281234	31047702	26845074	32218518
P0A6F9	20264580	21886854	21866414	21910638	22529366	23196096	22648432	24782444	23105966	23894004	23866426	21175130	25544270	22531482	22988862	24783434	22679210	22504534	24071264	20844668	24015340
P0A6G3	1.06008e+06	842356	1.00031e+06	808782	901803	890521	851292	1.01807e+06	1.05079e+06	981532	881246	741206	915930	714744	733282	780298	963756	818070	812810	989778	742031
P0A6G7	3.64442e+06	3357125	3.67959e+06	3.32518e+06	3532129	3.65133e+06	3.70918e+06	3244513	3.2085e+06	3.54996e+06	3.43455e+06	3.39447e+06	3.731e+06	3.16647e+06	3.41091e+06	3.33959e+06	3.76135e+06	3.28325e+06	3.19428e+06	3.5647e+06	3.1815e+06
P0A6H1	4283116	4.10905e+06	4.00258e+06	3.85162e+06	3.79888e+06	3.83397e+06	3.82373e+06	3882840	4.34631e+06	4.17378e+06	3.63702e+06	3769523	4228600	3.65745e+06	3702244	4136978	3.81166e+06	3.7264e+06	3.76987e+06	4057470	4.11879e+06
P0A6H5	5.29192e+06	4290433	4.38999e+06	4.36909e+06	4.21197e+06	4452439	4401031	4.63967e+06	4818143	4.89261e+06	4.57109e+06	4457264	4870839	4.2597e+06	4.37917e+06	4.84987e+06	4391973	4.46409e+06	4.63527e+06	4487062	4.6925e+06
P0A6I0	1.35279e+06	1.24943e+06	1.30327e+06	1.26387e+06	1.26738e+06	1.28862e+06	1.32236e+06	1.23203e+06	1.56439e+06	1.37588e+06	1.22235e+06	987095	1.41815e+06	1.22511e+06	529140	1.69361e+06	1.40682e+06	1.17712e+06	1.28409e+06	1.20045e+06	653106
P0A6I3	402549	419944	489207	427747	473331	480139	445073	544860	566478	492253	451819	436916	524007	459079	446634	470939	493989	447633	480703	564263	519473
P0A6I6	290541	256658	295762	265300	307037	278368	298683	334706	370222	310472	314161	280109	371260	321401	276226	306166	331275	273566	331958	327987	312700
P0A6I9	279008	276570	315024	216111	280200	230418	292916	211824	275274	222834	197058	248146	271047	206949	233686	224966	277822	247358	223744	255925	211663
P0A6J1	1.14822e+06	1197900	1.10009e+06	1.10977e+06	1.03324e+06	1.06281e+06	1.10687e+06	1.12577e+06	1100828	1.16967e+06	1.11561e+06	1.13126e+06	1.16563e+06	1.078e+06	1.16616e+06	1.19319e+06	1.15597e+06	1.05182e+06	1.08609e+06	1.07151e+06	1.12492e+06
P0A6J5	2.68521e+06	956810	828018	2.68045e+06	922560	2842946	1.04986e+06	1.18525e+06	428837	3.02143e+06	995727	1.05133e+06	3.03809e+06	987233	1.04658e+06	995125	952131	1.02667e+06	1.02488e+06	1.03536e+06	3.07047e+06
P0A6J8	1.32068e+06	1.28335e+06	1.26506e+06	1.26896e+06	1289219	1.2793e+06	1.36811e+06	1298706	1392600	1.34774e+06	1.2304e+06	1.22902e+06	1.38422e+06	1.28854e+06	1.2269e+06	1289306	1.26697e+06	1.19168e+06	1.22218e+06	1.17919e+06	1.28801e+06
P0A6K1	603012	605004	738031	730982	741365	799852	680213	747070	675145	771446	751605	697942	664338	579793	649474	581651	786737	634373	630941	830309	691755
P0A6K3	2.79899e+06	2.64682e+06	2576789	2.46859e+06	2.56664e+06	2.6222e+06	2.52066e+06	2.90391e+06	2.61555e+06	2800452	2.6191e+06	2.63087e+06	2.73962e+06	2.70671e+06	2.67608e+06	2.65089e+06	2.49967e+06	2.74255e+06	2700865	2.75722e+06	2.95354e+06
P0A6K6	3.25641e+06	3196853	3.25299e+06	3.29299e+06	3.11255e+06	3.10663e+06	3.2327e+06	3.36276e+06	3.2587e+06	3.42205e+06	3272180	3.2858e+06	3.19268e+06	3.20145e+06	3298774	3.41496e+06	3.35459e+06	3.00302e+06	3184202	3.0739e+06	3148244
P0A6L0	2366807	2.27619e+06	2.36459e+06	2.26516e+06	2292185	2321989	2.34078e+06	2398935	2.48599e+06	2574283	2.32792e+06	2.26438e+06	2.56599e+06	2158522	2295442	2348805	2.27738e+06	2.22476e+06	2.31271e+06	2.42537e+06	2444389
P0A6L2	7007507	6778008	6781260	6.8237e+06	6.50811e+06	6800731	6823962	7054725	7369996	7146472	6.7738e+06	6758056	7.11938e+06	6415110	6.77401e+06	6917535	6607244	6275953	6.52262e+06	6821049	6.79857e+06
P0A6L4	56840.5	49028.3	70762.7	134467	76964.4	114108	129483	89147.6	84281	99973.6	69761.7	83035.2	106429	222030	70358.4	67025.5	223500	70667.8	59831.2	53631.5	154964
P0A6L9	2.44813e+06	398611	468017	455606	488200	418246	228714	437793	2.40214e+06	486823	400957	1.91824e+06	411721	342622	277162	117009	444844	356415	369800	437630	381637
P0A6M4	502215	468696	498202	426697	457731	664907	477002	499223	467752	675296	471061	459574	699268	428584	476060	676747	473958	627693	607795	624832	449098
P0A6M8	39808412	38905796	38367084	36906732	38334424	38150484	37441016	39390628	42249484	40108596	38552292	37286232	43979888	37199240	37339360	38888908	38580120	37826760	38564444	37746676	40632840
P0A6N4	3112369	2.91912e+06	3.52546e+06	3362413	3.66714e+06	3.64342e+06	3.37332e+06	3.98857e+06	3.2386e+06	4.45382e+06	3.65973e+06	3714918	3.25566e+06	3.00919e+06	3528015	3120095	3.65723e+06	3.69052e+06	3.52041e+06	4.30357e+06	2.728e+06
P0A6N8	3318055	3.37216e+06	3310505	3.19518e+06	3.27106e+06	3284737	3218161	3.32223e+06	3.03122e+06	3.57006e+06	3232716	3.2583e+06	3.35048e+06	3.20054e+06	3.24213e+06	3403114	3.46445e+06	3379712	3.15329e+06	3.29956e+06	2.99662e+06
P0A6P1	24829990	23947120	22833918	23811046	22053042	23255930	23671720	23341800	25934272	23979424	22793028	23758364	25829082	22846160	23267162	26050042	22771752	22566068	23282130	24679124	25458026
P0A6P5	1.9734e+06	2.09659e+06	2.00121e+06	2.05393e+06	1.87069e+06	1.96886e+06	2.30008e+06	1961235	2105497	1.92126e+06	1.95236e+06	1.90809e+06	2011535	1.87014e+06	1.89503e+06	2.06779e+06	1.8854e+06	1.80052e+06	1.86591e+06	1.81083e+06	2.1233e+06
P0A6P7	916897	939361	947806	905828	881412	928496	916787	912836	894082	959166	892168	967226	944525	967947	955805	978638	930316	955921	919823	941708	919380
P0A6P9	56128196	54456408	52854012	51572224	52008244	51059668	52660736	52398092	53702096	54433068	49734648	52352960	56008800	52012460	51143792	53968732	54963328	52287820	51598036	52928956	52981488
P0A6Q3	4.84837e+06	4631348	5.10527e+06	4774861	4888800	5.23079e+06	4.93486e+06	5.3753e+06	5671428	5458151	5.42702e+06	5.03253e+06	5551815	4.5449e+06	5040828	4728595	5177578	5.1374e+06	5377392	5394521	5178189
P0A6Q6	2.56797e+06	2.4784e+06	2.50655e+06	2.32866e+06	2.1047e+06	2.39952e+06	2.36455e+06	2.59558e+06	2.51121e+06	2.29179e+06	2.4927e+06	2.37424e+06	2.82326e+06	2.60725e+06	2.37358e+06	2556559	2454423	2.32712e+06	2.66717e+06	2.49556e+06	2.81554e+06
P0A6R0	3.66022e+06	3.71123e+06	3.60702e+06	3581332	3445893	3.45337e+06	3483628	3.52438e+06	3840181	3.81682e+06	3468385	3.53913e+06	3.83088e+06	3.48326e+06	3.5116e+06	3711801	3.57033e+06	3.366e+06	3.49251e+06	3.69367e+06	3.72805e+06
P0A6R3	2533777	2815822	2.79027e+06	2.66908e+06	2760781	2.76364e+06	2701964	2.86752e+06	2.53435e+06	2814742	2.64903e+06	2.76662e+06	2.74735e+06	2821182	2.8033e+06	2.80228e+06	2.82138e+06	2.85474e+06	2.75539e+06	2.60555e+06	2.52526e+06
P0A6S5	3493.02	4095.97	10836.9	5569.24	11904.2	6235.58	16659	5652.79	11780	8382.66	14281.8	10021.2	1	8321.4	13816.2	9488.14	7563.11	19403.8	7010.47	14995.6	11389.2
P0A6S7	888561	841379	845450	853567	851410	872434	851117	854890	876730	894356	842750	844142	938248	828494	849183	890167	858420	835731	845648	832734	860955
P0A6T1	3428979	3.67475e+06	3.82914e+06	3.52751e+06	3.51345e+06	3.75555e+06	3.5419e+06	4.05692e+06	4161569	3.85537e+06	4299544	3.43033e+06	4150306	3.34029e+06	3.40987e+06	3.46649e+06	3.69751e+06	3.78098e+06	3.80963e+06	4207979	4905440
P0A6T3	561359	493325	546536	503325	541132	563313	561600	576091	542299	621366	528723	529086	589635	504810	520109	526259	529204	548297	527760	589906	518563
P0A6T5	7.92128e+06	7.85958e+06	7502222	7850097	7242271	7647697	7.70204e+06	7.40148e+06	7.29098e+06	7712529	7.45443e+06	8.26344e+06	7757684	7759230	7.80709e+06	8.31514e+06	7924165	7.81485e+06	7892258	8576625	7901560
P0A6T9	877783	758084	805804	948398	796476	869131	836077	208849	890074	761325	846983	972620	363994	1.00578e+06	963760	440240	701396	970652	968983	1.00383e+06	1.04669e+06
P0A6U3	1.15647e+06	1.14096e+06	1.14433e+06	1.08564e+06	1074887	1.10299e+06	1.03707e+06	1.11802e+06	1.1476e+06	1176445	1.11149e+06	1112886	1247489	1.08892e+06	1.09557e+06	1114052	1095161	1.11446e+06	1.10857e+06	1129232	1.14809e+06
P0A6U5	415507	418304	412727	374069	380789	409847	421431	441196	444239	445985	399267	365040	451140	383963	378294	520027	413095	384430	380653	420007	451139
P0A6U8	887035	811592	909431	832490	851589	839998	835919	947362	980437	885854	822719	812949	919176	830263	861365	839558	853022	825389	904749	835446	951190
P0A6V1	1.58922e+06	1.45688e+06	1.64205e+06	1.55021e+06	1.53364e+06	1.49857e+06	1.50074e+06	1.63673e+06	1.66369e+06	1.44173e+06	1.49097e+06	1.42136e+06	1663945	1.56479e+06	1510892	1.48771e+06	1.48554e+06	1.36816e+06	1.59419e+06	1.50674e+06	1.65163e+06
P0A6V5	135491	87812.6	96720.6	115232	88140.1	81818.8	105938	86144.9	89313.7	120209	79212.1	105078	76836.4	80724.6	61478.2	68456.3	85146.8	66767.3	71210	113752	90576.9
P0A6V8	1.17938e+06	1.14874e+06	1175011	1.13859e+06	1137588	1.13898e+06	1.12637e+06	1.18765e+06	1.26886e+06	1.18597e+06	1.15749e+06	1.1175e+06	1.17038e+06	1.12546e+06	1.14567e+06	1.09857e+06	1.09164e+06	1.00252e+06	1.12337e+06	1.09717e+06	1.13366e+06
P0A6W0	166280	68796.8	159944	79275.9	150005	150588	87572.7	151027	122034	165102	141198	60636.5	161040	90762.4	123006	198373	144959	131792	174773	188689	236758
P0A6W5	1.25429e+06	1.13715e+06	1.45537e+06	1.36823e+06	1.42293e+06	1.59858e+06	1.3875e+06	1.93811e+06	1.59558e+06	1.93028e+06	1885510	1.52803e+06	1.42897e+06	1.20336e+06	1.44238e+06	1332557	1.46918e+06	1.50544e+06	1.77435e+06	2099444	1.37581e+06
P0A6W9	1.07181e+06	1080641	1131946	1.22058e+06	1.12242e+06	1.16401e+06	1062936	1.19787e+06	1.07292e+06	1.25671e+06	729216	1307153	1456037	1.47653e+06	1.33599e+06	1.57883e+06	1.24012e+06	1.2927e+06	1.47909e+06	1.25014e+06	1.42517e+06
P0A6X1	178437	196635	167084	116887	199290	150880	165522	112736	130448	151295	105216	172096	142767	141484	125438	68493.8	185088	176844	138148	136926	107080
P0A6X3	11283250	11122556	10424458	10568364	10797048	10766207	10870182	11381419	11505357	10996610	11103070	10690043	11717102	10585733	10401389	11172702	11231454	10827367	11345304	11217107	11138473
P0A6X7	6343221	6570175	6.58428e+06	6.62668e+06	6772014	6.69383e+06	6532373	6.95686e+06	6.48916e+06	7.47564e+06	6674561	7242924	6.8995e+06	7004810	7.07183e+06	6.89162e+06	7.5378e+06	7.48539e+06	6796353	7062923	6.34908e+06
P0A6Y1	3.05497e+06	2.76045e+06	3.11521e+06	2929664	2.71871e+06	3.21123e+06	2.78795e+06	3.03755e+06	3065159	3.48272e+06	3.1457e+06	3.42369e+06	3.05772e+06	2.64434e+06	3.42923e+06	3289122	2.92085e+06	3.29497e+06	3.56336e+06	3673384	3459785
P0A6Y5	1.88037e+06	1.82201e+06	1.81833e+06	1906851	1.81147e+06	1.86099e+06	1.87371e+06	1.98718e+06	2.05647e+06	2.00741e+06	1.85309e+06	1.91928e+06	2.0171e+06	1.82877e+06	1.88436e+06	2.0223e+06	1.89801e+06	1.9607e+06	1.93866e+06	1961966	2.00473e+06
P0A6Y8	22884836	24454568	23531670	23938860	23844622	24265630	23802672	25300634	23094988	26946130	24438180	23936296	26159686	25173444	25361744	26503406	24896802	25808992	25601234	23420180	24638142
P0A6Z1	1.31792e+06	1306240	1243236	1.14244e+06	1.23691e+06	1.247e+06	1.25375e+06	1.27979e+06	1.38207e+06	1.35401e+06	1.24153e+06	1.26888e+06	1.44395e+06	1.17706e+06	1.24283e+06	1.32225e+06	1.28161e+06	1.26398e+06	1280394	1.30109e+06	1.31249e+06
P0A6Z3	4.05745e+06	4.43844e+06	4358648	4.39659e+06	4.25412e+06	4.49336e+06	4458225	4568302	4.47253e+06	5060342	4.63544e+06	4.25671e+06	5095531	4390444	4.61812e+06	5.01951e+06	4369346	4.53974e+06	4670264	4316946	4666318
P0A6Z6	458811	454445	408207	425518	441206	421430	414506	486444	291976	455917	432429	463316	444080	459124	428062	414495	490789	457969	438177	439640	403794
P0A705	6.53363e+06	6662941	6.30958e+06	6.54517e+06	6.19603e+06	6.413e+06	6.33581e+06	6.57827e+06	6.63086e+06	6.33264e+06	6.33284e+06	6453607	7.07496e+06	6766403	6521945	7139731	6324636	6602955	6.74353e+06	6435135	6885705
P0A707	8171820	7659798	8.02674e+06	7619857	7.79586e+06	7735333	7.89486e+06	8.02117e+06	8824360	8515301	7669883	7.5704e+06	8.24277e+06	7.298e+06	7.62329e+06	7.73116e+06	7702549	7.39269e+06	7451795	8029277	7.81559e+06
P0A715	5421065	5.54031e+06	5.39301e+06	5430152	5495601	5.25087e+06	5385391	6.0315e+06	5.4366e+06	5474172	5.29696e+06	5.30195e+06	5.54343e+06	5666560	5449887	5712505	5.61276e+06	5179738	5410292	4.85322e+06	5.42141e+06
P0A717	7008865	6.78669e+06	6824219	6.75019e+06	6724058	6.68617e+06	6819475	6965594	7547061	7121578	6447938	6432668	7570055	6.63253e+06	6.51353e+06	7013434	6762269	6574124	6.70864e+06	6.88018e+06	7.16055e+06
P0A720	489702	475649	455583	451372	473769	478425	481573	506092	490124	511908	465543	469468	513862	495941	469152	498735	508459	484286	487271	491765	497726
P0A722	1.84682e+06	1.70347e+06	1.67711e+06	1.71793e+06	1.6311e+06	1.69765e+06	1.74208e+06	1794984	1798454	1.79523e+06	1.68392e+06	1.76586e+06	1.85682e+06	1.71641e+06	1.73057e+06	1.86962e+06	1.67978e+06	1.76325e+06	1.68609e+06	1.82896e+06	1.87112e+06
P0A725	495954	483625	471638	444189	470994	460574	459682	512006	506971	467691	479368	493772	586409	495988	475695	565611	462337	483436	503730	530556	553560
P0A729	1660742	1.64025e+06	1.6049e+06	1.51078e+06	1489820	1.49365e+06	1.48944e+06	1562187	1.61834e+06	1.45359e+06	1.49358e+06	1.48542e+06	1.60429e+06	1.57178e+06	1.5384e+06	1.57262e+06	1.50031e+06	1382799	1503487	1305472	1.65091e+06
P0A731	504152	516980	591444	512845	614332	642642	602937	681078	399808	672820	586096	502388	532995	523285	603069	493782	678476	595643	641486	670771	444155
P0A734	2.15405e+06	2.13482e+06	2.06644e+06	2.00887e+06	2.03479e+06	1.96455e+06	2.10344e+06	2089080	2.20983e+06	2.16199e+06	2.02189e+06	1.9266e+06	2103600	2.04708e+06	1.93409e+06	2.01401e+06	2.00483e+06	1.84456e+06	1.96203e+06	1.88751e+06	2.09637e+06
P0A738	3.1928e+06	2.8758e+06	2.83192e+06	2.85471e+06	2.74657e+06	3.00449e+06	3.00548e+06	2.46502e+06	3.34206e+06	2.64146e+06	2955211	3087874	2.42137e+06	2.8436e+06	2.8594e+06	2713421	2.83738e+06	2.97138e+06	2.83798e+06	3.37336e+06	3296752
P0A742	200005	116311	218247	183795	288490	153696	119756	504645	274963	170091	461445	208793	322134	148424	96373.1	402660	258403	373412	221402	509380	612859
P0A744	803823	678702	678483	646048	654536	757867	652013	709436	718733	720139	680190	820296	795380	667227	717476	736689	785312	861018	594232	781915	585971
P0A746	1473016	1.63477e+06	1.56132e+06	1.60277e+06	1.56055e+06	1.50041e+06	1.5851e+06	1.66252e+06	1.74648e+06	1.37425e+06	1.35793e+06	1.40443e+06	1436363	1.48122e+06	1.43155e+06	1.45296e+06	1.37279e+06	1.29047e+06	1.34509e+06	1.14294e+06	1.49895e+06
P0A749	1551383	1.59768e+06	1.58927e+06	1.43197e+06	1510695	1.44014e+06	1.55506e+06	1.56198e+06	1601720	1.5361e+06	1427168	1.42365e+06	1.59204e+06	1.59429e+06	1.50282e+06	1.57497e+06	1.58911e+06	1.41474e+06	1.55498e+06	1466918	1.53784e+06
P0A752	43547.5	45462.9	60706	78100.5	73334.4	66670.1	58003	373632	485963	65101.8	NaN	59214.6	458022	56110.9	81684	NaN	78500.3	91763.6	79290.4	80204.5	90045.5
P0A754	1.03695e+06	893986	1.05855e+06	655740	907215	1.3431e+06	1.05351e+06	1.01857e+06	1.06392e+06	1.11198e+06	954396	846560	1.10831e+06	847990	897698	868874	1069053	1.16264e+06	733686	1.16243e+06	845864
P0A756	2.61075e+06	264879	3.38142e+06	282362	253202	302508	246002	206297	75097.2	205846	3.35087e+06	235709	193214	368145	179177	131702	3333501	316710	192724	165111	286306
P0A759	4.0399e+06	4.18988e+06	3.96796e+06	3.50852e+06	4.0522e+06	4406409	4365204	4706345	3.11125e+06	4.46041e+06	4.34945e+06	4394859	4667677	4.44227e+06	4517522	3.30206e+06	4232438	3.79797e+06	4567683	4883470	4.10969e+06
P0A761	268925	241436	273821	238776	253558	259687	256394	268749	300541	259117	248138	232322	293444	239156	246349	280635	232965	226044	234417	265624	298787
P0A763	12600807	12838963	12004415	12464325	11904057	11927596	12493867	12864711	13564271	12806271	12325250	12732889	13517361	12580241	12679614	13434741	12497994	12071982	12675153	12558752	13657034
P0A772	NaN	NaN	NaN	NaN	NaN	NaN	NaN	NaN	5970.1	NaN	NaN	7395.68	NaN	NaN	NaN	NaN	NaN	NaN	NaN	NaN	NaN
P0A776	184499	1.55439e+06	1.51028e+06	1.4808e+06	1.38433e+06	1.29127e+06	1.49486e+06	1.62822e+06	164236	630966	893809	674352	728791	920710	733497	791443	611627	588342	677124	513519	969862
P0A780	1.78846e+06	1756035	1657852	1.70392e+06	1673582	1.70866e+06	1729262	1739197	1.87055e+06	1833479	1699298	1.76488e+06	1.95568e+06	1700444	1.72237e+06	1.83435e+06	1.75997e+06	1.74295e+06	1.70931e+06	1.77803e+06	1.86308e+06
P0A784	1.07727e+06	8904191	9201699	1.0914e+06	9020999	9312896	9130152	9505323	1.117e+06	9929885	1042498	984394	993620	9611293	1.13981e+06	1.07169e+06	1147235	1.16123e+06	9355134	1.06949e+06	8105064
P0A786	26714342	26590878	26435714	26958846	26182850	25516496	26242246	26686816	28552218	27525526	25722398	26471364	27925134	26259526	26617380	27377338	26707784	25341900	25810468	25107338	27592950
P0A790	1.93183e+06	1.99604e+06	2.01734e+06	2.04659e+06	1.97082e+06	1987583	2038583	2.14924e+06	1.66874e+06	2.27845e+06	2.18156e+06	2.14614e+06	2.20257e+06	2215011	2.31257e+06	2237404	2.24016e+06	2.25575e+06	2174762	2.09952e+06	2141714
P0A794	2.34707e+06	2373452	2.37654e+06	2461552	2.29006e+06	2.24089e+06	2.33757e+06	2.34534e+06	2.32042e+06	2.35362e+06	2188473	2370321	2.25246e+06	2.25933e+06	2.33144e+06	2.54043e+06	2.26567e+06	2.10217e+06	2264992	2.24129e+06	2.34179e+06
P0A796	3373191	3.22218e+06	3.44438e+06	3479332	3.27111e+06	3.30189e+06	3.37854e+06	3379751	2.72787e+06	3.14459e+06	3.11828e+06	3.22341e+06	3051031	3.23967e+06	3.30478e+06	3.24334e+06	3.24289e+06	2.98342e+06	3.06894e+06	3.15502e+06	3.08045e+06
P0A799	26244072	27139800	25922652	26721948	25582906	25948036	25791930	26120608	26127252	27803564	25640146	27910790	28252438	26978808	27623676	28649086	27476690	28253524	27186682	26976516	26443366
P0A7A2	558563	548140	562184	550743	542107	563696	562437	591246	618847	573495	563089	562936	595647	549069	559891	602528	553871	572666	578781	565806	598120
P0A7A5	412415	437144	452210	447737	414409	442895	449165	499325	437638	454546	499537	418697	467160	422819	468226	440599	425398	441672	429464	358320	452015
P0A7A7	3.37735e+06	3.38399e+06	3.52628e+06	3478517	3.48638e+06	3780663	3.16901e+06	4.08483e+06	3.47689e+06	3.32045e+06	4080492	2968080	3552783	3225472	2.90029e+06	3536017	3.09185e+06	3.01704e+06	4.19526e+06	3423711	3.81265e+06
P0A7A9	20404408	20980986	20901022	21110512	20687520	20076556	20377318	21073360	17204482	21865256	20669370	21662178	20466850	21914486	21499550	22964672	22787024	22684992	20705478	21549084	18552492
P0A7B1	366664	368396	437025	347226	364960	348870	338133	401443	377206	385424	446840	343786	468824	428780	388506	434534	336210	369937	442529	411553	487809
P0A7B3	192499	188064	173958	162318	198152	163925	194420	219584	257087	195347	180059	153247	230157	209737	203363	199089	181617	192878	209134	208753	229314
P0A7B5	1.69838e+06	1.67412e+06	1.64828e+06	1.66811e+06	1.60031e+06	1.67621e+06	1.65163e+06	1.70365e+06	1.80169e+06	1.74111e+06	1.57318e+06	1.65465e+06	1.86974e+06	1.68323e+06	1.67075e+06	1.79151e+06	1.72844e+06	1.68772e+06	1.65647e+06	1.71988e+06	1.76858e+06
P0A7B8	1.34681e+06	1.30829e+06	1.31535e+06	1.43865e+06	1.29946e+06	1.40439e+06	1.33953e+06	1.41449e+06	1586462	1.48284e+06	1.47821e+06	1.43118e+06	1.58533e+06	1447736	1.44009e+06	1.53967e+06	1.39178e+06	1.41864e+06	1.52851e+06	1.38764e+06	1.55986e+06
P0A7C2	1.00337e+06	1.05434e+06	1.04312e+06	1.01099e+06	1.01431e+06	961236	985154	956614	852728	1.01001e+06	940524	1.02411e+06	960369	960266	974221	1.02385e+06	1.01125e+06	990383	968277	989955	905100
P0A7C6	1.72466e+06	1802085	1.63414e+06	1.66544e+06	1.63969e+06	1.54677e+06	1.63203e+06	1.74121e+06	778971	1.79778e+06	1.6384e+06	1.72911e+06	1.87622e+06	1.66934e+06	1568380	1.73819e+06	1960276	1.6906e+06	1.77692e+06	1.71066e+06	1.76935e+06
P0A7D1	903933	888715	883858	894234	857722	914437	923890	964025	1440607	962853	923865	883578	1.0334e+06	910765	869312	1.0106e+06	884877	876807	951615	902271	989621
P0A7D4	15916302	15080880	14959703	14703007	14463688	14185190	14375001	14974034	16268211	14383984	14089699	14593769	15995890	14595835	13805193	15084767	14490035	13379950	14318838	13870500	16306312
P0A7D7	10409299	10123345	9939268	9793478	10254766	9915564	10048778	10311715	10930068	9538977	9754863	9445594	9912483	9256054	9822656	9474698	10003498	8776797	10481451	8969011	10016406
P0A7E1	2.73252e+06	2.80086e+06	2.84624e+06	2.77728e+06	2.5677e+06	2.76038e+06	2650593	2.82555e+06	3.03746e+06	2721318	2.70555e+06	2.64949e+06	3.00413e+06	2678339	2.59569e+06	2.92772e+06	2.61688e+06	2.43296e+06	2715148	2.60919e+06	2990435
P0A7E3	481106	420051	413127	274202	423665	421701	442070	411749	218567	446425	533820	501211	507397	542406	479269	470491	437684	522745	505665	512354	525955
P0A7E5	3.22896e+06	3.2477e+06	3.25837e+06	3123143	3.15629e+06	3.11922e+06	3.2679e+06	3074766	2.68704e+06	3.11051e+06	3.00502e+06	3148436	3.11966e+06	3.20557e+06	3.19928e+06	3.36144e+06	3.28724e+06	3.07818e+06	3.13274e+06	2.95797e+06	2.8356e+06
P0A7E9	2648241	2.69587e+06	2.78265e+06	2.62578e+06	2.80885e+06	2.62539e+06	2.71368e+06	3.07397e+06	2.81898e+06	2620653	2.58242e+06	2503033	2727722	2.76919e+06	2.65107e+06	2.61764e+06	2.63785e+06	2429561	2627070	2328280	2.47075e+06
P0A7F3	24120572	27118238	25687098	25667302	25182102	25504552	24700638	25521834	21470384	26320694	25469102	27365638	25553406	27625378	27556572	28396298	28478678	26868352	26073372	25284480	23257184
P0A7F6	1571753	1.69355e+06	1.6266e+06	1.69365e+06	1.68205e+06	1.63337e+06	1.55437e+06	1.62145e+06	1.17846e+06	1.71828e+06	1.53796e+06	1.67219e+06	1.51383e+06	1790491	1.77031e+06	1.77816e+06	1.84557e+06	1.75475e+06	1.60209e+06	1.64488e+06	1256510
P0A7F9	506651	517488	554604	472009	511958	558508	506003	576399	600110	598523	593355	513114	594434	468680	479242	499291	518068	506013	594215	604325	546561
P0A7G2	648855	670024	716592	700476	680605	692821	709184	793795	754212	867476	802182	786334	747907	714484	718083	762773	719668	753229	746033	826795	770306
P0A7G6	4.66987e+06	4546174	4.37182e+06	4482508	4351796	4347220	4475733	4.51323e+06	4640872	4787066	4.26024e+06	4471582	4938770	4.37989e+06	4461189	4757965	4.66124e+06	4528756	4.35512e+06	4.5977e+06	4689066
P0A7H0	6901.25	32658.6	566156	29515.6	NaN	52449.6	NaN	42000.6	NaN	NaN	62404.6	16147.6	85186.5	59011.4	65098.5	NaN	69848.1	35215.2	27632.4	43513.1	40591.8
P0A7H6	199981	182032	186294	192578	173772	188999	192245	174648	195922	157389	160651	164293	180208	164543	156628	167859	167565	160381	157031	170220	199158
P0A7I0	4.77036e+06	4951898	3.91867e+06	3.72694e+06	3.82508e+06	3.81389e+06	4154866	3107631	4358704	3.1776e+06	3.19558e+06	3.37754e+06	4847096	4338080	3.57943e+06	4.33028e+06	3897111	3795879	3692916	2.92807e+06	5124582
P0A7I4	1.12868e+06	1.079e+06	1.15539e+06	1.04616e+06	1.16226e+06	1.10173e+06	1.12122e+06	1.25487e+06	1.28994e+06	1.34057e+06	1.18335e+06	1.19938e+06	1162680	1.11269e+06	1069193	1.09414e+06	1.15927e+06	1.1191e+06	1.24546e+06	1.33928e+06	1.23042e+06
P0A7I7	115483	93023.4	102138	85365.5	99820	96601.8	109218	91985.1	105401	79315.1	70687.3	74150	70603.4	64984	72776.2	60218.9	73668.8	73431.8	56798.9	81909.7	74287.6
P0A7J0	721766	662413	688795	593858	680370	627494	682115	782198	483643	708609	649903	603747	744082	792050	609938	662232	663029	601209	527519	669013	499768
P0A7J3	55828260	53464336	54034420	53316796	51659480	54915064	53581660	71598560	59054960	58694412	52942744	54252580	59558616	51520184	53200408	57901684	53614856	52344536	53274880	56921256	57650920
P0A7J7	35788116	34711620	33145246	34589128	32839842	34050332	34105732	34902740	36255224	35695160	34050496	35483516	36771560	34156332	34283808	36963792	35052172	34833776	35558820	36109848	37098776
P0A7K2	95679248	90997128	90258736	93309504	91102952	95354384	94748768	97124152	101477552	98303288	93675864	98808808	100830024	87891320	93276360	104116464	96457064	93992416	95631832	99500720	100245800
P0A7K6	44477964	44238116	41702764	44146408	40618088	42233280	43221516	42734172	45353512	44782768	41672872	42038960	47310132	42903292	43759972	47948084	43235596	43936576	42729640	44925240	47608064
P0A7L0	30297044	28915876	28721388	28506556	27494470	28280656	28029732	28992124	31952436	30661448	27751360	28627358	31616246	27278884	28027884	30085862	28961502	28697328	28484470	29904270	30411636
P0A7L3	39504296	38698024	37776736	39327160	37707096	37747104	37564904	38894512	40590008	39696768	36929568	39048172	43302852	39470672	37996452	43598384	39627528	39009196	38943968	39926668	42199404
P0A7L8	10814889	13100225	12225307	12353558	13657238	12658951	11804220	12330038	9469519	12604302	11947310	13962927	12101048	15080555	14089586	13371589	15336082	14275454	12369118	11904615	9967159
P0A7M2	22775910	22931024	22267646	23736488	21929208	22842820	22423784	23279246	21372250	24436752	22407590	23586748	22880776	22763004	23601054	24633930	24293086	23438026	23172790	24438606	22684182
P0A7M6	21288496	30361938	19979294	30828896	20083380	29701044	19889342	20314672	21707100	20521714	28155114	30125444	31975472	18793608	29019616	21289722	29443016	20837434	30051016	31231086	32085668
P0A7M9	14682952	16057838	14953832	15776409	14758056	14236197	14948568	15752216	14254362	8687322	10498668	9382696	8669987	11472807	9902563	10169665	8808432	7.96503e+06	9490435	7447876	9397740
P0A7N4	8695475	9680613	9371745	9560018	9820461	9698642	9330255	9888044	7384743	9816212	9109058	10139562	9292538	10361333	10101032	10411783	10863503	10264532	9646180	9725756	8.25351e+06
P0A7N9	18512764	18143128	17604112	18009000	16362337	17704514	17847646	18381476	19309762	18348240	18396720	19364616	18353964	18693926	18432214	20307802	17843744	19411970	19015512	19056952	19597196
P0A7P5	9354490	8519359	8511218	8611631	8921995	8879129	8695565	10055485	8052769	8457113	9860706	10039131	7.96339e+06	9925123	9668145	9541916	9176884	10398124	9748776	9739560	8691488
P0A7Q6	904110	474629	382895	268160	346444	153415	708788	25836.8	305292	765927	1.0295e+06	319051	24531.5	209132	391951	39822.8	791368	185022	239772	200965	222020
P0A7R1	42116948	40934924	40615764	39486512	38871684	40379508	40269776	40078884	42624572	43179048	38380308	39477656	44549032	39376556	38985772	42886832	40092436	39465468	40012404	41106116	42459104
P0A7R5	53486340	51557664	51525480	55019920	48794532	52469580	52830948	52768888	53811832	56751036	51407236	53898320	58818808	53173784	52813912	58855852	53887288	54314408	53787732	54651692	56545004
P0A7R9	25771372	23913694	24583900	25473498	23811766	24590522	24379540	24825770	27143630	27075132	25197398	27184758	26125288	24764900	25921058	26594556	25397148	26320424	25673976	27950202	26875808
P0A7S3	34508268	34107280	32867952	32635146	31713792	30458082	33645980	30821640	36264072	28278818	31286700	31454940	28101584	33903296	30048966	31182680	28229800	28415602	30518672	29052766	33661200
P0A7S9	50954292	50475432	49409568	49846520	49058584	49889564	49104132	51020608	50215444	53387800	48789588	49980192	54757676	50284624	51422744	52853748	52341500	50208952	49939228	52059440	53234696
P0A7T3	40241048	40695236	39265660	40013340	37089072	38913928	39919020	39859196	37666240	41845392	38910928	42241640	39255424	39794112	40827384	43139988	41415976	40117404	40217356	41086520	39465744
P0A7T7	25881366	26061976	23806258	25093562	23304216	23292292	23844254	22750946	25773546	25545230	23081592	24811480	27077702	25866000	24936430	27611442	24631570	24740910	24008308	24456508	27718484
P0A7U3	19698662	20451190	20116992	21687932	19791138	20678856	20163044	20206268	16243132	20542616	20274472	21786028	19774298	21344020	21855732	22591992	21854608	22280240	21057426	20678426	18755518
P0A7U7	16890292	16169711	16705470	17902314	16256098	16718014	16871670	15097293	18349564	16964650	17593896	18703024	15194740	17988034	17460958	18945624	15955948	18047664	18740496	18699468	19633532
P0A7V0	34396468	32515026	32848022	31592368	30904638	30496548	31693392	32203164	34940740	32535060	31874132	31332730	33532946	30616572	30931030	32951944	31906054	29783278	31933374	30634684	33908132
P0A7V3	35400116	34131252	34479136	34246556	33204854	34782148	34264348	36478364	37230800	37999492	35569852	35818632	37660916	33349314	34993616	35385040	34973352	35332732	35780080	36532064	36830324
P0A7V8	34968260	32570630	34773112	36198924	32764052	34566512	34779140	35549564	32553136	36972440	33755800	35502888	34642360	35290992	35172752	38312836	35648604	36526620	34962476	36765584	34148848
P0A7W1	50138012	47455624	46709280	47560136	44398032	46514380	47841296	47038508	50448064	48954016	45426360	46032228	51209556	47214152	45224108	49644344	47790752	46032740	46812528	49584104	50793368
P0A7W7	36850252	35117424	35695264	36485256	35709400	36682928	35815760	35167564	36970548	36595796	35843232	37421056	37072608	36057340	35637244	38053572	36468752	37492224	37412952	38163824	37923984
P0A7X3	22983408	20945430	21804828	23125246	22325788	22485864	22096424	20316678	22813394	23095042	22075858	23661488	21344608	22864618	23059932	23170584	22579822	24096566	23131948	24661444	22627558
P0A7X6	1.20716e+06	1195265	1139361	1.19082e+06	1.14842e+06	1.21608e+06	1213303	1.2847e+06	1.35744e+06	1.32897e+06	1.26186e+06	1.17373e+06	1.36631e+06	1.48371e+06	1.21464e+06	1.29327e+06	1.22874e+06	1.20973e+06	1.30139e+06	1257546	1.37031e+06
P0A7Y0	1.07068e+06	1.1376e+06	1.07435e+06	1.11989e+06	1.06609e+06	1086815	1136587	1.13781e+06	1170166	1.15345e+06	1.12503e+06	1.13242e+06	1162022	1.12385e+06	1.15183e+06	1245977	1.12798e+06	1.10092e+06	1.13662e+06	1.10499e+06	1158161
P0A7Y4	577461	727243	752558	1.82602e+06	713824	1.14989e+06	681509	760848	171654	892321	848037	950218	871619	223538	950825	944318	695294	833976	738729	1.49683e+06	884505
P0A7Y8	424362	408736	373338	324872	332454	394807	398953	548793	406992	366353	376902	388909	489973	373024	369013	438469	411299	392031	656323	385906	475721
P0A7Z0	6119727	5884988	5996122	5927298	5.58595e+06	5.69771e+06	6071267	5186221	6355614	6.17825e+06	6.09656e+06	6017035	5459152	6120567	5967116	5.9296e+06	5876556	5992979	6109308	6096642	6482027
P0A7Z4	26252130	26591696	25178382	25641882	24135408	25938656	25353734	26744876	26532990	26003490	25546680	26406260	27341562	25030330	25418440	28280522	26700920	26299568	25808668	27217628	27665620
P0A800	5.461e+06	5441544	5.47864e+06	5.72144e+06	5843273	5770717	5561900	5.72094e+06	5.43901e+06	6.27471e+06	5.29198e+06	5863066	5.912e+06	5.54755e+06	5965657	5.80557e+06	6054335	6138349	5.58985e+06	6176174	5260065
P0A805	9991601	8983610	9482518	9310386	9261040	9529909	9603239	9663790	10390662	10679851	9079344	9643981	10121883	8678056	9373327	9414020	9760010	9597519	9109920	10496177	9240390
P0A809	385680	499802	362501	335299	338329	507129	372892	346631	436487	365906	382294	340608	506033	329836	331928	408830	362426	345822	374885	395394	369350
P0A812	332295	343188	364996	354934	361648	332182	369021	333351	304079	382332	338384	327368	290839	340838	355026	380321	394421	314849	325961	330738	238187
P0A817	15941016	16618877	16431055	16104532	15762317	15901971	16799684	17151956	17836422	16261677	16531096	15054480	17365208	15903088	15948663	16976468	15420182	14532739	16234394	14421430	17156512
P0A821	551556	580047	604463	607719	676032	586196	606172	656178	596189	604487	598832	598548	610732	676452	626164	637172	626107	608955	633053	647276	616184
P0A823	279119	272193	270726	267718	287390	252915	276323	349279	138379	277682	337992	276446	314898	279774	279827	250163	266497	235407	248031	264492	333213
P0A825	41463524	39088364	38871052	37820384	38425856	38479444	38491864	38172120	39089008	40485936	36460700	38930832	42157120	37832676	38202000	39600088	40115604	37750704	38283220	38269068	39801576
P0A832	1.15506e+06	1.04313e+06	1.06665e+06	1.31137e+06	1.08594e+06	1.10487e+06	1.14268e+06	1251366	1300919	1245472	1225531	1.20692e+06	1.13926e+06	1.09922e+06	1095971	1.11403e+06	1.15732e+06	1.15038e+06	1.12378e+06	1273100	1.10598e+06
P0A836	10450521	10620025	9973018	9931574	9875166	9626703	10307943	10321652	10749787	9935422	9268267	9472008	10161375	9469237	9346836	10184642	9635929	9176256	9479573	8986197	9756810
P0A840	442839	462486	436148	178306	411826	444412	405212	227355	358048	494857	429035	436777	500079	424630	468620	195416	430469	231937	457363	432180	446679
P0A843	50113.4	41039.4	38723.1	47064.7	50028.1	52632.4	60430.7	1	41376.2	29957.1	52709.2	58409.5	1	70644.8	37391.4	3455.34	31875	76302.6	49496.4	73611.7	67337.2
P0A847	2.28569e+06	2298422	2284694	2.27731e+06	2.08837e+06	2211088	2.2464e+06	2359565	2388892	2.13809e+06	2.20928e+06	2.05341e+06	2.23614e+06	2.29081e+06	2.17868e+06	2.34865e+06	2.03623e+06	1.91418e+06	2.11844e+06	2.00413e+06	2.24181e+06
P0A850	23566100	22383436	21910502	21639688	21717938	21870702	21947198	21696706	23215732	22822302	21324156	21956394	24013760	21247446	21109402	22516774	22515886	22143626	21933102	22825724	22996710
P0A853	176250	553520	529409	369163	451162	579548	151442	504784	NaN	152055	568402	540977	515726	603075	514641	637801	514121	404925	529975	412109	419535
P0A855	4893583	4851157	4.85464e+06	5.03764e+06	4828636	4.93647e+06	4.97733e+06	5.47696e+06	5261099	5170301	5148676	5.10465e+06	5282993	5.29159e+06	5177687	5.41963e+06	4994426	5404024	5.16052e+06	5011005	5082928
P0A858	13263449	12749984	12219762	12119149	11781636	11585423	12273021	12032637	13211685	12105291	11686209	11961237	12785302	11726785	11801892	12423331	12196850	11160769	11755856	11780094	12145272
P0A862	41614944	42174264	40579256	39230168	39317700	38592128	40033776	40608692	45229556	38533632	39724360	37213260	41212480	39064856	38140552	40300700	37927964	34378648	37397120	34011532	40338028
P0A867	3.64425e+06	3.39814e+06	3.46002e+06	3.34946e+06	3394965	3.50297e+06	3.53747e+06	3.49317e+06	3.58067e+06	3.76864e+06	3.40372e+06	3495759	3.86163e+06	3465536	3.51633e+06	3.61953e+06	3.47429e+06	3.49145e+06	3.51267e+06	3719532	3.60022e+06
P0A870	15921344	16519396	15798671	15432908	15700744	16033115	16027533	17241182	17884212	16874952	16636825	15508183	18581860	16509429	16014725	17138902	15955155	15955596	16760405	15367155	17162116
P0A873	404312	412720	407610	437673	383382	403686	439731	499913	482909	444001	433605	435701	463434	449689	421892	514624	396538	402220	422766	472371	455400
P0A877	5355915	5.10724e+06	5423081	5474226	5.38317e+06	5559986	5542082	5.99343e+06	6.00789e+06	5518651	5.51614e+06	5556266	5522516	5.27933e+06	5.36335e+06	5.61838e+06	5232183	5431659	5.58721e+06	5.48709e+06	5.66803e+06
P0A879	6.73241e+06	7.58729e+06	7.28935e+06	7.27387e+06	7.82622e+06	7.31333e+06	6964596	7.1066e+06	5621916	7293661	6.79258e+06	7356541	7055134	7.5438e+06	7513485	7516167	7762447	7214868	6.70652e+06	6606762	5.92691e+06
P0A881	790175	737360	685763	827697	786702	697564	654878	826850	849343	893446	659913	568058	882988	727772	804100	880016	831759	854741	644333	893259	603098
P0A884	552832	499391	546671	482504	525367	514669	477965	555136	620184	508590	530576	538921	497934	494650	508234	492182	524916	474121	572432	571294	523568
P0A887	2.47878e+06	2.3811e+06	2.55224e+06	2.41153e+06	2382807	2.56771e+06	2505395	2.56683e+06	2.59637e+06	2.58234e+06	2.51055e+06	2.51641e+06	2.75556e+06	2507920	2.48588e+06	2683421	2459350	2428756	2.56693e+06	2511547	2629304
P0A890	565651	581569	544677	948207	527693	553308	570530	684421	498950	432637	636560	1.01754e+06	661076	699211	739937	1.06811e+06	470881	735493	794720	723519	910262
P0A894	542822	504867	582949	552659	615249	579474	575682	613307	621196	634792	561053	556318	659898	579542	579760	493578	604151	576548	601312	656906	563597
P0A898	674292	703979	764135	729254	720572	750418	688266	821824	732820	895655	777566	793971	718334	671965	741914	764703	796900	794631	754240	818796	730631
P0A8A0	2.74505e+06	2.76467e+06	2.6355e+06	2.8077e+06	2.7503e+06	2.79706e+06	2.76821e+06	2685193	2.77404e+06	2.65795e+06	2.9906e+06	3.04686e+06	2650346	2.96497e+06	2970234	2.90445e+06	2733118	3047934	2.8391e+06	2975678	2963541
P0A8A2	2.46428e+06	2394178	2415202	2421267	2.30253e+06	2.36047e+06	2.44614e+06	2.3062e+06	2.56567e+06	2.324e+06	2.27544e+06	2.4406e+06	2.40705e+06	2370290	2.3322e+06	2465850	2398780	2424245	2.33049e+06	2.42752e+06	2.53631e+06
P0A8A4	901731	721183	736665	722956	715969	698919	711292	740439	698380	715309	686662	678085	754356	614064	642526	615036	689849	585058	691465	678020	627261
P0A8A8	335866	364265	484510	237687	189604	327787	501381	271745	152460	401216	329675	149642	371751	434915	293028	320440	324503	277802	232636	414253	315437
P0A8B2	391354	384076	394471	354682	344438	376748	321595	414018	127752	423817	419473	395139	390813	377144	413683	267281	351119	412055	407655	426472	411279
P0A8B5	1.36378e+06	1262259	1.29472e+06	1.22964e+06	1.39304e+06	1.22583e+06	1.46253e+06	1.12327e+06	1.47928e+06	1.50238e+06	1.43078e+06	1.43606e+06	1.26526e+06	1.52588e+06	1.49067e+06	1.05342e+06	1.28903e+06	1384893	1.39856e+06	1449524	1.45533e+06
P0A8C1	874165	815265	850868	882491	837050	906761	847804	886343	902040	944237	823030	945450	894255	870859	858064	908405	915785	876054	831990	944229	874570
P0A8C4	2.65599e+06	2724791	2.76199e+06	2.78395e+06	2.51727e+06	2580100	2.55628e+06	2.70717e+06	2.63774e+06	2.56684e+06	2642034	2.58503e+06	2163798	2.7426e+06	2463581	2761284	2.4744e+06	2115106	2309521	2.38594e+06	2.2997e+06
P0A8D0	522801	530294	563361	507784	525878	577007	538258	592914	436481	601757	557893	578073	561041	565033	564822	573278	615480	590548	539905	589783	495353
P0A8D3	497768	355926	527800	700462	345170	636872	590045	136892	169917	703768	737827	1.01204e+06	143682	758502	901140	186769	620469	713271	880617	1.11046e+06	1.06504e+06
P0A8D6	637713	660181	601705	630702	574689	573767	559780	593434	581584	600164	581083	603504	598292	640670	635494	614702	634352	564537	571728	622872	627133
P0A8E1	3.58596e+06	3.49832e+06	4307933	3.3413e+06	3.33228e+06	3.36821e+06	3.44372e+06	3.57272e+06	3.79946e+06	3.3634e+06	3.32419e+06	3.11329e+06	3.51832e+06	3.34677e+06	3.18029e+06	3.43843e+06	3.16128e+06	3.09685e+06	3.13437e+06	3.09164e+06	3.63357e+06
P0A8E5	406806	362719	512367	284501	346759	428069	433573	395579	211327	389994	408682	375472	380377	439756	405735	522239	444855	457718	394575	324643	572922
P0A8E7	7356706	7605764	7011529	7.60515e+06	7.39305e+06	7677914	7665952	7645035	7215578	8.04924e+06	7547130	7793555	8.10135e+06	7802667	7842371	8309042	7.96658e+06	8312232	7.54568e+06	7.72955e+06	7413010
P0A8F0	12368332	11713272	11910799	11227774	11622724	11438306	11557135	11316104	11680447	11934165	10655513	11408926	12138432	10964480	11166031	11623614	11996606	11212282	11066204	11072440	10860350
P0A8F4	879567	862676	873322	890637	825575	841080	855221	902543	900231	887776	878427	852399	979848	852021	857768	936495	880054	830406	921609	885123	1065112
P0A8F8	610650	4.7835e+06	454972	452177	497540	431230	544670	443202	3.98065e+06	470738	475386	457182	477945	424446	456300	430598	443556	469650	439913	458269	418558
P0A8G0	436911	417415	422341	401115	407738	417419	402223	397653	502455	391729	384787	353860	435324	416162	367433	375923	391247	405262	389586	371813	422388
P0A8G3	496614	528617	537445	793878	506378	463185	628053	614593	660945	456221	557911	790272	449215	673326	673918	773245	482935	534911	657396	416664	681024
P0A8G6	13471158	12681545	12057788	12441490	12324863	12445851	12605683	13357892	14965147	12799242	12343443	12944691	13996260	12486181	12902697	13844921	12875135	12668929	13771127	13717335	14019177
P0A8G9	1.00969e+06	916467	900387	899633	923363	916265	909197	936662	995985	1.04837e+06	877096	932243	989913	861052	889178	907267	920049	920018	901134	988401	934436
P0A8H6	926815	846376	1.00384e+06	902174	942260	1.03609e+06	950374	1.08355e+06	989424	1.22797e+06	1.06316e+06	987242	1.02651e+06	803667	939100	850194	1.01358e+06	1.02008e+06	1.00068e+06	1.26202e+06	930433
P0A8H8	730599	743464	697788	719627	721179	701261	706096	766502	707699	661893	653790	634120	635293	706600	688104	699458	636190	570116	660048	558231	754157
P0A8I1	462865	429880	328974	429235	394351	443673	445628	441111	521758	464960	450805	463461	493063	427969	446123	473770	431224	449369	432904	498946	472813
P0A8I3	884398	846002	885661	822305	867405	894540	857420	894486	906624	923366	852282	892627	938323	836351	853973	833343	920674	885293	928459	892872	881625
P0A8I5	857126	920192	909007	906784	883874	862893	849582	940344	719821	881180	890657	919149	898007	940435	903368	937105	990352	1.00497e+06	884020	841996	809855
P0A8I8	343382	349842	301444	303137	292121	338412	341423	346474	338400	339855	297276	395169	339140	341918	307565	446688	315191	337951	335526	345781	427295
P0A8J2	37258.7	40299.1	53730.7	38970.8	54805.3	53530.9	44967.9	73891.8	45310.1	59148.3	46452.9	33960.3	41229.1	20387.9	41934.5	39794.5	41751.9	34360.4	53251.8	52093.1	19094.4
P0A8J4	2.92937e+06	2.13963e+06	2006799	1797429	3038949	1.68277e+06	2.17209e+06	1.27309e+06	1.93954e+06	3.01252e+06	2.63905e+06	2.52783e+06	1.33726e+06	2.95419e+06	2.64929e+06	1.36563e+06	2.03254e+06	2656789	2.20114e+06	2.32441e+06	2.30928e+06
P0A8J8	2.00325e+06	2.00345e+06	1.94514e+06	2.07553e+06	2.0018e+06	1.88319e+06	1.97745e+06	2.01446e+06	1926294	1.94558e+06	1.94349e+06	1.93569e+06	1.94781e+06	1.99847e+06	1.96315e+06	2098441	1.96276e+06	1.86628e+06	1.88139e+06	1947459	1.97006e+06
P0A8K1	1.64774e+06	1.55274e+06	1.52103e+06	634284	1.47821e+06	1462851	1475946	1.42385e+06	1.68618e+06	1.61353e+06	1.37858e+06	1.35975e+06	1.62125e+06	1.38382e+06	1.33083e+06	1.50284e+06	1.47772e+06	1.34052e+06	1.47757e+06	1.56019e+06	1451709
P0A8K5	757968	731108	768869	733970	720740	694612	761727	732858	770360	705702	740618	697039	620047	727312	706631	651627	647833	627507	695504	621747	712050
P0A8L1	6.29257e+06	6079440	5.93748e+06	6.19229e+06	5724832	5631526	5.78332e+06	5935594	5.74581e+06	6082787	5932682	6.29928e+06	6.10577e+06	6174604	6122790	6518316	6303156	6.12603e+06	6.13181e+06	5.86872e+06	6241537
P0A8L5	1.39905e+06	1.41105e+06	1.42151e+06	660270	1.44684e+06	1107103	1.03178e+06	1.34911e+06	1.35133e+06	1.4408e+06	727538	1.19609e+06	1.74523e+06	1.33521e+06	1.45549e+06	641287	1.35521e+06	1261693	1.32927e+06	1.05424e+06	1.42122e+06
P0A8L7	284001	288365	241556	291644	230959	289645	246205	361448	177018	NaN	283920	266740	199250	241209	222093	268231	237331	234239	266114	202297	260154
P0A8M0	7.18291e+06	6.95245e+06	7.0596e+06	6.70912e+06	6.85669e+06	7.0355e+06	6770167	7.51884e+06	7706125	7467814	7.48301e+06	7079710	8232418	7.46303e+06	7277140	7356120	7.19968e+06	7.25703e+06	7.76782e+06	7350117	7715485
P0A8M3	3430547	3.39464e+06	3.62593e+06	3.64716e+06	3.46843e+06	3626903	3.59184e+06	3663655	4148165	3800398	3.67392e+06	3536524	3.97978e+06	3.35671e+06	3.65799e+06	3.8332e+06	3.48542e+06	3.55708e+06	3.62036e+06	3.71537e+06	3878174
P0A8M6	9791885	10265740	9603624	9513867	8992795	9527896	9526384	9884612	10114982	9571098	10002755	9948163	10212759	10345791	10180302	10683673	9966668	10203403	10479740	9424450	10436154
P0A8N0	374250	369940	376786	350736	659409	362398	365677	377766	416268	391839	367838	336123	415777	348085	324317	383494	390697	366604	362530	362253	350209
P0A8N3	5799872	5.96375e+06	5652521	5718024	5282370	5.31531e+06	5.50951e+06	5.85664e+06	6340607	5.59394e+06	5768644	5.65775e+06	6.23563e+06	5714286	5802186	6118952	4953388	6.89575e+06	5.89528e+06	5600948	6.56089e+06
P0A8N5	640180	646367	508175	1.07169e+06	1.07698e+06	647799	1.11115e+06	1.26856e+06	746668	714600	600495	545721	717368	1.08713e+06	1178945	1.01961e+06	1.13723e+06	1.1805e+06	652213	1.19128e+06	1090617
P0A8N7	304452	213638	129444	231670	314380	281454	199094	137440	154199	114208	90870	322668	159616	325730	264141	103420	290561	327052	116972	114857	314973
P0A8P3	2.76018e+06	2806890	2.82357e+06	2.87247e+06	2.85743e+06	2942457	2.87468e+06	3229220	3.05027e+06	3.47689e+06	3.01322e+06	2.91819e+06	3.02232e+06	2.7069e+06	2.94825e+06	2773334	2851064	2.99844e+06	2888618	3.17363e+06	2.78255e+06
P0A8P6	126645	94286	173733	86133.6	108398	113069	399833	362651	414374	130003	369292	80582.8	330338	73986.3	76380.8	113930	310468	277913	88683.7	136412	78569
P0A8P8	NaN	105335	95158.3	187043	145295	215922	117162	112271	132820	154267	NaN	NaN	223487	286020	182684	156979	NaN	203384	NaN	176451	NaN
P0A8Q6	130466	143366	138269	123246	124380	129497	157070	153116	123418	156957	144583	134702	127055	116893	159015	134593	129864	148839	150550	178064	139581
P0A8R0	2.83192e+06	2786420	2698077	2.64636e+06	2.60164e+06	2686268	2.73936e+06	2759772	2935547	2.85244e+06	2.59594e+06	2668456	2.92857e+06	2649236	2.69857e+06	2.81706e+06	2.75676e+06	2.70262e+06	2.6177e+06	2754467	2.75749e+06
P0A8R4	374098	347087	314098	346950	325185	335860	379994	255462	426986	359451	395607	412360	394317	411293	406871	495238	349171	413471	396888	405814	508641
P0A8R7	153373	136527	121445	126524	125421	128888	139668	133212	243404	131681	193552	143082	106830	132589	136128	120533	120434	140426	140939	113079	199500
P0A8R9	139901	154884	162335	106987	124092	134602	117744	137757	155547	129982	131370	130140	164435	128842	145967	144627	182763	139184	145058	128003	158572
P0A8S1	1.34753e+06	1.29473e+06	1.40665e+06	1.35896e+06	1.30929e+06	1.33062e+06	1.37402e+06	1.44159e+06	1541526	1.37106e+06	1.31572e+06	1.30933e+06	1.41798e+06	1.277e+06	1.27863e+06	1.38255e+06	1.29883e+06	1.24173e+06	1.31375e+06	1.32778e+06	1.41188e+06
P0A8T1	426069	394219	413200	421715	422170	405620	440952	464784	498478	474943	356749	390951	395005	338220	403801	370921	412179	355833	368278	437410	367226
P0A8T7	6.9136e+06	6.71016e+06	6578546	6.47424e+06	6.59972e+06	6.47218e+06	6.38909e+06	6.49577e+06	6.57664e+06	6.60493e+06	6.62214e+06	6263728	7087176	6196591	6173687	6.68043e+06	6.35848e+06	6208025	6500007	6557637	7.12454e+06
P0A8U0	503556	797370	381822	671327	1.14905e+06	912114	509459	984303	204937	859976	1.22976e+06	1.19168e+06	309325	421853	604277	935939	1.56347e+06	2.29187e+06	2.01513e+06	278762	988225
P0A8U2	182095	179510	193229	160595	194484	199244	174854	180808	184458	168615	212396	180101	224956	222517	182540	172880	182112	173118	203636	171721	222489
P0A8U6	1.46211e+06	1.40734e+06	1.46852e+06	1.51703e+06	1.43195e+06	1.51074e+06	1.46087e+06	1.36029e+06	1.43952e+06	1.61133e+06	1628469	1.58396e+06	1411227	1.5272e+06	1.49398e+06	1.50111e+06	1.4926e+06	1562455	1.6536e+06	1.66589e+06	1.6508e+06
P0A8V0	119858	96942.5	130827	130032	145632	111625	108847	139401	144346	93657.2	107583	97362.6	107834	98091.6	100614	110263	120697	98565.8	87793.4	92277.7	123561
P0A8V2	9309398	8896392	8683266	8650669	8365410	8473048	8.15731e+06	8925502	9152972	9109362	8964946	8501782	9584434	8526746	8.37604e+06	9306668	8302127	8503932	8928657	9190754	9996445
P0A8V6	456836	389572	469009	427857	463244	455769	405445	492226	511725	442670	457003	459167	477906	442511	457132	434785	435645	414678	472497	504786	2.36041e+06
P0A8W0	556294	563020	535564	459242	492631	467544	534147	527669	390890	579275	512161	502560	531046	550487	539799	485780	556323	541828	500488	521080	497334
P0A8W2	1.71778e+06	1725903	1.71279e+06	1.76001e+06	1.66716e+06	1.70461e+06	1.7618e+06	1.75591e+06	1.76576e+06	1.83395e+06	1.74437e+06	1.71351e+06	1.93337e+06	1.84228e+06	1.74855e+06	1.98506e+06	1.751e+06	1.69786e+06	1.76815e+06	1.70337e+06	1.90175e+06
P0A8W5	863773	761333	810818	789026	809323	799172	813700	825307	869276	891700	797451	820421	861238	780103	822202	840681	843623	802873	776073	891935	817208
P0A8W8	3.0689e+06	3.00154e+06	3200598	3361898	3.20247e+06	3350652	3.23313e+06	3.51905e+06	3.25894e+06	3342395	3325499	3.33583e+06	3431311	3.42934e+06	3.38462e+06	3669439	3281248	3478315	3.46792e+06	3.34214e+06	3.395e+06
P0A8X0	1.16524e+06	1.00088e+06	1117336	1.15545e+06	1.13356e+06	1.1523e+06	1.14525e+06	1.16765e+06	1.05157e+06	1.17735e+06	1129507	1.21759e+06	1.21423e+06	1.18335e+06	1.25167e+06	1.20546e+06	1.1381e+06	1.2218e+06	1.18256e+06	1.1786e+06	1.21835e+06
P0A8X2	1.30108e+06	1.16743e+06	1.17909e+06	1163331	1.21237e+06	1.19386e+06	1.14526e+06	1.22522e+06	1.13098e+06	1275206	1.18292e+06	1.24023e+06	1.27056e+06	1.17999e+06	1.19626e+06	1.13849e+06	1.01568e+06	1.2718e+06	1.22582e+06	1.34848e+06	1.18035e+06
P0A8Y1	601060	93001.4	114870	94390.1	192096	670630	95711.4	474307	54809.2	646840	515080	361437	509024	67269.1	537793	NaN	133220	289420	57597.6	62557.3	310311
P0A8Y3	325801	294624	279212	342516	333598	339203	337682	333880	346036	380961	364204	344758	342305	287253	370321	369527	346677	338803	309336	416495	300042
P0A8Y5	1.22595e+06	1.12784e+06	1.06121e+06	1.10967e+06	1.03636e+06	1.04527e+06	1.07579e+06	1.07565e+06	1.17148e+06	1057885	1.05382e+06	1129042	1.18724e+06	1.15361e+06	1.05237e+06	1150183	1.09019e+06	1.09588e+06	1.14607e+06	1.14893e+06	1.20608e+06
P0A8Y8	89953.9	145262	147745	126603	138682	141904	228427	138319	174088	144794	126834	111925	133028	139439	148573	67946.9	152514	127769	62941.7	121056	142821
P0A8Z0	372408	373642	365324	385035	395894	402312	394382	427907	409144	382993	427109	382825	428022	429096	418147	446257	383875	404448	412401	393467	399153
P0A8Z3	249995	349184	95981.3	381199	378319	475997	600119	315156	407759	683193	489290	725349	407321	365484	769037	761280	347385	470019	620002	569255	674385
P0A901	417676	394630	436867	419186	578603	356933	382696	400455	447998	311144	411662	412837	394227	391910	367852	404035	402777	384901	411694	718827	420372
P0A903	3.00101e+06	2.92555e+06	2.94309e+06	2811664	2.72627e+06	2871227	2.83782e+06	2.90959e+06	3.05664e+06	2.72265e+06	2.64848e+06	2719477	3.08014e+06	2701226	2634799	2744314	2.67209e+06	2.63698e+06	2742411	2855242	3.26657e+06
P0A905	7131213	6806554	8.09449e+06	5911942	7.77256e+06	7655254	6784915	6407452	8.08586e+06	5.25112e+06	4592547	6.17751e+06	7682458	7.38926e+06	6.67553e+06	6.39861e+06	6.07053e+06	4.10527e+06	7162081	5758345	7.2688e+06
P0A908	3604407	3.69137e+06	4201516	3805992	4.07453e+06	4170474	3.78867e+06	4757165	4375203	4.03009e+06	4569648	3.77178e+06	4.63743e+06	4.1441e+06	4111505	3931610	3872557	3702552	4896466	4.42574e+06	4.52901e+06
P0A910	232753392	203420816	195934096	192548192	189258416	187333344	195781744	196115008	225117168	218546528	195094720	197341936	212907808	179508672	188913232	199966592	191783776	193098272	187124048	219964160	212253392
P0A912	4774849	4.93149e+06	5.29877e+06	4.43203e+06	4486205	4.82885e+06	4724656	5.15529e+06	5320826	4.25691e+06	5.33398e+06	4145770	5.39983e+06	4948022	4.06948e+06	4440567	4.10276e+06	4193010	5405556	5.00717e+06	6.03243e+06
P0A915	407970	430733	426151	421452	425108	447683	411864	495107	442948	580110	575679	410528	476624	751273	448657	420509	488962	421065	519541	491077	454047
P0A917	59963188	58234728	52610992	55948900	53125008	53683472	52834368	55801756	52586060	59791380	57657460	56446196	58622664	56921136	57765124	58440416	56594696	58597064	55657008	63236964	58744612
P0A921	240086	186808	232732	201968	196952	235856	180957	236839	219989	205819	227708	190336	251031	213483	215944	219307	175465	194764	263520	229879	238621
P0A927	1.92878e+06	1.7012e+06	2.02339e+06	1.79607e+06	1.96363e+06	2037726	1846168	2002903	1.86639e+06	1.86594e+06	1.82077e+06	1.85373e+06	1.9727e+06	1.96017e+06	1.96127e+06	1.85983e+06	1.9125e+06	1.84509e+06	2.10113e+06	1.96075e+06	1895270
P0A932	41324.9	41681.7	44680.3	54168.7	47396.9	31991.4	46712.5	55953.8	49834.1	36706.2	37913.6	48641.3	57688.4	62280.1	65761.1	37598.7	45326	55457.3	56712.3	48397.5	69335.6
P0A935	872666	728628	867236	666537	707630	777694	694508	904874	816773	691141	747376	700875	864692	682148	625937	628496	889265	729725	699909	768034	826682
P0A940	4349449	4.13323e+06	4.31623e+06	4.16513e+06	3.92963e+06	4.16075e+06	4.01524e+06	4083452	5.38062e+06	4509726	4.17731e+06	3.97916e+06	4731223	4.11118e+06	3.94393e+06	4244022	4.1598e+06	4207641	4102444	4.47424e+06	4556147
P0A944	161075	152158	183985	164018	177581	183622	168296	175641	217980	177021	157567	149987	163340	170018	151885	155633	180282	161306	160399	171464	178566
P0A948	245199	259615	283639	307803	220820	291616	252648	284660	200945	242754	268474	307692	236892	308363	278398	296551	213998	262098	310827	258980	260791
P0A951	335933	347616	339605	330749	356548	407681	377047	448579	378701	420036	460675	384962	431120	364081	420285	396722	386762	428701	428526	431595	375753
P0A953	17241696	18097232	17763900	18203276	17089128	17631656	17784256	18190724	16731949	17726506	18464350	17384542	18100354	17793706	17689892	19363924	18238292	17495808	18405066	17504900	17668804
P0A955	8418655	8538513	8.31277e+06	8402289	8.13627e+06	7794241	8623170	8764144	8941294	7338417	7.759e+06	7.5424e+06	7.64326e+06	7744751	7621152	7810470	7.48715e+06	6432183	7234094	6.33109e+06	7.66027e+06
P0A959	898343	868136	1.05727e+06	972814	893164	921217	836755	967052	1223179	772633	1.00882e+06	917926	936844	958397	890915	968092	905522	838530	939574	798513	1.05136e+06
P0A962	981477	917966	920116	1.02258e+06	876933	972667	963922	1.00256e+06	1.01591e+06	1.06527e+06	975061	1014946	1.00637e+06	903306	959167	905775	982807	975684	918518	1.00102e+06	928641
P0A968	1.3933e+06	1.37143e+06	1.41303e+06	1355686	1.32642e+06	1.37642e+06	1.37697e+06	1.38925e+06	1.42843e+06	1.43068e+06	1.36294e+06	1.39041e+06	1.42326e+06	1.41891e+06	1.4161e+06	1.4743e+06	1445957	1356102	1.34928e+06	1.35659e+06	1.38691e+06
P0A972	42144072	39713580	39097012	38711940	37917120	38778448	38224616	39480360	39360300	40277820	38005592	39938868	41732772	38128268	38194900	39499176	38740740	39727524	40590920	42816536	41768812
P0A978	7.17351e+06	2.48387e+06	2.63967e+06	7149939	6.38837e+06	1.95813e+06	2.02462e+06	1.91277e+06	6.57465e+06	2.3636e+06	1.7259e+06	8.37839e+06	2098911	1.6507e+06	1.84301e+06	7.33414e+06	2.30583e+06	6.52293e+06	7.66489e+06	9323406	2.44329e+06
P0A988	3.58101e+06	3861009	3.05994e+06	2.19767e+06	3.05687e+06	3.38937e+06	3.55377e+06	2.16698e+06	6.1939e+06	3.14487e+06	3.10146e+06	2.34018e+06	2.59025e+06	3.76454e+06	2.42674e+06	3.83813e+06	2.86991e+06	3.56254e+06	3.4786e+06	3.17778e+06	3.66328e+06
P0A991	8.1323e+06	7.92873e+06	8.12466e+06	7.95161e+06	7.86437e+06	8.10986e+06	7908284	8.2727e+06	8675702	8496292	7.99515e+06	8026057	8947530	7.71818e+06	8.15021e+06	8415083	7.67203e+06	7.95468e+06	8127924	8.29222e+06	8817165
P0A993	2.70599e+06	2.52147e+06	2.45734e+06	2465926	2.38161e+06	2405695	2.53624e+06	2554337	2.6535e+06	2.66899e+06	2354671	2.72765e+06	2.74407e+06	2.41475e+06	2.48254e+06	2719781	2.56458e+06	2556267	2.49905e+06	2.78305e+06	2.68664e+06
P0A998	1.71918e+06	1.57584e+06	1.65938e+06	1.59628e+06	1.66197e+06	1567556	1.55557e+06	1.69199e+06	1.884e+06	1.65622e+06	1.49922e+06	1587479	1.83262e+06	1.60805e+06	1.54944e+06	1.75515e+06	1.64098e+06	1.59396e+06	1.67924e+06	1.74829e+06	1.7663e+06
P0A9A6	7064262	6814921	6.73194e+06	6.67716e+06	6.3463e+06	6.65308e+06	6.65235e+06	6.72218e+06	7003467	6.82826e+06	6474717	6575511	7149871	6.65048e+06	6538106	7.12875e+06	6.70323e+06	6.56079e+06	6.65191e+06	6.81948e+06	7293036
P0A9A9	3.69836e+06	3.66209e+06	3.66396e+06	3.57952e+06	3.38842e+06	3.4415e+06	3.40794e+06	3.55133e+06	3.34189e+06	3.75575e+06	3540203	3.70891e+06	3.61086e+06	3.68908e+06	3.74255e+06	3.92584e+06	3691473	3673891	3624430	3731010	3.45026e+06
P0A9B2	88762704	87746320	85030928	81750704	84980144	82598912	85245560	84812360	87269144	85813312	82670544	79868424	94478272	84890848	82759520	89919456	86058656	84892936	83951144	81510864	88854976
P0A9B6	474512	648806	591775	442198	641704	604051	547554	697339	553700	644274	625883	643600	738659	411720	629407	305914	519359	433230	577041	635837	500807
P0A9C3	3.71367e+06	3.63107e+06	3.71564e+06	3521545	3.74437e+06	3744642	3726360	3.81964e+06	3919739	4.14554e+06	3.70499e+06	3.50265e+06	4207414	3580923	3.69186e+06	3.8582e+06	3.70564e+06	3822844	3660896	3.64915e+06	3.78044e+06
P0A9C5	15687490	16269135	16734982	16647046	16739592	17116032	16403484	17862998	15505391	17552344	17341774	16753740	18305728	17212736	17022064	17435220	17691960	17612388	17170390	17086048	16567284
P0A9C9	770803	719263	782684	791408	812609	785743	770139	664016	627945	796578	778060	833218	709033	851679	793853	773796	798643	789503	772245	800022	678794
P0A9D2	3.66043e+06	3.71115e+06	3.72912e+06	4.03829e+06	3.59824e+06	3520231	3.64016e+06	3.88847e+06	3.10708e+06	3.74162e+06	3.69319e+06	3952030	3.33026e+06	3.76414e+06	3.8814e+06	3.8899e+06	3.64909e+06	3.52687e+06	3617455	3.50474e+06	3.46035e+06
P0A9D4	1.7998e+06	1.71358e+06	1.78516e+06	1.79865e+06	1.65411e+06	1.76268e+06	1.83876e+06	1825029	1.89178e+06	1.90243e+06	1.78439e+06	1.79025e+06	1.92252e+06	1.71508e+06	1799294	1.80883e+06	1.73423e+06	1.71323e+06	2.5921e+06	1.89969e+06	1868352
P0A9D8	17059088	16919480	16393995	16420249	16537191	16440425	16862454	17529080	17964182	17740774	16390734	16267523	18122520	16134163	16646985	17510570	17203142	16645320	16654743	16274769	17559766
P0A9E5	1.20962e+06	1.12814e+06	1.17502e+06	1.14876e+06	1.19097e+06	1.16466e+06	1.15139e+06	1.23839e+06	1.31536e+06	1221137	1.2031e+06	1.20357e+06	1.20213e+06	1.10483e+06	1.09167e+06	1.16251e+06	1.21005e+06	1175170	1.26244e+06	1.24201e+06	1.15366e+06
P0A9F1	367054	346880	341797	370479	356199	371451	360679	394518	241088	374586	374285	364311	366696	339638	324082	300066	352319	276942	362875	389673	320494
P0A9F3	704402	680202	758425	727714	669129	699190	695309	759720	806313	718553	735700	727246	804315	802593	739293	774709	733516	732383	794259	786031	840074
P0A9F6	164292	168205	163125	165758	185436	167305	170408	200155	196883	175668	156392	161955	189141	185419	166941	174787	173837	146656	169066	169515	186849
P0A9F9	242513	226216	217388	197412	203498	214201	212164	232106	220127	219191	218260	235348	241545	232225	233960	214792	244386	222025	238238	203455	198929
P0A9G2	59320.9	83122	112647	60531.3	56956.2	82759.3	68559.9	61579.4	97686.9	51897.7	68150.7	49757.3	69278.9	72745.6	66963.2	46096.5	122317	66671.9	63970	57002.1	52009.8
P0A9G4	1.08739e+06	636800	924805	214100	207862	235713	217534	164564	225652	250349	180441	196422	338855	254345	182843	203609	396262	175895	219941	388685	241533
P0A9G6	38558620	40075316	40201888	39321732	38836868	40905332	40544812	42171140	42042948	43001728	40615992	39938348	45277028	40416040	41157632	44275520	39896352	40000968	41951264	40007656	43750048
P0A9G8	386586	384666	353597	375854	356562	350361	389052	378540	380997	415425	334409	357579	397302	340357	375090	374263	397273	348972	358500	397695	323136
P0A9H1	826346	847222	988076	887803	842576	851754	867094	1.12043e+06	859760	816840	935949	859524	899800	1.05102e+06	835788	1.04963e+06	853352	813794	863543	821272	968598
P0A9H5	265443	236962	276523	264962	253216	278618	245973	348247	277968	274171	372988	324000	293469	238284	230196	265134	249889	267784	235490	404863	246461
P0A9H7	573654	556798	658966	545864	567002	631427	525486	678546	555964	642938	627789	612650	633771	640336	651364	584780	608468	621657	670097	700125	615540
P0A9I3	379779	426540	463474	395367	393887	433471	386280	453054	327009	397807	392954	407246	389584	436076	381859	409456	391955	327838	348077	331946	352514
P0A9I8	4346.46	20101.4	7904.28	20079.7	12606.1	8568.12	45273.1	32601.9	34370.8	11061.2	20025.6	22693.2	17834.8	28801.2	43169.2	7036.4	9197.91	25953.6	28574.7	18582.3	NaN
P0A9J0	643596	592762	637069	559246	598422	588089	579146	615302	657049	594035	569604	575591	657822	612239	570306	610623	577799	574880	609364	625385	669825
P0A9J4	199085	194139	187179	227180	205127	204571	224656	220601	228390	193008	213285	205151	181883	198041	199548	207536	225524	175407	225913	178183	215713
P0A9J6	316537	297622	327353	333223	322631	317371	329273	339400	337068	374267	346732	299415	353476	300691	314633	332355	319895	349457	284690	348434	315024
P0A9J8	4655453	4.42027e+06	4526484	4390368	4.07405e+06	4218731	4.20167e+06	4227015	4363561	4452093	4.05054e+06	4360342	4.48087e+06	4220438	4291016	4650609	4334662	4.01259e+06	4273041	4418772	4425014
P0A9K3	3.58182e+06	3.52333e+06	3.45776e+06	3.45035e+06	3299482	3289391	3331905	3580199	3715200	3.4449e+06	3.24341e+06	3378551	3.63585e+06	3.23585e+06	3318082	3.51275e+06	3.41082e+06	3.18353e+06	3.4015e+06	3.17398e+06	3.56771e+06
P0A9K7	519056	475218	501416	465119	543933	507169	494727	528535	531389	529428	516277	514891	537678	514646	546199	470044	536818	498262	525438	550730	603069
P0A9K9	14862590	14638870	14872924	15204452	14753165	14084955	13993599	13308352	10282388	14915310	13279676	14888850	12831243	14026617	17820298	14462940	16171932	14694582	13597149	14625018	11454274
P0A9L3	4512595	4.169e+06	4.19347e+06	4.13324e+06	3993601	4.10204e+06	4.07693e+06	4.13416e+06	4604291	4.27122e+06	4.09321e+06	4.22269e+06	4470283	3.73651e+06	3.9216e+06	4.13419e+06	4.21819e+06	4.05634e+06	4.03937e+06	4462998	4256111
P0A9L5	3.72312e+06	3.61032e+06	3511414	3333790	3.32972e+06	3242151	3.43286e+06	3.38331e+06	3.51151e+06	3322813	3.15334e+06	3.30364e+06	3.02704e+06	3.29868e+06	2969509	3312164	3289842	3.02682e+06	2.88833e+06	2.72179e+06	2967648
P0A9L8	1.33155e+06	1.403e+06	1375862	1.41906e+06	1.30815e+06	1.32288e+06	1.4947e+06	1.48968e+06	1491683	1225942	1.32979e+06	1.28523e+06	1.15686e+06	1.11441e+06	1.30311e+06	1279328	1.24022e+06	1056123	1231985	1.1062e+06	1.25367e+06
P0A9M0	6.56347e+06	6280397	5.48814e+06	5.15583e+06	5478212	6.71402e+06	7.24433e+06	6030443	5380705	6317862	6.32018e+06	5.65009e+06	6217402	6.38084e+06	6.17631e+06	5.61971e+06	7183317	6.10692e+06	6240241	6386503	6014852
P0A9M2	1.29352e+06	1.1953e+06	1.1956e+06	1241051	1.25924e+06	1.24852e+06	1.21756e+06	1256089	1.30504e+06	1.19172e+06	1.29398e+06	1.32537e+06	1277015	1.24779e+06	1.24189e+06	1.21102e+06	1.33178e+06	1.28025e+06	1.32952e+06	1.31815e+06	1.3226e+06
P0A9M5	2.172e+06	2.27899e+06	2224146	2.2241e+06	2.34897e+06	2.29361e+06	2250837	2.34256e+06	2.11859e+06	2.40849e+06	2.21474e+06	2.30753e+06	2418363	2.28875e+06	2425556	2384427	2.47506e+06	2.43577e+06	2232803	2.26329e+06	2.14019e+06
P0A9M8	3676397	3.72062e+06	3.52671e+06	3.65361e+06	3.4783e+06	3.61156e+06	3680967	3.74705e+06	3675299	3.83057e+06	3.65851e+06	3.65731e+06	3.93041e+06	3.75842e+06	3.71146e+06	4.00149e+06	3690855	3.73176e+06	3.63061e+06	3.72014e+06	3745548
P0A9N4	595899	600956	614405	631413	598060	590364	503811	695506	628693	619281	621792	626508	601001	656426	627877	637049	593932	582109	611685	587863	594798
P0A9P0	22464634	21564600	21953602	21741728	21338576	21322606	21904712	22374686	21717948	23409262	21622994	22045200	23221144	20988288	21651472	22427734	22313594	21865100	21829818	22363362	21332866
P0A9P4	4.69853e+06	4957854	4635226	4.74201e+06	4.7137e+06	4683516	4.77709e+06	5.00289e+06	4098625	5.11574e+06	4.71159e+06	4.82861e+06	4.97008e+06	5.09023e+06	5011960	5.3119e+06	5.14451e+06	4.99484e+06	4885451	4.63934e+06	4608350
P0A9P6	1.87361e+06	1.75951e+06	1.66677e+06	1.64426e+06	1.67395e+06	1.82735e+06	1.78037e+06	1.87947e+06	1.75064e+06	1.75469e+06	916736	1.63601e+06	1.75871e+06	1.66107e+06	1.6312e+06	1.70258e+06	1.76795e+06	1.62367e+06	1.74795e+06	1.93245e+06	1.72391e+06
P0A9Q1	6815730	6788931	6711868	6533431	6.71055e+06	6713677	6776556	7188311	7039407	7.18124e+06	6.97637e+06	6.72341e+06	7293618	6893727	6677962	6.99108e+06	6949523	6.93883e+06	7224333	7.20821e+06	7.02217e+06
P0A9Q5	3.07333e+06	2.95883e+06	2.89894e+06	2.96949e+06	2731524	2.90769e+06	2.8897e+06	3025913	3.16703e+06	3.02592e+06	2.90407e+06	3067316	3.21594e+06	2.96589e+06	2.92342e+06	3258432	3.01353e+06	3.04541e+06	3.04558e+06	3.09407e+06	3.28526e+06
P0A9Q7	13219617	12909094	13236071	13135808	13161788	12901839	12661229	12970999	14596304	13538222	12589785	12483711	13976275	12760104	12635968	13581492	13127710	15059798	12930615	13553735	13572028
P0A9Q9	13408716	12880305	13696195	13390453	13446395	14174986	13775430	14182667	15062748	14640341	14069777	13607847	15676802	13264299	13799480	14203291	13760227	14025716	14430745	14447801	14518984
P0A9R4	1916675	1781920	1.75327e+06	1.73923e+06	1.71457e+06	1.7051e+06	1.7615e+06	1.81605e+06	1.99762e+06	1.64387e+06	1.6038e+06	1583823	1.70674e+06	1.5975e+06	1.58362e+06	1.60711e+06	1.5254e+06	1.42157e+06	1515025	1460377	1665458
P0A9R7	828919	819163	754730	846565	730133	748005	776824	884081	983442	747691	764504	706924	851326	791132	800207	753989	782261	726200	754040	783867	746087
P0A9S1	66172.4	67320.2	73199.5	57739.3	63331.6	81656.9	72884.7	72016.9	78498.2	67405.1	51854.2	58459.3	70007.9	61805.5	72660.3	46647.2	67205.9	59408.7	69016.4	74826	68839.5
P0A9S3	1.03895e+06	918339	1.04918e+06	1.20532e+06	853808	967643	1.03648e+06	955530	1.19589e+06	1.03006e+06	937789	1.16925e+06	1.165e+06	1.24583e+06	1.10822e+06	1.43312e+06	1.04676e+06	1.06833e+06	1255269	1.00839e+06	1.14582e+06
P0A9S5	396465	384455	371594	418805	366555	385256	417238	425202	504507	401832	413243	405082	404096	403985	407918	435388	348587	364561	421697	373536	439053
P0A9S7	655743	558144	769670	622905	690788	662525	642976	786344	774967	693250	644636	609837	745057	713065	667920	621463	681346	597232	775056	805989	708426
P0A9T0	39860480	40170260	39236884	40238072	37459836	39380856	39417888	40502564	39487568	40312016	40148632	39683388	41134664	38646264	38551244	42450344	39031968	39924572	39482160	39947084	41468088
P0A9T4	704905	665839	715873	636347	699645	675816	657490	726211	709221	655823	687546	664608	756466	749522	695910	648142	720269	726462	728635	757221	716026
P0A9T6	927226	852793	908029	1062550	923093	937257	932144	988640	269263	1.02656e+06	967228	944306	1.10836e+06	912230	914333	845183	1.0068e+06	963376	931720	1.22151e+06	1.12598e+06
P0A9T8	620994	552652	429178	441447	264384	432847	418919	465525	174384	473181	457515	677401	670247	156836	141321	552253	414615	589137	595748	159145	406230
P0A9U3	1.68165e+06	1.52981e+06	1.62115e+06	1.76299e+06	1555731	1.6696e+06	1.64401e+06	1.7776e+06	1.60214e+06	1.66352e+06	1.69246e+06	1.76077e+06	1.79354e+06	1.73942e+06	1.71979e+06	1934188	1583533	1.64023e+06	1.84607e+06	1.75228e+06	2.02574e+06
P0A9U6	274770	403103	813226	296392	349401	973976	795473	548723	287317	420825	339712	1.09113e+06	739333	1.3538e+06	392681	419082	360938	361849	322396	299935	279597
P0A9V1	1506548	1468776	1565878	1.42418e+06	1.53984e+06	1.62743e+06	1.48173e+06	1.66756e+06	964523	1723338	1.50561e+06	1.53637e+06	1.38354e+06	1.53626e+06	1.57611e+06	955059	1.53707e+06	1468830	1321192	1.52655e+06	1.13507e+06
P0A9W0	190915	189081	189807	189270	179011	190699	211134	180866	216024	196034	174023	175759	216787	173048	187284	230761	163323	181968	208634	189293	178414
P0A9W3	4507622	4.61229e+06	4.64408e+06	4.65133e+06	4.37776e+06	4679095	4788880	4871222	4.86205e+06	5.02537e+06	4784030	4726095	5.13353e+06	4.75713e+06	4.71227e+06	5.09584e+06	4704514	4849456	4778219	4795116	5.09263e+06
P0A9W6	1.43227e+06	944289	828182	1.35804e+06	817908	1.45058e+06	1.4108e+06	1.32751e+06	1.52286e+06	1.2389e+06	1119567	755059	1.05414e+06	1.62667e+06	1.12773e+06	1.35621e+06	1.16995e+06	1.22147e+06	996115	1.1642e+06	781644
P0A9W9	1.22629e+06	1.1704e+06	1.11104e+06	1.13218e+06	1.07455e+06	1.11398e+06	1074739	1.1282e+06	1.1518e+06	1.18344e+06	1.09055e+06	1.18745e+06	1.24973e+06	1.08003e+06	1.08053e+06	1.1754e+06	1.18122e+06	1.13974e+06	1.14439e+06	1.17383e+06	1.18059e+06
P0A9X1	192089	186334	170074	215343	185493	184438	175593	203883	194790	197657	172480	176196	203564	156551	179773	197868	191788	272901	176998	200683	190696
P0A9X4	5674087	5.80717e+06	5.56067e+06	5.54444e+06	5.22663e+06	5376896	5.66747e+06	5.7094e+06	6221533	5.44723e+06	5.56079e+06	5609485	5923410	5610634	5558019	6.10256e+06	5271516	5.06529e+06	5440331	5.19752e+06	6066446
P0A9X9	24987912	23272788	23042378	21657260	21673104	22609926	20811298	21985912	22438804	23207660	22477426	24321320	22837832	21532200	21402634	24166484	23937792	23031760	23909346	25929918	23535816
P0A9Y6	50111392	45019584	42418144	42793544	41245200	41101580	41884440	39781796	46690152	44333152	41116312	44677044	47492612	40703996	39793144	45288484	43849568	41414404	42641320	46824328	47129192
P0A9Z1	3.356e+06	3324581	3.32873e+06	3.27375e+06	3.24688e+06	3179277	3240800	3155431	3551130	3.43694e+06	3.14489e+06	3.05884e+06	3.50019e+06	3226281	3.20725e+06	3465203	3.20292e+06	2974817	3.21267e+06	3214020	3435166
P0AB03	NaN	25592.3	14240.1	30674.4	NaN	5142.55	11983.3	26661.1	15761.8	17564.2	24480.8	NaN	NaN	24633.8	18456.3	NaN	NaN	5235.95	10606.4	13712.6	NaN
P0AB10	133588	128053	149821	166211	146313	148389	131091	160547	161143	138403	140376	131273	155888	117217	130658	159751	143323	146219	144834	165659	168612
P0AB14	5553543	5314862	5.16764e+06	5171847	5.11178e+06	5157822	5.17463e+06	5.23206e+06	5618105	5556289	5111410	5355752	5666155	5.11958e+06	5170990	5341428	5.58159e+06	5366680	5181588	5.59558e+06	5.39265e+06
P0AB18	150323	151400	173009	131571	155441	144908	154726	188701	161340	155530	172558	131922	154444	160023	135879	132424	161205	161859	196864	160382	174978
P0AB20	308351	280300	332703	316889	286781	278038	322932	356821	342744	309355	315516	316990	356397	299303	310783	365799	278586	291616	343648	337300	313104
P0AB24	4234632	4.16736e+06	4185651	4379896	4.1269e+06	4409543	4389701	4467263	4.59e+06	4725978	4.29777e+06	4.2074e+06	4744100	4325723	4.45981e+06	4776296	4265143	4246682	4.44518e+06	4244274	4.67048e+06
P0AB26	175460	310439	220258	268593	524844	447040	216642	292183	172528	213680	552894	155180	255241	442101	19159432	319901	313147	323961	269487	450978	529763
P0AB28	2.28166e+06	2.21864e+06	2.16686e+06	2.29717e+06	2.05644e+06	2178173	2.29675e+06	2287237	2.33217e+06	2172283	2.11032e+06	2.14917e+06	2174291	2.10191e+06	2.05454e+06	2.34394e+06	1.96893e+06	1.93478e+06	2.09686e+06	2.01496e+06	2.24052e+06
P0AB38	1.44678e+06	1408551	1.40461e+06	1.38596e+06	1.36632e+06	1.38599e+06	1423486	1.42207e+06	1469913	1.26625e+06	1.35774e+06	1.31207e+06	1.4609e+06	1.30392e+06	1.32613e+06	1346924	1.31638e+06	1311909	1.36099e+06	1.29926e+06	1.54817e+06
P0AB40	229582	226338	224750	225366	204380	232859	235703	235882	87676.9	235247	267296	237902	392723	196901	211940	216282	243444	245285	381203	235661	219120
P0AB43	1.92458e+06	1.44264e+06	1.86399e+06	739723	2.03102e+06	1.71132e+06	1.46239e+06	1.04512e+06	752909	2.01441e+06	1.38532e+06	912570	2.13045e+06	1.20037e+06	1062404	764742	1.78451e+06	1302436	1.29123e+06	1.95164e+06	675347
P0AB46	573200	926662	654912	774039	631881	683875	694658	1.02449e+06	475439	554612	691978	683056	764743	760052	707962	701159	641778	678277	691909	550320	623178
P0AB52	278312	284929	324780	338036	337539	302616	342815	376773	374629	336196	269248	301706	240984	270699	276003	250754	288366	275343	263784	342001	241857
P0AB55	1.11651e+06	1.43436e+06	1.32298e+06	1.08573e+06	1.03405e+06	1.10182e+06	1.12366e+06	1.06965e+06	1663901	1.09142e+06	1.06733e+06	1.19284e+06	1.47588e+06	1.39984e+06	1.5801e+06	1.00997e+06	1.15388e+06	1128845	1.12006e+06	1.16035e+06	1.45167e+06
P0AB58	89460.1	63395.8	78094.1	56732.2	69924.5	73113.6	80442.3	75255.5	80413.8	80757.6	77884.8	65667.8	85239.7	83390.3	63548.1	79071.1	77856.1	92890.7	79066.3	98481.8	106309
P0AB61	704570	662882	661034	674772	692719	727047	714787	810283	826483	751314	786990	681120	774711	640542	711507	712278	759257	708153	820556	798835	753558
P0AB65	669626	626516	620358	680782	624250	664692	615677	672618	557375	561119	605235	650640	517361	666556	651968	615020	579240	572406	616405	576445	593663
P0AB67	342088	550856	626338	596414	433764	514293	395786	771265	302646	470138	1.15162e+06	308605	654798	352738	321447	784405	673430	1.05874e+06	650427	1.16191e+06	2642230
P0AB71	18330408	18147840	19585914	19331252	19846092	19293540	19009914	20423824	18022038	20221368	19455614	19297622	17351608	17922846	18440204	17919020	19559172	18130538	18015022	18954198	15680133
P0AB77	410928	421020	509307	445043	457030	433987	420754	467145	425563	502847	449019	463502	535317	431490	473660	481073	371995	449960	466749	504012	452360
P0AB80	5500439	5229535	5491690	5189607	5539397	5552460	5444652	5.86758e+06	6147384	5825472	5593639	5.42074e+06	6256454	5.34783e+06	5360292	5.52237e+06	5507083	5.42206e+06	5692348	5.92569e+06	5806769
P0AB83	145195	158259	170740	140433	187170	233672	167044	164249	164436	153007	156874	164798	151139	185432	176023	186030	184622	151728	159266	158201	143047
P0AB89	5871756	6049194	6.24226e+06	5915851	6.20978e+06	6444616	6316143	7.0671e+06	5787421	5900575	6645815	5809669	7339471	6272297	6541146	6.73131e+06	6229086	6.7302e+06	7.15643e+06	5857867	6.65173e+06
P0AB91	22157300	22222776	21965008	21616992	20598086	20310378	22179274	22084784	22767708	20560824	19859934	20550768	19550844	19959592	19413666	20514902	19037470	17008766	18914378	17417270	20575758
P0AB96	680504	687467	620267	173955	230641	320164	595791	459295	219603	721292	293208	522034	439974	178069	367945	177489	205747	596443	142066	601298	560591
P0AB98	246709	28185.7	NaN	NaN	240773	27435	242492	235661	NaN	NaN	233937	NaN	NaN	203077	218670	NaN	NaN	171852	208559	210955	526971
P0ABA0	3.35093e+06	3.62541e+06	3.55896e+06	3.31633e+06	3204466	3.17626e+06	3261847	3556548	4.74145e+06	2737411	3.58317e+06	3275529	3.56344e+06	3424467	2.97156e+06	3807275	3297057	3619414	3.23904e+06	3.82735e+06	4814745
P0ABA4	6.79433e+06	6.51107e+06	6.38774e+06	6648714	6437554	6.56894e+06	6443884	6682799	6.53897e+06	7.02503e+06	6522384	6821800	6721103	6279777	6450836	7069160	6.74843e+06	6592373	6643698	7.02643e+06	6666857
P0ABA6	3.36476e+06	3296603	3.16903e+06	3190662	3050966	3.16434e+06	3.10282e+06	3.22339e+06	3.26245e+06	3.35793e+06	3.11459e+06	3286286	3.38854e+06	3.1459e+06	3301966	3442384	3.24251e+06	3.27962e+06	3214229	3274281	3448490
P0ABB0	23814556	22871054	22985156	21724248	21896154	22004548	22423974	22545138	23628018	22958572	21788544	21917490	25025234	22280440	22211072	23114628	22641380	22083972	22736534	22133878	23909010
P0ABB4	20180012	19223042	19355440	19956464	18344548	19701192	19402774	19891686	21762968	20246728	19081318	20121510	21779394	19020722	19294942	21165480	19267160	19641404	19560786	20449668	21716320
P0ABB8	1	154417	1	73084	62730.3	1	567351	NaN	38826.8	7177.25	161153	NaN	104606	269647	93426.7	1	632432	149714	32358.4	118190	97725.1
P0ABC3	551826	633226	724217	589319	502156	546437	485508	737022	637289	599526	1.19021e+06	397467	694253	408341	411416	800902	880621	1.24495e+06	625578	1.43798e+06	1.83472e+06
P0ABC7	2.16277e+06	2333242	2.41707e+06	2.39229e+06	2337757	2.29754e+06	2.14953e+06	2.25163e+06	1.96954e+06	2.71406e+06	2598600	2.44405e+06	2335066	2.22253e+06	2.39035e+06	2.4342e+06	2488083	2.72861e+06	2439669	2.81444e+06	2.23115e+06
P0ABD3	6.61151e+06	5.94693e+06	5648554	5.76518e+06	5597264	5.45693e+06	5518300	5.47759e+06	6255893	5825884	5.28787e+06	5785838	6334074	5.56363e+06	5371361	6083643	5.72861e+06	5428747	5.66111e+06	5709426	6283761
P0ABD5	3732663	3.53026e+06	3.70945e+06	3.55136e+06	3.51397e+06	3.63013e+06	3641612	3.7084e+06	3606587	3790968	3500086	3.45311e+06	3.94222e+06	3551937	3.6299e+06	3.81581e+06	3695039	3696283	3.57547e+06	3719855	3.60422e+06
P0ABD8	19955384	19489854	21906410	18242308	19562816	21470176	23063490	16522596	3597878	3.70515e+06	16804484	17652196	20949078	16052799	18657934	22487912	3.58249e+06	16790708	19591974	21397192	21847834
P0ABE2	398050	464230	433790	369228	381760	371443	418885	488483	447784	380843	498988	338109	404564	464316	383664	441231	336609	349990	580301	389383	506658
P0ABF1	1.64167e+06	1.58125e+06	1.57106e+06	1.28125e+06	1600344	1657965	1661375	1.80182e+06	880302	1.52602e+06	1.70673e+06	1.41772e+06	1.74939e+06	1.60779e+06	1.47076e+06	1.34024e+06	1.66462e+06	1.71441e+06	1.59385e+06	1.60879e+06	1.56425e+06
P0ABF4	17099.3	38344.5	39034.1	39321	28235.3	35728.4	37795.6	33089	28912.9	39234.4	45922.9	23976	48548.6	47698.4	29221.1	37720	12982.5	34480.7	39980.8	36165.2	53333.2
P0ABF6	814660	773171	808277	767318	785364	802631	820977	858219	921116	773788	765728	777832	873776	788121	759082	835331	814762	742563	892744	796077	849626
P0ABH0	1569653	1.54426e+06	1.57316e+06	1.58594e+06	1.54377e+06	1.54408e+06	1.58327e+06	1.59446e+06	1.70922e+06	1.68582e+06	1.53542e+06	1526444	1.67609e+06	1.55168e+06	1.50166e+06	1.55307e+06	1.60626e+06	1.56207e+06	1.52419e+06	1.65486e+06	1.5937e+06
P0ABH7	11927650	12248076	13068296	12039831	12221802	12656200	12114801	13340988	12774136	12594685	12513325	11417236	12420056	12637515	12288844	11736325	11651818	11050765	12513259	11721251	12520236
P0ABH9	5068892	4484017	4.42299e+06	4.18292e+06	3.62445e+06	3.96575e+06	4.17457e+06	5254232	3.38278e+06	5.11048e+06	5080227	5147009	4176648	4.38221e+06	4850098	5826396	5168296	5749206	3.82283e+06	4531208	4.70603e+06
P0ABI4	90028.6	71741.6	59330.2	134146	54122.3	91102.3	56988.6	121828	97058.6	51984.9	130172	66461.2	80640.6	78586.6	48336.1	81378.1	73931.7	132816	106293	122902	389562
P0ABI8	326364	486772	501445	574526	407583	414712	335891	714299	818974	428235	946870	801331	447189	592289	269634	557755	572043	872994	515251	967054	2.23598e+06
P0ABJ1	601384	980058	1.15295e+06	943187	728222	824596	639392	1.22459e+06	2.53095e+06	850057	2.09814e+06	502458	1.21752e+06	493092	499271	1.44482e+06	1.41067e+06	2278570	1024366	2.36897e+06	3.8347e+06
P0ABJ9	200413	400338	432937	407338	287592	344197	247107	533062	173461	337792	889648	176887	492414	170457	169676	521545	503734	846103	454624	884599	2.0352e+06
P0ABK5	54918336	54728064	54644508	52869644	54360404	53396292	54483436	54131680	53031324	59118832	52196296	53692588	59361648	54314728	54452016	57267396	55870428	55213800	54569852	52278396	52877272
P0ABM9	177074	89915.9	119290	19511.9	18913.4	306476	101862	186679	222900	44313.3	138261	59908.9	98853.6	34069.3	2.12988e+06	8790.68	117646	79577.9	1185613	47794.3	42206.9
P0ABN5	445410	75436.2	103389	66718.2	NaN	NaN	NaN	128527	NaN	NaN	130352	1.2666e+06	NaN	411173	NaN	NaN	100748	148311	101674	122331	183984
P0ABP8	8.37633e+06	8383672	7947408	7829946	7744687	7670310	8.04842e+06	8230049	8884981	7.94055e+06	7.7437e+06	7.78243e+06	8.20563e+06	7930937	7802421	8058562	7663475	7.01123e+06	7.65371e+06	7.05657e+06	8456012
P0ABQ0	499158	517440	470045	502612	499238	499089	496780	502625	522077	485971	493582	498602	497142	519764	497024	533684	470999	489115	480565	491000	515732
P0ABQ2	272027	259992	274453	262788	276032	263594	292685	275145	267937	301733	257039	264252	295764	271618	258215	258130	262083	241228	262292	252477	272416
P0ABQ4	499100	463026	499663	535407	484193	479973	489131	529517	567784	497211	476794	539824	509535	492529	497653	587657	512184	521279	525846	566438	579122
P0ABR1	1.58003e+06	1.54471e+06	1427659	996856	1.50923e+06	1.40897e+06	1.44854e+06	1.42491e+06	1.71609e+06	1.4223e+06	1.39529e+06	1.21935e+06	1.4578e+06	1.2807e+06	1.31274e+06	1.49022e+06	1.49337e+06	1.36223e+06	917942	1.41443e+06	946941
P0ABS1	5.31783e+06	3.54825e+06	3.63624e+06	3661465	3.60705e+06	3.63876e+06	3629438	3589923	3.65971e+06	4.09712e+06	3429193	3764159	3.729e+06	3.37346e+06	3.68632e+06	3.62384e+06	3753143	3.83487e+06	3.33966e+06	3.9369e+06	3.46843e+06
P0ABS5	179883	187185	187499	176533	176103	193162	157608	191603	200728	198429	190365	162270	214969	173093	170128	186307	179469	176552	203163	206071	199176
P0ABS8	996972	754843	2213242	1030865	855778	2.41022e+06	941792	1.09075e+06	747789	972814	1.09747e+06	1.06482e+06	1.04921e+06	1.16792e+06	1.13538e+06	1.06795e+06	700637	1.1016e+06	817869	3356065	1.35575e+06
P0ABT2	14259011	13083528	13078355	13248710	12084296	12325608	12515913	12628335	11655548	13324154	12643686	14706370	12396830	12454888	12575485	13291366	13744234	13077214	13108694	15182140	12224951
P0ABT5	107387	84228.6	95519	74892.4	98572.4	82373.6	75491.6	87510.6	104985	85119.1	70478.7	67499.6	91193.8	75122.1	99512.5	103049	91957.4	74680.8	80831.9	94150.6	79843
P0ABU0	2272994	2422643	2.33211e+06	2450264	2.22076e+06	2313983	2330878	2.44802e+06	1.48658e+06	2214298	2876250	2.36871e+06	2.07566e+06	2420579	2321198	2.41578e+06	2.43998e+06	2.4049e+06	2288143	2.24848e+06	2.06763e+06
P0ABU2	3419018	3.64538e+06	3.49136e+06	3.32968e+06	3.41972e+06	3.38377e+06	3.51474e+06	3.45861e+06	3.38438e+06	3.47087e+06	3.5092e+06	3.31591e+06	3.72492e+06	3.52602e+06	3.55963e+06	3.70688e+06	3.50509e+06	3418004	3.43695e+06	3.19469e+06	3.5135e+06
P0ABU5	1.61609e+06	1.63157e+06	1.7558e+06	1.71499e+06	1.68855e+06	1.7123e+06	1.73381e+06	1.79192e+06	1.81891e+06	1.94916e+06	1.73211e+06	1.79046e+06	1.83016e+06	1.65749e+06	1829782	1846419	1.72957e+06	1747115	1.70259e+06	1796982	1.65741e+06
P0ABU7	46966.8	123313	157315	174015	82851.8	128882	79874.8	156517	98353.5	139248	314684	889325	130452	120166	1.20444e+06	203147	198426	364383	132477	390814	610605
P0ABU9	161514	394572	103612	138376	77084.1	73532.7	72745.7	100258	49267.8	54977.8	160323	94319.4	784447	130047	84551.9	129879	120794	181117	56993.7	163876	294328
P0ABV2	297092	334037	363206	311943	332020	340686	334650	391301	349281	328862	412533	328168	341435	317634	289188	364270	336860	418984	499379	449568	481552
P0ABV6	177453	192758	217786	176118	130120	196784	185818	206949	177375	137600	233126	151463	229234	208416	159881	238301	165129	226569	244830	598628	294994
P0ABY4	242713	277428	320019	279475	347692	298014	293311	416638	237216	345236	389740	281172	236213	290810	321333	201600	308749	290341	365856	308351	222873
P0ABZ4	1.39137e+06	1.38838e+06	1404944	1.30491e+06	1.27951e+06	1.32036e+06	1.3765e+06	1.37298e+06	1.46365e+06	1.40682e+06	1.26088e+06	1.3183e+06	1.44201e+06	1.32539e+06	1.30929e+06	1.38164e+06	1.3722e+06	1.34914e+06	1.31628e+06	1323009	1.34164e+06
P0ABZ6	1.54507e+06	1.53208e+06	1.44561e+06	1.38718e+06	1.43606e+06	1.44611e+06	1439001	1.53393e+06	1.69221e+06	1.58015e+06	1.48931e+06	1.39905e+06	1.666e+06	1.41733e+06	1.37808e+06	1.51727e+06	1.47433e+06	1446354	1.46634e+06	1.52897e+06	1.59424e+06
P0AC02	1.65644e+06	1.54318e+06	1.54322e+06	1.45924e+06	1.50713e+06	1.56974e+06	1.41068e+06	1.57477e+06	1.69456e+06	1.4763e+06	1.53484e+06	1.47126e+06	1.60635e+06	1511642	1.41058e+06	1.48449e+06	1.56125e+06	1.54206e+06	1.55613e+06	1.71095e+06	1.72644e+06
P0AC13	1.50505e+06	1.49686e+06	1472216	1470917	1.37651e+06	1.33748e+06	1467162	1428470	1.38724e+06	1.37203e+06	1.32388e+06	1.33281e+06	1.33463e+06	1.40263e+06	1272760	1.42098e+06	1.35194e+06	1.19975e+06	1.30563e+06	1.17463e+06	1.38646e+06
P0AC16	245449	274298	277647	233116	252990	218767	242692	273513	255040	223063	252469	229222	232986	252415	266425	251739	279747	231426	247830	202977	237717
P0AC19	782704	915827	815570	856952	846678	883808	758235	837499	846912	731378	855896	821979	774012	933337	903185	953052	890209	884968	828904	777390	737074
P0AC28	2661.28	5715.96	NaN	1	19358	4460.13	1	16644.9	5504.59	10830	7965.69	1	1	1	1578.42	2596.29	14068.8	4629.95	236.531	4086.54	4577.86
P0AC30	127585	161666	126339	79911.4	196799	139026	178774	137738	NaN	207964	171170	173278	151884	148837	139014	122233	126733	129354	102267	166037	292963
P0AC33	8550509	8084476	5938680	6.43946e+06	7205918	7.84474e+06	7628857	5841820	6.90911e+06	6466788	6614281	5029373	6.31559e+06	4576008	6679787	3.77136e+06	7913255	7.60554e+06	5.76622e+06	6379514	4772031
P0AC38	262247	232760	234902	242450	216000	248846	218737	273560	257382	251492	243902	226501	275284	255261	249668	244730	251770	258022	227482	230311	272216
P0AC41	7292713	7392949	7.65237e+06	7503768	7110630	7333686	7762004	7496234	6730704	7748093	7378626	7.37619e+06	8052062	7221679	7462982	7477627	7471363	7082209	9119033	7411537	7.5321e+06
P0AC47	378268	374368	406584	440974	388260	420663	420322	460044	428239	447766	470757	485029	428310	486844	494053	458179	412894	517314	496585	466912	425789
P0AC51	597349	533084	539917	510559	542830	570944	540100	486286	616143	549384	525387	513695	592208	543413	472088	1.99815e+06	531909	487840	520335	573372	531513
P0AC53	3.64669e+06	3.5632e+06	3.6932e+06	3.58438e+06	3.63783e+06	3668293	3.46332e+06	3.88805e+06	3.52215e+06	3.70705e+06	3.75782e+06	3.76243e+06	3.90022e+06	3.94003e+06	3.75963e+06	4.08296e+06	3821175	3.8229e+06	3.94742e+06	3.87846e+06	3.71995e+06
P0AC55	212137	239018	NaN	229422	169119	176581	139864	NaN	218826	NaN	212896	221806	227313	335149	NaN	NaN	NaN	NaN	210223	213700	197512
P0AC59	4319351	4270181	4.18012e+06	4201055	4.11101e+06	4.16412e+06	4.1244e+06	4312757	4.30655e+06	4024504	4.11717e+06	4.05901e+06	4432506	3.92076e+06	4.00466e+06	4284551	4.20815e+06	3.92617e+06	4.38746e+06	4.05532e+06	4.1469e+06
P0AC62	7.89251e+06	7.77664e+06	7.1614e+06	7375794	7072121	7032232	7.40449e+06	7.55003e+06	8202363	7408377	6.91268e+06	7216654	7484229	7.23019e+06	7111938	7.58115e+06	7222845	6.81187e+06	7141874	6.88413e+06	7.90075e+06
P0AC69	12092896	11877296	11482878	11656944	11890001	11598027	11821438	11769082	13231000	12428568	11378827	11325669	13124326	11515882	11522922	12405245	11918471	11677494	11634697	11614237	12725753
P0AC81	2.27394e+06	2262408	2.24172e+06	2400740	2207465	2.33888e+06	2.36674e+06	2507728	2.65743e+06	2591314	2431180	2.49757e+06	2.45264e+06	2319473	2.3841e+06	2.47435e+06	2479930	2.32248e+06	2.48157e+06	2.63222e+06	2.49187e+06
P0AC84	1.49223e+06	1.40748e+06	1.87646e+06	1764622	1.60516e+06	1.9157e+06	1.77045e+06	1.8299e+06	1.68983e+06	2.0336e+06	1.72192e+06	1.60445e+06	1.85062e+06	1.82797e+06	1.67682e+06	1.59884e+06	1.80241e+06	1.76532e+06	1.74682e+06	1.97567e+06	1.75997e+06
P0AC86	265322	304082	344209	326457	348955	313923	297037	378673	321536	351066	365426	333702	301202	377887	391598	353495	336561	322484	386391	337139	365935
P0AC92	520475	693134	509667	457677	534390	546819	554420	480595	855624	563357	460050	440165	651304	423904	437484	458287	463561	449831	443295	522954	502467
P0ACA1	1.63444e+06	1.04828e+06	1.00183e+06	876494	800649	1.31945e+06	1.03071e+06	999829	2.41619e+06	1.8128e+06	861206	1.00527e+06	938840	15044132	818037	893766	16349214	908773	991825	18384078	18078340
P0ACA3	1.38479e+06	1337911	1.42349e+06	1.29284e+06	1.43669e+06	1.44788e+06	1.40065e+06	1.4516e+06	1.48684e+06	1416135	1.25978e+06	1.3793e+06	1.57239e+06	1.45683e+06	1.2866e+06	1.31162e+06	1.48363e+06	1.35324e+06	1.4694e+06	1.43972e+06	1404965
P0ACA7	906311	936018	994678	940471	946933	927948	857165	902274	768799	879908	899251	1.13006e+06	900129	1.15931e+06	971049	937488	1.03521e+06	1.00452e+06	982764	1.02406e+06	955030
P0ACB0	916320	2.43701e+06	972536	901236	887228	944014	2.06518e+06	2.19732e+06	1.45995e+06	3.17161e+06	2.6484e+06	928479	2.49522e+06	2.88839e+06	1.06213e+06	2342750	865695	906389	977675	2712375	1.94256e+06
P0ACB2	2801514	2706671	2.73957e+06	2.73052e+06	2.68294e+06	2.81454e+06	2.82465e+06	2.95739e+06	2.93027e+06	3038180	2866311	2.84561e+06	3341222	2.73615e+06	2.81872e+06	2.87714e+06	2.92405e+06	2804504	2870650	3.04154e+06	3.0735e+06
P0ACB4	688300	530029	654286	540168	521294	546048	557412	523072	609726	689512	626754	557838	788602	490676	563470	649870	675705	560577	567215	781784	574793
P0ACB7	118322	227951	223845	227728	138601	162970	136890	260436	99767	168977	441929	118659	232218	109387	112507	348741	296725	482302	230059	530523	801933
P0ACC3	5787532	5.64097e+06	5.55864e+06	5612334	5235749	5.5589e+06	5.62407e+06	5603993	5.91267e+06	5.79678e+06	5.49886e+06	5.46511e+06	6270956	5659490	5478545	6053089	5.48301e+06	5558865	5637790	5611205	6156342
P0ACC7	1.1831e+06	1.14192e+06	1.09165e+06	1.09071e+06	1.05291e+06	1.11828e+06	1.12491e+06	1.12748e+06	1.16292e+06	1175820	1.11276e+06	1.14826e+06	1.19541e+06	1.12354e+06	1078919	1.18323e+06	1.10537e+06	1.13391e+06	1.14659e+06	1.15035e+06	1162674
P0ACD4	5.15316e+06	5.05099e+06	5119470	5188812	4941784	4.85274e+06	5.01802e+06	5.41811e+06	5537899	5.10654e+06	5.17421e+06	5241139	4875190	5060377	4963048	5337290	4.81497e+06	4757821	5.15926e+06	5.1264e+06	5.31195e+06
P0ACE0	503680	447967	515887	508299	531588	548574	554547	545093	186354	531694	442339	476328	567720	497689	505435	490339	518790	557205	477059	525059	581577
P0ACE3	1.11358e+06	1.11694e+06	1.50881e+06	1.13258e+06	983618	1.03185e+06	1.08099e+06	1.15852e+06	1.03742e+06	1.07297e+06	1.36573e+06	1.13839e+06	1.09964e+06	1.13011e+06	1112298	1.11362e+06	1.06262e+06	980713	1.06684e+06	1.06765e+06	1170886
P0ACE7	5070064	4.51011e+06	4781859	4.61106e+06	4876310	4792488	4.83062e+06	4.98799e+06	5183200	5.61599e+06	4820538	4763402	4.91689e+06	4344357	4691043	4446485	5043616	4903453	4.66018e+06	5.28771e+06	4.38648e+06
P0ACF0	55862220	53254016	53267616	53651264	52259472	53545596	53534408	55601912	58117164	58268576	54085708	54352608	58637600	52114476	52155604	55111900	53410256	53963540	55878144	57822468	57529856
P0ACF4	12132155	12490105	12424211	12341462	12516341	12774848	11950352	13542517	12693470	12205910	13428204	12200831	12460014	12487553	11963785	12825235	12745839	12255713	13429217	12460305	12724119
P0ACF8	31536094	29532014	28637972	30044116	29061948	29305130	29729956	30024278	28117970	28751488	28507380	30885292	30023630	29454096	29235342	32765938	29766498	29514762	28938738	30824478	28876390
P0ACG1	11816213	12860385	13088732	13299947	13501996	14031025	14388597	14621994	14610342	15298680	14027587	12717531	15057960	13671156	14090916	14548725	13461090	14332470	13519958	13065418	13800293
P0ACG8	181755	138959	140273	135435	143485	140954	127538	132550	123776	252705	138332	141381	343519	182703	168025	386573	156273	155456	214593	235342	122264
P0ACI0	623294	628420	671107	614861	650341	671769	623103	805247	716516	704565	725838	685091	800270	766723	732453	700431	755607	738155	763369	772120	739806
P0ACI3	96580.8	86596.9	77565.3	87011.1	50277.9	NaN	100201	NaN	118835	105643	97118	117478	107175	71049.4	86061.2	96016.2	61169.3	88748.2	73566.9	85760.4	103690
P0ACI6	180532	178906	146932	156775	157302	155216	155204	152722	201620	158194	147697	149593	162436	156154	159502	149490	168490	133023	144553	149274	151796
P0ACJ0	14083938	14239668	13560528	13240427	13239560	12294823	13449863	13982802	14655965	11927426	13077740	12208596	13733660	13373063	12474214	14163013	12473182	11310493	12933203	10659869	14398027
P0ACJ8	9931345	9675077	9657111	9459886	9206439	9608248	9544247	9601353	10681983	10287426	9195206	9906593	10610895	9128389	9524633	9940648	9550659	9287828	9418351	10449840	10177884
P0ACK2	428351	568076	480717	469794	526661	672251	479824	390675	461094	633184	465627	492852	409132	461551	464029	463257	370939	453566	412404	579546	456244
P0ACK5	417258	351466	458456	492075	321082	316628	409223	482476	539142	323504	278158	411187	406654	476301	501317	285409	458380	419304	492117	355523	354245
P0ACL0	380711	378073	376708	395151	420199	399596	390286	435557	500404	401048	371665	405421	465357	419363	412621	405002	403785	394903	428309	442400	452414
P0ACL2	1.51915e+06	1.11244e+06	1.11096e+06	1.37494e+06	1.27219e+06	1.44389e+06	1.41814e+06	994505	691946	1.73405e+06	1489517	684674	1.61944e+06	1561127	1.56501e+06	1.48522e+06	1.34278e+06	1.58331e+06	1.57234e+06	1.4021e+06	1.63751e+06
P0ACL5	80564.4	72750.4	66270.3	100680	71805.3	73940.3	1.17197e+06	78828.8	67728.1	91233.2	66569.2	79457.3	59953.1	50322	77700.5	444644	45404.1	71461.1	65334.8	59092.6	83028.8
P0ACL9	453891	473494	440194	393801	432834	421840	491920	437889	402944	397348	366850	449121	427637	490952	467576	439137	472133	490499	429915	380411	314114
P0ACM2	169696	158292	178603	154658	167095	167837	181113	150624	191503	174796	163700	154477	147030	160354	146491	144500	155403	132254	148479	143051	161871
P0ACM5	296595	274179	312370	282836	265030	295249	280261	275269	199192	305300	305778	291540	309123	264242	253482	250902	272657	262831	257186	295511	322699
P0ACN4	900007	868515	948925	901381	911392	967406	953129	1.07206e+06	973610	1094458	984096	892487	1.02618e+06	836755	944668	916661	957075	917784	970647	1.02425e+06	895872
P0ACN7	145896	143630	162543	172705	156727	172193	164791	168617	188339	190277	164714	159891	190284	155906	168514	133188	175234	176746	181133	191966	134109
P0ACP1	509230	464452	535483	504025	497555	473436	459394	529002	561184	508853	503975	472418	574654	484186	500994	486260	494872	506143	542342	554900	513032
P0ACP5	16380161	16108387	15443128	16349514	14832601	17128980	15410051	16735354	411250	17017660	17487764	16925036	18550594	18336334	17781956	20298320	15563063	17612864	18626956	18789170	20849360
P0ACP7	1.92222e+06	1.82679e+06	1.78124e+06	1.98027e+06	1.73276e+06	1.81816e+06	1.83523e+06	1.9715e+06	1957253	1.88924e+06	1.91497e+06	1860625	2.0977e+06	1887067	1.86488e+06	2.06461e+06	1.80808e+06	1.92462e+06	1.9316e+06	1.93823e+06	2.02771e+06
P0ACQ4	670145	808240	803399	819184	888028	771271	750634	867422	413544	816350	840621	892929	627359	1.04163e+06	924285	835423	1.02719e+06	1007861	794863	745731	507415
P0ACR4	169653	126709	166040	169197	144997	163570	147388	169363	175587	235216	137115	123111	167767	145051	151650	150470	130226	100450	138425	150682	187482
P0ACR9	1.54818e+06	1.60305e+06	1.5683e+06	1.66389e+06	1.65629e+06	1.67434e+06	1.71382e+06	1.46203e+06	1.64699e+06	1.71636e+06	1.83501e+06	1.69718e+06	1.31339e+06	1.88332e+06	1.79699e+06	1.62229e+06	1622528	1843783	1.80162e+06	1.61941e+06	1.74608e+06
P0ACS2	106629	NaN	NaN	99216.3	111328	114510	104144	122542	1	81836.6	99344.5	111136	104621	90278.6	104721	NaN	102544	120991	102920	NaN	116295
P0ACS5	401397	129221	211847	454662	227516	423800	258395	390557	127137	291556	373259	418395	203832	341451	410061	214870	432465	534209	216764	496373	229725
P0ACS7	127924	1.34344e+06	137947	125535	140252	143513	131164	141044	154795	1.36998e+06	140356	137304	159401	108587	142922	132723	113532	118169	128771	148550	136062
P0ACS9	13077.4	14482.3	20427.3	36965.4	17646.7	5401.06	1	16717.2	NaN	1	17848.4	5595.48	18298.5	132960	7664.85	NaN	6151.97	15595.8	6290.21	6540.89	52285.8
P0ACT6	99597.6	85091	85910.9	77699.6	75505.8	132530	69696.8	94657.7	158255	70686.8	77057.3	93692.4	79527.8	66895.7	74815.7	82432.1	85463.5	56464.6	78006.9	100584	96333.8
P0ACU0	107035	86833.4	97686.7	101999	121382	75182.8	99305.9	114681	210070	92820.7	102002	85120.4	91522	93844.4	128548	78346.8	62015.2	65741.3	91543	103987	103641
P0ACU7	575034	561780	566634	569194	565589	567109	593459	647683	665534	554040	566336	561605	575909	571321	558560	547051	523431	503010	534769	556148	537480
P0ACV4	23463	89787.8	148932	87308	46210.8	86677.6	42809.9	180840	NaN	67197.5	287746	23769.7	125168	47616.4	34567.6	168758	190267	328832	148202	275907	337606
P0ACV6	131262	247952	130070	149737	115766	164859	150563	252132	172219	115718	130722	148808	122000	137055	101461	154248	105975	102783	127940	115528	183991
P0ACV8	188774	135645	215486	161717	170910	240050	221858	181837	215798	221979	160166	145195	181735	113576	162296	146662	179312	161333	164525	243262	133946
P0ACW2	60689.7	51593.5	65619.2	32894.7	51547.4	42096.5	49336.9	58572	42108.5	42248.4	44758.9	57322.4	36603	21206.1	36050.5	41136.2	58843.5	69570.3	39124.4	42904.7	33516
P0ACX3	3405166	3.32909e+06	3.55605e+06	3475019	3458539	3.2686e+06	3.45712e+06	3.8185e+06	4.03323e+06	3.36791e+06	3.46668e+06	3.44338e+06	4037246	3941329	3542239	3.66496e+06	3.39635e+06	3.27096e+06	4.01435e+06	3371299	4078535
P0ACX5	1.0833e+06	785393	787828	740615	1.16345e+06	757517	716101	771548	1.34562e+06	811917	698048	743056	725856	777012	816735	863514	774534	1.07233e+06	1.20124e+06	774260	1.6897e+06
P0ACX9	127619	76357.8	69197.2	49086.1	72989.7	76439.2	85505.8	87193.8	68110.8	51431.7	132786	54808.3	108866	47361.6	67444.9	71495	145969	81033.4	77592.6	67949.6	78103.6
P0ACY1	3.06042e+06	3.11229e+06	2.95151e+06	3.03849e+06	2950589	2871105	2913049	2.8548e+06	2.70714e+06	3.05107e+06	2.73328e+06	2.95617e+06	2.99933e+06	2.91163e+06	2.91444e+06	3098112	3.05711e+06	2952569	2.84657e+06	2.92602e+06	2851809
P0ACY3	1.92836e+06	1.79144e+06	1.86918e+06	1843769	1.74227e+06	1835845	1.77042e+06	1.91613e+06	1.87982e+06	1.58034e+06	1.83383e+06	1.79831e+06	1.74602e+06	1.85435e+06	1.69414e+06	1.94116e+06	1.67509e+06	1.65494e+06	1.77978e+06	1.7857e+06	1.96257e+06
P0ACY9	274824	318887	295317	302694	262504	295164	298253	312099	298249	330364	296901	333484	329617	314416	293727	326124	303737	338243	325182	318572	315706
P0ACZ4	503096	473704	466923	462274	495111	522765	493527	525458	535956	508062	505671	520240	538907	486269	501522	505473	427756	535820	489356	494637	529201
P0ACZ8	63442.7	85280.8	76523.9	83063.1	112423	107558	102604	123541	94639	134209	145814	125113	89347.1	80709.8	147180	118601	124978	118754	141543	132718	101886
P0AD01	356118	371092	317177	220843	367229	359239	345358	318336	196580	286342	371835	203409	332206	223070	202672	241391	441414	224440	220163	363604	146982
P0AD05	688458	625734	692746	661822	651937	691004	591223	644593	708994	817684	705992	702433	804728	654112	697496	659072	679629	758939	733695	832875	752357
P0AD07	845643	819646	874605	779716	815471	784966	802390	730842	793120	923426	749198	734380	763494	787972	774516	767127	697393	743579	734769	730228	801583
P0AD10	792178	780767	711168	676746	710619	703198	734083	694447	854924	747602	670656	676528	771651	665225	692828	729550	736553	624962	656999	677949	717493
P0AD12	1.3353e+06	1313705	1.25967e+06	1.30602e+06	1.20503e+06	1309824	1.2801e+06	1.27246e+06	1.35629e+06	1.36925e+06	1278702	1.29062e+06	1341276	1.22648e+06	1.25509e+06	1.3516e+06	1311719	1.28337e+06	1.22175e+06	1258027	1.35578e+06
P0AD21	192198	187383	187558	1.01502e+06	165571	169484	167694	192815	184169	176179	177954	890655	190100	144774	208690	1.11083e+06	162813	135930	153392	186884	151767
P0AD24	1.17313e+06	1.00873e+06	1.06946e+06	683841	620663	1.07431e+06	1.12387e+06	548903	1.20216e+06	974042	971236	1.07641e+06	842072	1104528	658941	891593	940529	1.08798e+06	1.09366e+06	1.14868e+06	1.23588e+06
P0AD27	NaN	892465	607783	19491.1	42025.4	734284	NaN	210749	NaN	NaN	55631	NaN	NaN	NaN	8250.59	24422.1	1.26799e+06	818424	24310.8	32543.6	122766
P0AD33	1.03485e+06	1.01057e+06	1084989	1.04057e+06	1.06273e+06	1100245	1.12838e+06	1.1978e+06	1.16381e+06	1.8742e+06	1.13346e+06	1.49788e+06	1.25731e+06	1.03161e+06	1.63532e+06	1.16434e+06	1.61062e+06	1.70762e+06	1.66526e+06	1.62669e+06	1.06939e+06
P0AD44	1.95291e+06	2.01129e+06	2038787	1.72991e+06	2.09375e+06	2.01049e+06	2.02319e+06	1779512	646806	1931879	2.05545e+06	1.90746e+06	1.6353e+06	2.02267e+06	1.86217e+06	2.18785e+06	2.12173e+06	2.00178e+06	1.72299e+06	1.93351e+06	1032910
P0AD49	1.04854e+06	1.14979e+06	1.11271e+06	1.13967e+06	1193206	1203053	1.24479e+06	1.33757e+06	1.36418e+06	1447023	1.34447e+06	1.18076e+06	1.46028e+06	1.69633e+06	1.38299e+06	2.21326e+06	1.2593e+06	1.37147e+06	1.23873e+06	1.15435e+06	1.34839e+06
P0AD53	284348	247116	260182	265400	234571	246770	259162	260483	240540	261994	241906	305464	270879	255392	220334	271854	289121	248251	241886	261351	278931
P0AD57	1.03773e+06	965657	1.04874e+06	971223	983747	993093	1.01181e+06	1.13957e+06	1.04984e+06	1.10457e+06	989769	988274	978889	916865	1.02058e+06	972577	987131	1.03416e+06	1.03412e+06	1.08676e+06	949491
P0AD59	4.69622e+06	4.87177e+06	4.82761e+06	4791238	4.8437e+06	4.87838e+06	4890414	4.9037e+06	5.1121e+06	5320855	4805466	4.81762e+06	5332697	4.66303e+06	4941086	5139931	4.95632e+06	4901314	4862773	4.5997e+06	4960359
P0AD61	15560483	14759712	14031498	14300725	13805057	13903593	14101263	14133469	15773938	14555974	13688584	14313428	15990889	14255528	13813486	15140411	14250570	13704941	14134400	14308453	15514401
P0AD65	2245704	128289	162943	601869	165283	186418	190881	204675	640675	298384	704563	621367	734754	172086	616676	2302479	637363	221424	601036	652652	792543
P0AD68	416085	481582	402813	382710	429012	437831	316619	376475	378421	423521	452066	406723	578392	453095	439101	395591	415544	508413	400770	494853	570675
P0AD70	732513	689404	217609	173662	631822	755796	429707	277571	660667	236433	230860	164363	368198	438509	169510	169318	593925	729866	193699	344427	199918
P0AD96	39745496	36914480	36487500	37355028	34821056	36525548	35401416	37360296	38204824	38492496	35687152	38749380	38692884	35958028	35753664	38080132	37192208	38045684	37217640	41186368	39324100
P0ADA1	523724	568722	497244	576283	500568	492184	488708	406124	576952	489409	485600	578677	445319	565178	549029	673070	458799	544908	577836	487556	662953
P0ADA3	683329	690903	737068	662162	677625	708854	689478	767928	771953	660794	756982	677161	765417	702299	677618	718168	660346	678775	829987	713682	811652
P0ADA5	1.65397e+06	1.50417e+06	1.76796e+06	1.42889e+06	1.57439e+06	1.701e+06	1.67137e+06	1.70347e+06	1.9014e+06	1.22761e+06	1512276	1.4982e+06	1.77499e+06	1.73261e+06	1.5671e+06	1.37709e+06	1.56519e+06	1.26529e+06	1685895	1.57746e+06	2.07808e+06
P0ADA7	91166	137536	200326	191035	246742	185333	139127	166537	77337.2	281790	298843	149213	136488	104722	126066	84026.3	382840	278159	87294.7	322757	104040
P0ADB1	9880595	9896092	9331868	10450813	8782503	9200864	9040955	9364900	8887474	8507411	9264496	8961077	8938446	8961189	8639380	9479669	8.28008e+06	8955287	9548768	10071533	10442578
P0ADB7	551520	444346	493004	448242	497264	444819	409963	445460	513452	498571	454252	494289	500116	432821	430240	403560	467002	517779	429029	550261	488658
P0ADC1	433950	439256	443990	430725	459655	458150	427464	476589	634777	411454	412316	413201	447730	437521	432168	422376	440796	419700	422323	423536	457482
P0ADC3	5223.02	10144.6	33491	22150.5	5866.43	12845.1	1	17021.8	NaN	12934	90192.6	1	15321.6	1	5550.17	23182	26366.3	77669.2	1	88571.3	249705
P0ADC6	7658.44	55208.3	41416.6	78168.7	15619.4	66491.2	17756.1	57233.3	9926.19	47808.9	111357	4817.72	45949.1	16807.5	17118.6	97060.9	77811.7	164971	51226.5	156569	409085
P0ADE4	353050	338454	354155	333069	339313	346505	355226	323299	367674	355480	352641	375688	402792	309068	328093	315025	336968	347215	339408	405973	354763
P0ADE6	6.39728e+06	6.3333e+06	6.21733e+06	7065789	11637756	9330233	6.78259e+06	6618209	7261539	6755252	6804974	6.25447e+06	6336351	6351736	6.34723e+06	6818850	6003196	6.58729e+06	6180939	6.43785e+06	6.17543e+06
P0ADE8	4.11477e+06	4.07991e+06	4.13817e+06	4018042	3968718	4.06287e+06	4.09297e+06	4.38775e+06	4.28953e+06	4579323	4.15322e+06	4.04778e+06	4.54783e+06	4.08442e+06	4.1324e+06	4267953	4265824	4.12623e+06	4248115	4086155	4.22652e+06
P0ADF6	191349	201331	188137	281807	247905	160214	131503	133700	152643	188698	143527	250525	144613	211472	129716	264728	225532	202986	223738	281856	111041
P0ADF8	1.05181e+06	1263930	1.1755e+06	1.18258e+06	1.29867e+06	1.10551e+06	1.16992e+06	1.24341e+06	939675	1.14538e+06	1.16638e+06	1.11227e+06	967628	1.17468e+06	1.20062e+06	1.14938e+06	1.24538e+06	1.10158e+06	1.05225e+06	973696	855431
P0ADG4	2517193	2486414	2.45715e+06	2.50111e+06	2.5106e+06	2.57143e+06	2.60193e+06	2.7314e+06	2.66253e+06	2.70173e+06	2614235	2.67653e+06	2738330	2.58705e+06	2.60798e+06	2.78172e+06	2.65796e+06	2.72629e+06	2.61448e+06	2.71762e+06	2.6491e+06
P0ADG7	15420380	15134196	14553408	14587145	14150415	14182008	14171625	14495801	14662169	14838940	13937398	14585969	17022198	14543924	14376348	15250224	14897600	14681402	14087544	14786658	14587043
P0ADI4	1.23305e+06	1.15702e+06	1.24426e+06	1.25821e+06	1158161	1.24897e+06	1.26679e+06	1.35553e+06	1.45589e+06	1.36166e+06	1.23282e+06	1248739	1.38143e+06	1.2893e+06	1.30609e+06	1.33544e+06	1.2406e+06	1.21873e+06	1.31707e+06	1.33468e+06	1400163
P0ADI7	1.1193e+06	1.12061e+06	1.05981e+06	1.04436e+06	1.01235e+06	1.02656e+06	1.01553e+06	1.12125e+06	1.20371e+06	1.11288e+06	1003636	1054962	1.18859e+06	1.02234e+06	1.08318e+06	1.15774e+06	1.04564e+06	1.06531e+06	1.05508e+06	1080934	1.22794e+06
P0ADK0	656502	893047	801811	844600	624967	669042	580631	835348	657010	806374	1.33794e+06	564098	828077	504358	644917	1.17971e+06	927160	1443672	800749	1.39353e+06	1700918
P0ADK6	97197.7	89849.5	87606	58853.9	88147.7	74521.9	82949.5	67435.5	79818.7	86136.3	70201.6	78936.5	88289.8	70108.3	64401.7	73556.3	76681	74479.4	75185.7	89890.4	85988.2
P0ADK8	1.14514e+06	1.12489e+06	1.0584e+06	1.10178e+06	965352	1054602	1107501	1.04182e+06	1.11005e+06	1.10271e+06	1.05034e+06	1.13365e+06	1.13192e+06	1.03258e+06	1.01487e+06	1.07058e+06	1.04034e+06	1.04634e+06	1.09102e+06	1.12209e+06	1.1763e+06
P0ADM4	65214.1	85784.6	109658	42929.8	72594.4	113519	60932.7	93778.4	116546	122419	114923	98694.6	105002	85709	90736.4	108640	99339.5	122397	116918	140828	86473.9
P0ADN2	14586177	12563807	10342445	10565530	10887938	11591829	12185948	11644878	8224577	13005594	12106585	11560262	11310334	10838760	10466020	10231268	13722334	11967794	10821359	12942143	11707326
P0ADN6	408256	372598	380773	365972	378490	381469	354520	439091	409766	380268	458252	373949	423683	328150	353527	409720	380992	416245	460013	461368	507395
P0ADP0	901607	890239	878612	839489	868665	896820	834934	918840	883715	873690	924716	837112	992331	831293	853998	885770	905713	835070	893845	836167	923609
P0ADP2	493687	453031	457201	566824	463000	480938	491623	500908	464544	484363	421058	439932	551351	658879	512898	533515	536097	421955	488055	469625	511636
P0ADP7	2.51853e+06	2207220	2.44944e+06	1.1064e+06	275306	2282191	2129857	286784	209598	221019	2.11e+06	704763	201193	363654	225490	964114	203642	200759	2568959	184984	614334
P0ADP9	1.60489e+06	1.58988e+06	1.5907e+06	1.55661e+06	1.5571e+06	1.57572e+06	1.60995e+06	1.6887e+06	1.75574e+06	1.71926e+06	1700720	1.66725e+06	1.8609e+06	1.62175e+06	1.65858e+06	1.75499e+06	1.69848e+06	1.79689e+06	1.6695e+06	1717728	1.7353e+06
P0ADQ2	560498	554350	542968	574398	540651	587564	546354	619229	573104	645298	604523	669618	635269	560384	623380	671694	579005	622682	667828	637858	605570
P0ADQ7	2.01006e+06	2.06287e+06	1.94639e+06	1.83925e+06	1.75656e+06	1.68746e+06	1.9184e+06	3741604	3.25675e+06	1.58284e+06	2.10587e+06	1.65928e+06	3.17981e+06	1715347	2614368	2.71049e+06	2575512	1.62213e+06	1.60402e+06	1.51642e+06	1789945
P0ADR6	783692	760870	819293	754553	750158	739392	787324	839872	848054	623196	734255	646843	760322	714304	659322	693623	680861	570881	702691	601376	802089
P0ADR8	704735	611189	714939	665608	634005	699685	654378	739261	728466	655559	757082	598188	711276	625079	584620	630585	667609	643369	670687	751011	900542
P0ADS2	799657	799835	694267	676640	834696	627430	681433	632419	748509	555112	593815	807893	729566	776400	679895	728611	702698	649741	690048	597568	833031
P0ADS6	3.36969e+06	3.41268e+06	4473968	3.43778e+06	3.15552e+06	3.42718e+06	3.59452e+06	3.57386e+06	3739438	3.62398e+06	3394380	3375412	3.59485e+06	3.39146e+06	3.48676e+06	3.77057e+06	3.46644e+06	3.48383e+06	3.51508e+06	3581185	3547381
P0ADS9	781953	721567	738938	742265	725759	735730	720879	727053	751555	748539	756817	705906	742358	675527	690778	773179	696184	746800	693717	826374	774788
P0ADT2	121848	183732	177457	158514	125136	168687	138517	184729	169761	116081	290838	124177	147095	106251	90359	218524	177305	356876	144474	269154	369966
P0ADT5	735176	742733	667585	490760	1.35245e+06	786858	1.31318e+06	585403	1.87051e+06	728104	1.27219e+06	553055	775065	545998	520860	514250	1436749	696496	558825	746508	596754
P0ADT8	1.04861e+06	1.00687e+06	990831	1.00863e+06	985385	1.02413e+06	999551	1.0435e+06	1.26871e+06	1.09809e+06	1.14344e+06	1.00305e+06	1120732	1.05298e+06	1.06209e+06	1.15204e+06	1062192	1234640	1.03424e+06	1.21757e+06	1.14729e+06
P0ADU2	1.85517e+06	1.93463e+06	1.76718e+06	1.71656e+06	1.82927e+06	1.87356e+06	1.87648e+06	1.94225e+06	1844780	1.72806e+06	1.91261e+06	1.91916e+06	2.00044e+06	1.86163e+06	1.88934e+06	1.99078e+06	1.88196e+06	1.87407e+06	1.73832e+06	1.75795e+06	1.95315e+06
P0ADU5	4.94241e+06	4.85566e+06	4681991	4973086	4548569	4728019	4.73167e+06	4.8977e+06	4.826e+06	5213188	4677694	5049413	5.01714e+06	4.72128e+06	4.941e+06	5.29857e+06	5008786	4965150	4849739	5301417	4982733
P0ADU7	53416.8	54747.3	48860.4	42090.6	53999	52119.6	54606.2	61761.6	62284.5	46905.6	71636.7	61567.5	48804.7	66215.9	77961.2	27513.5	62480.4	54607.1	55307.5	39043.7	52446.3
P0ADV1	1109390	1.05975e+06	1.08635e+06	1.04123e+06	1.02729e+06	1.04837e+06	1.05706e+06	1105638	1.12464e+06	1.13047e+06	1.00993e+06	1049242	1.13967e+06	1.01888e+06	1.03716e+06	1.07838e+06	1.05408e+06	1.10914e+06	1.05927e+06	1074196	1094943
P0ADV5	553918	500766	542736	396471	464672	482341	601388	555701	465179	405793	509890	401525	611264	402069	556016	537642	534515	548260	472176	447752	611373
P0ADV7	545476	524208	596728	521544	528624	544643	553758	581243	628724	469747	549295	483468	606652	551153	552638	507118	505389	491827	617074	542209	605172
P0ADV9	89287.7	1	128266	80724.2	1	9081.55	12944.9	119743	6057.81	17851.4	122854	109175	103316	91034.7	85178.3	108923	90237.6	3111.09	139354	1	144433
P0ADW3	2.83163e+06	2.9121e+06	2.94602e+06	2838469	2.80951e+06	2.84705e+06	2.75183e+06	3.08982e+06	2.55667e+06	3.00702e+06	3.02478e+06	3110377	2964342	2.95704e+06	2.93327e+06	2.86439e+06	3.14515e+06	3149926	3.04111e+06	3.09122e+06	2848539
P0ADW8	321818	308917	348080	327927	287857	303846	320705	321347	355893	330826	302051	281611	478501	292883	292542	292747	270008	281787	310673	282898	323924
P0ADX1	2.25824e+06	1.96001e+06	1.91275e+06	2191563	1.84601e+06	1.96808e+06	1917556	1.80545e+06	2200070	1.92401e+06	1.81368e+06	1.82884e+06	1.88548e+06	1.90223e+06	1.69748e+06	2.10792e+06	1.8585e+06	1.68447e+06	1.79633e+06	1.98272e+06	2.08766e+06
P0ADX5	730230	672970	635174	614437	538652	558776	568788	564802	682718	641314	582509	588602	609675	610006	592733	618630	584722	556798	605581	647551	628395
P0ADX7	462107	452728	424808	452599	449281	437071	460208	422941	511314	464718	470295	490612	421549	461015	474640	436324	468646	467152	465478	498602	458186
P0ADX9	225085	325394	243404	225374	270082	327880	277982	534612	348819	269928	284354	267822	304486	405834	427524	273412	264106	291211	261785	253723	264026
P0ADY1	907802	977414	881745	831610	789150	861320	791959	933029	958678	897932	1.17036e+06	733412	1.03717e+06	760220	770397	1.02198e+06	946726	1.16179e+06	881299	1.20387e+06	1.41202e+06
P0ADY3	17571008	16640373	17417084	17235856	16128209	17135264	17427764	16807362	18608436	17555574	16172426	16819220	17401516	15951045	16644412	17252912	16444229	15981952	16392516	16928818	17726910
P0ADY7	24902346	23472456	23953174	22791238	23656636	23686296	23176298	24352666	26547486	25695332	23476822	23666558	25902752	22499566	23108150	23368458	24835358	23803302	23204204	24455166	24139382
P0ADZ0	8765077	7.74282e+06	8408347	7665109	8348480	8226472	8258955	7549706	8903912	8948352	7.95402e+06	7878424	9078106	8133903	8249020	7.54582e+06	8537550	8720842	8546690	9255964	8359711
P0ADZ4	21600302	20682960	21320588	22269216	20790076	23331954	20904372	21554788	21086814	24233030	22168994	24267952	21698274	22468300	22731952	23517858	22234308	23752174	23041320	25075542	22309762
P0ADZ7	2.03673e+06	2118853	2.51747e+06	2461832	2.0349e+06	2.16943e+06	2.05888e+06	2864892	1.66583e+06	2.14984e+06	4.07478e+06	1.93533e+06	2.44234e+06	2.06583e+06	1.98281e+06	3184712	3.04522e+06	4209222	2.65233e+06	4437182	5967460
P0AE01	791302	733955	811609	800723	824207	823057	786883	903178	862948	794705	885725	781478	880840	803312	767298	799430	761158	763673	821947	828981	844235
P0AE06	1.16933e+06	1.28293e+06	1.16312e+06	1.02294e+06	945350	1.02374e+06	954057	1.18836e+06	987074	1.13183e+06	1.77199e+06	932531	1.27996e+06	913344	933092	1.56886e+06	1.38147e+06	1.91451e+06	1.31029e+06	2.10338e+06	2.37973e+06
P0AE08	43331696	48152604	46252300	48081632	48668228	48228996	46272252	48491920	41668956	51993728	47604512	50517756	48952444	51279484	51866812	51971656	51687500	52939748	48515068	47273236	44319928
P0AE12	1.72246e+06	1.70025e+06	1.8006e+06	1.63744e+06	1.78412e+06	1832583	1.67394e+06	1.95602e+06	1.83699e+06	1.83934e+06	1.92513e+06	1.71939e+06	2.02696e+06	1.77637e+06	1.81405e+06	1.77507e+06	1.74263e+06	1.84559e+06	2.03985e+06	1.97794e+06	1.97293e+06
P0AE18	5083748	5.14924e+06	4.98732e+06	4.88591e+06	4.921e+06	4.95405e+06	4990134	5.05312e+06	4948950	5301827	4.93323e+06	5342814	5.19747e+06	5.11814e+06	5177778	5.1644e+06	5298675	5.04645e+06	4934646	5.12829e+06	5.05628e+06
P0AE22	14367121	342778	334145	307484	147643	11061637	845215	147652	246959	617391	161269	456781	179659	681411	331446	486629	518275	5.56128e+06	435155	413744	385101
P0AE28	218602	268707	194363	257587	198492	202159	252682	292491	216237	194427	157905	152446	230949	156813	145137	234714	182486	232334	218908	177844	129046
P0AE39	320687	316744	347369	346720	332576	345443	344519	362427	369819	394114	336519	307910	408730	336332	351071	1.39696e+06	289671	556227	329747	279058	385928
P0AE48	919190	841404	1.02754e+06	1.0313e+06	1.05756e+06	1.15293e+06	1.02224e+06	1.28227e+06	1.06899e+06	1.43036e+06	1.22592e+06	1123883	1.23038e+06	953792	1.06235e+06	1.01978e+06	1.13845e+06	1.17678e+06	1.11335e+06	1.32345e+06	980654
P0AE52	9789345	9354798	8885540	9416053	9112268	9376598	9452449	9442713	10285178	10183886	8943544	9233703	10225604	9037536	9321704	10227724	9357296	9088229	9540328	9668017	10052777
P0AE63	284357	264710	381297	326317	302961	471014	393269	314133	402923	370416	374296	555476	248776	474929	511678	440725	396531	416317	417993	389011	301161
P0AE67	550359	542566	536625	356294	489289	504296	560251	620095	140826	567457	494381	450450	430810	527222	488798	568238	2223119	957748	450747	527949	391405
P0AE70	110730	119168	111346	99836.9	135092	97755.5	120374	109679	105337	111374	76891.6	120608	104791	120188	78510.5	102063	96639.5	106433	107749	105213	118611
P0AE76	47720.6	37514	NaN	27615.6	49494.2	NaN	NaN	69186.9	233314	NaN	NaN	51949.3	132273	NaN	NaN	NaN	NaN	70448.7	NaN	87505.2	NaN
P0AE78	451110	411244	445148	451463	453815	441704	447068	382096	483656	490570	425235	451669	389186	422363	420945	430365	445902	460413	436761	454597	468458
P0AE82	199583	114832	111348	187732	105065	214280	24898.5	175479	34794.4	179085	171156	20311.2	217953	13398.4	122015	172609	150773	108724	168111	104351	249235
P0AE85	182555	128292	134581	175237	80830.4	119271	121104	132817	159420	199707	169615	156024	172912	83757	138033	202714	148632	147418	158844	146955	163712
P0AE88	2.53623e+06	2.45773e+06	2.92371e+06	2.6275e+06	2.8807e+06	2.98445e+06	2.74565e+06	3.28428e+06	2.79791e+06	3.41453e+06	3.25456e+06	2.81084e+06	2.69603e+06	2.47931e+06	2.73013e+06	2550303	2.8189e+06	2.79302e+06	3.06123e+06	3299637	2.54035e+06
P0AE91	1.47963e+06	1.46915e+06	1.50467e+06	1.27288e+06	1.53391e+06	1.50282e+06	1.64172e+06	1.52883e+06	1.69857e+06	1621772	1.5072e+06	1.24069e+06	1.46651e+06	1.3346e+06	1.49833e+06	1.31318e+06	1.48079e+06	1.29867e+06	1.32384e+06	1.39697e+06	1322866
P0AEA2	175617	159091	182678	166509	138001	128622	124921	159724	148556	111012	127947	144735	168525	161364	122658	152029	163104	108423	140519	153975	197302
P0AEA8	507301	504972	510776	473763	482224	508858	471570	496492	563060	545798	443108	473464	552499	482132	497842	524908	474098	468412	477780	483478	525429
P0AEB2	3116600	3005597	3019871	3054413	2.95589e+06	3.10987e+06	2.94348e+06	3.17806e+06	3.23624e+06	3.13696e+06	3046693	3.1349e+06	3.39717e+06	2.92974e+06	3080736	3.10418e+06	3.11352e+06	3.22509e+06	3113195	3.07884e+06	3.11576e+06
P0AEB7	4.72082e+06	4.8959e+06	4636740	4821948	4.94624e+06	4765704	4695921	5.02875e+06	4852617	5001903	4.82785e+06	4898040	5.06713e+06	4873965	5.06677e+06	5185917	4.9595e+06	4845123	5.09695e+06	4710095	4952306
P0AEC0	28353.4	158764	58587.1	104417	99408.3	68196.3	78668.4	74554.7	15791.7	44654.1	78626.8	90891.2	70644.1	NaN	93539.9	161726	121308	58036.5	52179.6	74177.2	174888
P0AEC3	478379	442522	413383	409671	422203	389885	411944	431912	489989	469888	443025	401949	442140	419195	369423	433719	438080	470226	395042	537088	539750
P0AEC5	323176	282518	420288	299576	533295	393118	507988	917138	283608	376948	460106	338744	649992	537828	351332	365881	329899	538910	372185	506524	543372
P0AED0	8991883	10591838	10774817	10283985	11157900	10343224	10171445	10172041	6.86196e+06	10492468	9446528	10229608	9242580	10857321	10695926	10217039	12193382	10273097	9161838	9185744	7.08739e+06
P0AED5	646461	584497	644044	624268	571307	643726	569800	634975	626968	597132	593803	617813	685248	618542	613761	668536	577805	623217	643147	623794	663285
P0AED7	339757	308515	343174	314783	311035	341262	323697	352489	335230	321749	344998	312287	342970	309589	306760	311171	328799	312006	341700	368500	327163
P0AED9	470338	137556	274793	271955	238942	251918	138592	384096	282985	268580	294148	286515	275701	274021	440084	247813	285608	458604	441659	293103	304184
P0AEE1	845724	922185	860932	842743	741278	788902	709348	943604	734257	830523	1.20395e+06	746540	946441	784239	768353	1.11221e+06	1.02398e+06	1.33428e+06	942439	1373551	1.58957e+06
P0AEE3	207730	844408	979430	985706	143918	995428	898904	1.04243e+06	923351	1.04826e+06	154878	1.02345e+06	166272	911396	957963	965302	931398	1.04617e+06	1.05586e+06	1.35834e+06	1.1392e+06
P0AEE5	466866	440947	423851	455211	420195	463154	441744	445911	449721	526129	495246	506258	567665	488361	478009	517462	546712	560885	539766	534807	499510
P0AEF0	273771	259029	242203	329451	245002	232479	236666	306871	339123	348082	297782	269468	292393	269545	345352	359809	274633	274029	292350	236103	279773
P0AEG4	4934053	4.89904e+06	5275906	4961979	5176729	5431409	5118751	5868245	5.53823e+06	6.03134e+06	6024810	5.20202e+06	5451117	4.74509e+06	5103580	5121212	5.22228e+06	4887935	5820589	5737072	5.20606e+06
P0AEG6	1095468	1.1509e+06	1.19364e+06	1.12474e+06	1.1146e+06	1.15678e+06	1.13796e+06	1.20605e+06	1.57361e+06	1.27598e+06	1.23262e+06	1.22039e+06	1.27224e+06	1.17918e+06	1.19057e+06	1.20537e+06	1.13964e+06	1.19222e+06	1.21199e+06	1.14955e+06	1.24962e+06
P0AEH1	NaN	16840.2	32325	31891.4	12810.6	38124.3	NaN	38635	NaN	NaN	84188.8	NaN	1	1	NaN	77418.1	1	77009	1	72566.6	190490
P0AEH3	934642	833397	791065	794645	750082	768747	819906	784903	875209	795782	778843	815243	849731	772430	708636	836749	789755	783856	1.1733e+06	893627	896818
P0AEH5	1.551e+06	1747749	1709836	1.70234e+06	1.64643e+06	1581352	1.44266e+06	1780484	1.16059e+06	1.51165e+06	2311113	1.71526e+06	1.40665e+06	1.9523e+06	1.92522e+06	2.12749e+06	2.32393e+06	2.41584e+06	1.83741e+06	2097360	1489447
P0AEI1	1.4162e+06	1.3454e+06	1.39973e+06	1.28508e+06	1.32565e+06	1.439e+06	1.3947e+06	1.39188e+06	1.39244e+06	1.32662e+06	1301827	1.34437e+06	1534927	1.45447e+06	1.3178e+06	1.49561e+06	1370338	1.40417e+06	1.38654e+06	1419604	1.49095e+06
P0AEI4	1.08611e+06	1.0776e+06	1.13949e+06	1.12679e+06	1.08799e+06	1.11332e+06	1.11203e+06	1.06905e+06	1.05756e+06	1.22888e+06	1.11119e+06	1.08786e+06	1.12612e+06	1.10591e+06	1.14549e+06	1.13658e+06	1.14123e+06	1.08395e+06	1.09171e+06	1.11462e+06	1.05346e+06
P0AEI6	355095	765478	346041	359160	372736	892718	354896	993418	838962	376304	329468	310255	388751	853009	299823	337375	349962	902583	325783	315184	363187
P0AEJ2	1.31868e+06	1.41352e+06	1.33121e+06	1328014	1.34714e+06	1.40808e+06	1.4225e+06	1.35264e+06	1.40342e+06	1.33422e+06	1352769	1.24527e+06	1.59951e+06	1.38863e+06	1409960	1.46944e+06	1.40583e+06	1.4218e+06	1.34239e+06	1.33262e+06	1.49451e+06
P0AEJ6	408769	386186	353114	412984	411325	372331	326791	347077	171235	350368	396248	403499	391030	432503	428290	350798	425843	416490	420235	383924	407088
P0AEK0	293903	259092	243704	245544	246731	286958	248222	292227	173768	254183	273971	270779	294691	307996	303575	280454	264058	301433	286745	297703	308113
P0AEK2	6690455	6315243	6389786	6479098	6.23583e+06	6.28208e+06	6.40183e+06	6.45089e+06	7.08418e+06	6.71846e+06	6151262	6.43772e+06	6.7901e+06	6.20578e+06	6.35465e+06	6.56146e+06	6519180	6364346	6.3121e+06	6.55916e+06	6529539
P0AEK4	15949403	15752167	15797780	16228536	15918654	16607657	15776071	17202624	16618306	15416371	16640011	16541086	16818026	16662381	16665983	17101348	16108657	16314322	16731620	16785488	17835100
P0AEL3	564049	595571	556572	684228	599942	667401	608004	565559	676698	624281	593315	658892	723158	630396	645498	627854	584691	675406	617289	594988	639154
P0AEL6	487348	460654	489408	461059	476392	527854	495818	536904	575887	585283	503604	525628	518483	459658	494057	516928	524194	514383	487574	537785	500394
P0AEM0	741401	647019	674057	696600	669942	669941	664587	655673	725876	667094	651120	687203	673853	665738	615592	705078	694777	682096	682985	676931	728734
P0AEM4	223123	222855	187383	345362	181604	275280	179036	288321	164243	174167	216913	306623	198328	256406	132389	350341	331887	403008	147741	197943	402064
P0AEM9	10637058	11084402	10332884	9642261	10062234	9413240	10125423	11099715	11519296	8894204	10546737	9362393	11333237	11076805	9849042	10591273	9704237	8958081	11594561	9748860	11992359
P0AEN1	1.20058e+06	1.16341e+06	1.24793e+06	1.19959e+06	1.16806e+06	1.19751e+06	1.20217e+06	1.26736e+06	1.29279e+06	1.24773e+06	1.20342e+06	1.17346e+06	1.33678e+06	1.19326e+06	1.20987e+06	1.2752e+06	1.19662e+06	1.09642e+06	1.2003e+06	1.21299e+06	1.27698e+06
P0AEN4	144871	3.56157e+06	163187	3.7611e+06	120211	3.7493e+06	4026232	680540	192483	189690	180153	535168	408920	511945	194180	190049	393549	172109	194568	383647	263672
P0AEN8	753502	798685	800492	781055	797414	812606	793582	891018	847849	840607	842198	772798	915065	820105	858055	888018	828776	777663	814599	812441	828466
P0AEP3	4739170	4790632	4753994	4774153	4669762	4.47645e+06	4.67957e+06	4900443	4.49858e+06	4.6123e+06	4.57678e+06	4.38401e+06	4.29203e+06	4.37197e+06	4462575	4.45725e+06	4.38658e+06	3.93966e+06	4.14289e+06	3.961e+06	4.16165e+06
P0AEQ1	528976	551257	571465	491555	520397	499767	502872	501227	634143	542677	406140	480479	429312	356701	485051	384999	455628	411621	487078	449318	489272
P0AEQ3	7.68872e+06	7871780	7470085	7.45731e+06	7.61096e+06	7.65987e+06	7652313	7.85553e+06	7918623	8.27924e+06	7.51675e+06	7483435	8610068	7771394	7742712	8.03898e+06	7900152	7.98047e+06	7938819	7.5265e+06	7866961
P0AEQ6	NaN	NaN	NaN	7715.8	4614.9	NaN	NaN	5829.34	NaN	9119.2	18332.8	NaN	1	NaN	NaN	11494.4	5919.57	12476.8	2136.94	12175.9	192336
P0AES0	750507	810227	835583	722090	826924	745575	787754	839411	778195	739171	788929	708608	744857	729306	740210	703963	771523	720718	675442	718411	683828
P0AES2	231471	250348	149376	93055	159532	124417	652817	230700	108777	236335	194862	254995	256075	219980	169438	300491	288870	513686	171130	250028	212526
P0AES4	4.46719e+06	4492834	4.3043e+06	7.17156e+06	3.76896e+06	3.49253e+06	4380867	4.64987e+06	2789571	4499306	3489817	5021466	5.35219e+06	4.88495e+06	4589366	8757413	4569332	4334701	6.07123e+06	4729255	6.00974e+06
P0AES6	3.7759e+06	3.71803e+06	3.64905e+06	3.36909e+06	3.41983e+06	3.394e+06	3.50848e+06	3.55446e+06	3.85258e+06	3.58e+06	3.38848e+06	3.2986e+06	3.64811e+06	3.31524e+06	3209809	3.46917e+06	3433294	3.19684e+06	3.26429e+06	3.31416e+06	3.54728e+06
P0AES9	41415280	42268716	44141832	42409984	46633576	44635948	44024544	54168380	49612484	41506004	47301772	35192104	36185772	36855112	35894632	33557788	33339750	29146880	38256536	30011930	35177556
P0AET2	16981006	17040040	17509458	17338596	17803652	17307902	17784124	18989920	20098468	17319912	17456178	14835470	15164809	14446664	14770098	13360720	14194523	13363881	15571897	14964356	15434604
P0AET5	NaN	NaN	42907.7	5135.93	NaN	43251.1	NaN	77141.4	NaN	NaN	141285	NaN	NaN	81324.5	29175.6	NaN	85572.3	84419.5	98915.6	137102	60704.8
P0AET8	2888010	3042191	2798371	2.9239e+06	2.7696e+06	2903307	2.96996e+06	2.98998e+06	3.045e+06	3.05508e+06	2972608	2.92347e+06	3.18442e+06	2919171	3.02894e+06	3.27003e+06	3.01439e+06	2.81962e+06	2.93815e+06	2.92997e+06	3.15216e+06
P0AEU0	9157947	9661149	9441657	9554161	9366902	9775125	9654880	10087319	10258840	10384605	9825173	9340380	10721000	9600715	9754788	9933568	9509348	9613240	9876281	9494199	10258680
P0AEU7	24734360	24029638	23209106	23293596	21542376	22832130	23523674	23194044	24582822	24078296	22326736	23156484	24386288	22704712	22523628	24969406	23143500	23366834	23541448	23755928	25549194
P0AEV1	74962.8	65090.3	82655.1	61367.1	83115	74390.8	92722.1	147484	101955	96581.9	80705.4	72932.9	49556.4	50172.6	105109	68732.9	67229.1	40901.2	80443.2	68086.8	72723.4
P0AEV9	245990	233694	228831	243436	249289	272440	252994	255204	241266	292769	237681	238770	263756	262136	243285	233207	268173	247099	276515	263649	257768
P0AEW4	1.52542e+06	1658750	1.80837e+06	1.75058e+06	1.68759e+06	1657325	1.09229e+06	1.26237e+06	471433	1.72206e+06	1.32901e+06	2391258	1.66829e+06	1.45148e+06	1.51439e+06	2521310	1.58538e+06	1.06753e+06	2.55225e+06	1.6897e+06	701349
P0AEW6	484216	474088	539740	433574	515315	587361	497074	479555	514395	533513	511841	448397	563476	468439	430994	450432	504279	473885	469593	516954	509835
P0AEW9	314363	283815	320904	302056	326289	310261	290006	324559	311933	320174	324648	293549	328938	327543	345500	337777	267572	297421	313339	323566	287562
P0AEX5	171043	126267	185752	150063	163176	195883	141266	176199	161451	191298	150475	143649	151319	151008	183901	111740	149380	192700	188191	250132	202046
P0AEX9	540679	498827	490166	501107	506384	518917	512645	542304	526311	571350	510868	515631	523055	460741	459876	515286	553550	481891	517908	565702	480432
P0AEY3	654875	628444	633288	581329	489667	538536	585793	544177	401109	581442	565621	585260	178294	589130	565609	186905	1097352	552746	609007	600587	635464
P0AEY5	876467	900561	935377	931183	998346	1.04198e+06	992612	1.0909e+06	746954	1.28668e+06	1.16365e+06	961037	776783	1.00606e+06	1.03963e+06	1.00616e+06	1.03393e+06	1.01869e+06	1125266	992962	796399
P0AEZ1	3578021	3.30332e+06	3.51617e+06	3353382	3.39026e+06	3.3595e+06	3.47399e+06	3.5073e+06	3.79538e+06	3.61647e+06	3261202	3.29496e+06	3.52444e+06	3.11188e+06	3.32648e+06	3.37318e+06	3.35906e+06	3035403	3.17982e+06	3.39864e+06	3.40419e+06
P0AEZ3	7.07751e+06	6754415	6.90962e+06	6718264	6642585	6883178	6.8636e+06	6874821	7452929	7274322	6.80107e+06	6.75033e+06	7668580	6531481	6759345	7189833	6927783	6795891	6.82127e+06	7113351	7270740
P0AEZ9	3547757	3.68377e+06	3593297	3.46452e+06	3.57766e+06	3.68746e+06	3.72877e+06	3720354	3.95461e+06	3.92792e+06	3.6126e+06	3.45903e+06	4.13098e+06	3.6519e+06	3.67543e+06	3.78611e+06	3760548	3.80528e+06	3.56961e+06	3.61405e+06	3791433
P0AF03	917953	913581	935096	991334	854851	987818	871488	889871	846391	1.06355e+06	919563	908846	918566	895904	902583	1.03363e+06	878556	873966	901016	968172	976982
P0AF08	2.05663e+06	2.00828e+06	2.15809e+06	1.99061e+06	2.04411e+06	2.15987e+06	2.0608e+06	2.35569e+06	2262673	2.3382e+06	2.33742e+06	2.09178e+06	2.31225e+06	1.9405e+06	2.04085e+06	2072066	2041671	2098085	2.27358e+06	2229779	2.19837e+06
P0AF12	2475190	2.55339e+06	2.49515e+06	2.44956e+06	2.36674e+06	2.11878e+06	2447652	2.39712e+06	2.5383e+06	1.83009e+06	2.03237e+06	2.0232e+06	1868552	2.17174e+06	2.04024e+06	1.99862e+06	1957945	1529903	1.8418e+06	1.53608e+06	1910233
P0AF18	822964	876383	870320	855609	840605	846947	904780	873284	940077	942071	842454	843469	938757	859349	855864	924234	859196	848010	823018	871584	866334
P0AF20	696861	603040	649121	682932	565387	705796	638850	668959	636010	597118	577432	645660	667647	674962	648051	715099	652080	631054	677990	566176	650276
P0AF24	707814	595248	725449	689041	736898	725669	696957	759543	794277	720659	711638	748298	731391	725516	708893	701650	693450	725374	738302	789997	723478
P0AF28	2.56226e+06	2.49834e+06	2484709	2.52697e+06	2.4585e+06	2.51208e+06	2.55109e+06	2.67853e+06	2.60354e+06	2.49265e+06	2561003	2.59774e+06	2.59844e+06	2.60943e+06	2.60967e+06	2755755	2.56039e+06	2.6469e+06	2.59965e+06	2.70116e+06	2.61476e+06
P0AF36	8490128	8238610	8493100	8.2747e+06	8845487	8773291	8.34346e+06	9268731	9636885	9855723	8585618	8587880	9130937	7.94071e+06	8269346	8510210	8882873	8933865	8618071	9009679	8475099
P0AF48	192468	151373	211086	179795	211212	203116	191369	231228	232785	199347	105999	231510	242286	170296	159914	158325	217453	211086	174938	106123	236613
P0AF50	1.88174e+06	1.80348e+06	1734573	1.83839e+06	1.74133e+06	1.90049e+06	1.84336e+06	1.83812e+06	2.08155e+06	1.88482e+06	1.7662e+06	1.93394e+06	2.04763e+06	1.82607e+06	1.8505e+06	1.98096e+06	1830990	1.83977e+06	1.97516e+06	1.8546e+06	1972561
P0AF52	306621	231774	302181	521762	281024	310309	NaN	250966	NaN	296693	488295	NaN	459138	NaN	NaN	NaN	280658	226842	NaN	507847	828916
P0AF56	677647	371742	150039	314313	418355	434364	147769	354747	222923	306701	430601	354862	345227	118893	271664	400670	246822	494462	268924	300708	361377
P0AF59	1.29456e+06	1.2027e+06	925927	1.66488e+06	894610	800516	1.11113e+06	835954	782334	1.17343e+06	679013	743548	1.63656e+06	1900978	1.09209e+06	1.74194e+06	398107	1.53623e+06	1298212	1.08627e+06	1890905
P0AF63	334440	292585	315715	349022	289835	318931	405880	244534	313152	363826	305756	477231	344105	298479	306073	314968	313734	345621	289698	341119	360731
P0AF67	1.19228e+06	1.39888e+06	1.26893e+06	976698	1.10364e+06	1.03255e+06	1.10381e+06	1.14068e+06	1.90934e+06	1.27055e+06	908058	1.19646e+06	1.33536e+06	980500	952292	1.15835e+06	1104644	1.13648e+06	779632	1.11803e+06	1.22482e+06
P0AF70	2004612	1.91653e+06	1.95261e+06	2.00589e+06	1.82224e+06	1796909	1.83109e+06	1.95988e+06	2.00782e+06	1517188	1.80541e+06	1.63369e+06	1.49401e+06	1596178	1.5763e+06	1.57777e+06	1.4126e+06	1376062	1547885	1.50811e+06	1.71397e+06
P0AF90	1688714	1575187	1.61493e+06	1.64374e+06	1.65119e+06	1.75361e+06	1.68009e+06	1.85964e+06	1.78758e+06	1.68788e+06	1.83274e+06	1.89324e+06	1772844	1.78935e+06	1.7612e+06	1.98049e+06	1.69815e+06	1885953	1.77595e+06	1.93629e+06	1.69527e+06
P0AF93	13723727	13765751	13412699	17896486	13547230	13476327	13888661	14199708	14572090	13747043	13853931	13699130	14805445	13601452	13490374	14500908	13600295	13963597	14114032	13948261	14430472
P0AF96	23185508	25359740	26106490	25196444	27258552	23901482	23734704	25226078	20564794	25203304	23417036	25462286	23032392	26582056	25291028	25251234	26673582	24457448	23213654	21191922	20719308
P0AFB1	228514	205098	254573	113198	192303	116316	168678	236833	420513	151641	134899	109126	115515	109729	95019.4	120477	202901	128633	140882	233383	233079
P0AFB5	131453	162046	137317	124750	197846	207147	159201	168668	111737	168065	236567	188627	121556	213999	158475	251795	180802	149835	201259	173453	NaN
P0AFB8	404910	394637	375217	398327	376132	386194	390954	431374	409435	383035	384825	404800	435580	424584	394236	448701	385016	426362	398314	410792	436921
P0AFC3	526940	532489	296472	168377	263292	386885	567182	153796	39728.4	403264	588752	35927.6	338187	290700	179774	69374.8	394217	337885	153886	143006	224763
P0AFC7	1288124	1.2503e+06	1315933	1.30423e+06	1.25181e+06	1.32611e+06	1.26126e+06	1.40474e+06	1.30398e+06	1.26715e+06	1.3483e+06	1256117	1.33797e+06	1.2691e+06	1.26503e+06	1.27344e+06	1.25793e+06	1274081	1.36131e+06	1.29061e+06	1.33396e+06
P0AFD1	815145	771380	866746	1095840	906505	803183	734537	817500	857775	795540	800176	981018	747053	1.0066e+06	977473	874262	801159	885113	872753	830327	871830
P0AFD6	2434749	2485542	2275631	2.33188e+06	2.19093e+06	2.28851e+06	2286205	3.40245e+06	2.53209e+06	2.03307e+06	2.33764e+06	2.18599e+06	2.55964e+06	2258296	2.23435e+06	2.26378e+06	2.15248e+06	2.18143e+06	2.4726e+06	2108682	2.63052e+06
P0AFF6	5.97509e+06	5.89596e+06	5.97551e+06	5823323	5819117	5677816	5.68577e+06	5974207	6258592	6.27296e+06	5.76448e+06	5.87654e+06	6.25602e+06	5667659	5.66527e+06	6.03151e+06	5777643	5.78575e+06	6.0368e+06	6.05355e+06	6.09798e+06
P0AFG0	6467027	6.26113e+06	6422359	6.20662e+06	5974692	6248570	6.25803e+06	6063845	6.15336e+06	6.79085e+06	5939307	6112013	6579040	5881443	6.17046e+06	6463876	6217240	5.99848e+06	6.05306e+06	6.45066e+06	6310794
P0AFG3	4383641	4310831	4.18662e+06	4387159	4.16995e+06	4.23403e+06	4.10215e+06	4.45604e+06	4.31241e+06	4255092	4.30709e+06	4230724	4722377	4647472	4.12942e+06	4552441	4.22244e+06	4.41932e+06	4526938	4.46893e+06	4873064
P0AFG6	6306747	6410774	6.63577e+06	6660683	6.57782e+06	7.12106e+06	6.50827e+06	7.56488e+06	6.58383e+06	7.66166e+06	7721130	6757455	6870045	6.18392e+06	6.70739e+06	6746025	6717439	6.93031e+06	7473475	7760893	6.37937e+06
P0AFG8	16233975	15707136	14953958	14813194	14727124	14714235	14681325	15599094	15922824	14714702	15663405	15023007	17666830	15777302	14622054	16597426	14623819	14874950	16547843	15566866	18055922
P0AFH0	130836	113398	115136	161532	101745	118924	92041.3	117098	153798	103144	127437	94830.6	138727	135957	115803	144164	83140.5	172372	136591	204245	117918
P0AFH2	481230	278114	311551	365221	267482	313342	474593	363030	203291	786424	418945	NaN	412509	616566	135743	543207	345880	718531	252347	455835	603721
P0AFH6	410212	220892	239019	211742	215384	227496	222712	248903	341580	170881	280611	402252	399130	357460	202905	91143.1	235793	288982	268637	338311	385638
P0AFH8	21133810	20282504	19908314	19757874	18863770	19190672	19338582	19771510	20902610	21189434	19466408	20351328	21934290	19036340	19438940	20808486	20068418	20281068	19730918	21596794	21591840
P0AFI2	937592	872927	931040	927507	860753	886596	958999	879385	1.04136e+06	998380	933689	890255	1.02889e+06	904626	908891	938975	911018	917903	877965	946659	947026
P0AFI5	476166	432298	510884	501937	441712	491485	506861	453073	467868	534299	504227	477297	492486	503729	445446	502300	480111	468809	502104	547882	451956
P0AFI7	1.69068e+06	1.6652e+06	1.72968e+06	1588755	1.66314e+06	1.78747e+06	1.66524e+06	1.76537e+06	1.66036e+06	1.78983e+06	1.69792e+06	1.55388e+06	1.91031e+06	1730886	1728376	1.71771e+06	1.69196e+06	1.68091e+06	1.8024e+06	1.68761e+06	1830926
P0AFJ1	842983	776291	816865	836186	768795	802310	827602	821425	883481	717854	834825	825285	691707	810024	767720	792920	704973	732147	834869	782542	820979
P0AFJ5	233960	228669	260876	345111	268200	255374	308442	259137	337300	252152	262490	308909	323930	311997	314623	382907	301869	284600	266069	245610	327374
P0AFJ7	9482.43	54528.7	58490.9	41935	27308.6	68848.5	39428.3	86134.9	8458.25	30296.6	116542	27333.7	33380	26.2487	5356.22	50648.9	61018.9	94350.2	38694.4	125343	262493
P0AFK0	1.96111e+06	1.86507e+06	1.86929e+06	1863496	1810788	1.8839e+06	1.78333e+06	1.86119e+06	2.01888e+06	1.93654e+06	1.79898e+06	1.85366e+06	2.10975e+06	1821082	1.82646e+06	1.90712e+06	1.83083e+06	1.74468e+06	1.88167e+06	1.91427e+06	2.03081e+06
P0AFK9	5.92193e+06	6327956	6.02778e+06	5.81147e+06	5884281	5488778	6078774	5.68586e+06	6.31124e+06	5661346	5655603	5678537	6669735	6570950	6.06432e+06	6489785	5940987	5.78825e+06	6.17001e+06	5509465	6.8387e+06
P0AFL3	2563724	2.43999e+06	2.47338e+06	2.5023e+06	2.46258e+06	2454636	2.5173e+06	2.77039e+06	2.39971e+06	2.7694e+06	2.6794e+06	2.60767e+06	2.67551e+06	2.40169e+06	2.46838e+06	2711745	2483952	2.63578e+06	2759015	2578682	2516147
P0AFL6	4.83513e+06	2.19807e+06	3855292	5.73796e+06	4.26055e+06	4.48716e+06	3.02982e+06	3999735	5551438	4268923	2.99256e+06	4696451	3.92459e+06	4168939	3.93861e+06	5457065	2.09246e+06	4.18355e+06	5293036	4.08164e+06	5446331
P0AFM2	591121	500348	490766	493636	443149	441612	450729	465836	494603	493181	458091	525175	456747	450770	430686	489388	517436	489598	485844	597910	495011
P0AFM4	159521	116757	141757	165736	133003	127551	153862	109085	147254	109710	125766	106990	73043.6	131643	92076.5	106183	95508.2	80714.5	106161	98739.4	119365
P0AFM6	1347295	1.37489e+06	1.36842e+06	1.36764e+06	1.44379e+06	1.45681e+06	1.29414e+06	1.37871e+06	1.39792e+06	1.53877e+06	1.44667e+06	1.36101e+06	1.47557e+06	1.30837e+06	1.36685e+06	1491054	1.25753e+06	1.35455e+06	1.4332e+06	1.53444e+06	1.47768e+06
P0AFM9	549570	461594	535746	470076	397423	415972	426385	483703	633711	514006	441434	519364	478558	410700	401345	630427	504564	514329	426352	634390	528144
P0AFP4	204005	180940	176736	172527	210225	192670	184436	168783	194095	185322	181024	181514	197364	190598	189087	186774	166065	212405	175448	205546	193354
P0AFP6	6110069	6.21515e+06	6.12513e+06	6.14988e+06	6039951	5937978	6008552	5.97986e+06	5.70431e+06	6.38751e+06	6054479	6210267	6669052	6095953	6159883	6433162	6462641	6234405	5981776	6.11137e+06	5.80424e+06
P0AFQ7	307781	294137	282542	291741	308377	343381	292910	334792	293648	302288	306816	298817	328842	282871	318197	312894	310607	301970	307967	323912	287837
P0AFR0	255892	208112	2.01178e+06	3.96417e+06	3.7859e+06	3.69703e+06	670898	889892	1195282	959970	162751	1263361	202565	3.26313e+06	283213	112007	4.1451e+06	3926175	171083	1730938	501170
P0AFR4	1.64448e+06	1624266	1.45897e+06	1.56972e+06	1444384	1.48178e+06	1.57743e+06	1.57656e+06	1.67298e+06	1.52665e+06	1.66015e+06	1488126	1.64586e+06	1556934	1466905	1.68307e+06	1.60998e+06	1.4489e+06	1.47764e+06	1.49631e+06	1.66868e+06
P0AFS3	232472	2.93732e+06	92754	140587	120473	179608	196581	3.06912e+06	67904.6	122282	191241	295785	213806	3.68344e+06	208787	241875	250181	185106	291996	114951	215797
P0AFT2	NaN	NaN	396643	NaN	NaN	NaN	NaN	NaN	NaN	NaN	NaN	NaN	NaN	NaN	NaN	NaN	NaN	NaN	NaN	489969	292306
P0AFT5	476297	106959	89159	117350	76351.8	333971	319115	133732	288690	198101	101254	110504	115263	99556.1	1.89577e+06	66593.4	97241.3	155232	419033	82789	152773
P0AFU4	115573	90931.7	115766	108504	106354	125271	95549	107424	113644	127454	122232	101800	135101	115621	107695	106168	107685	116334	111845	126694	123227
P0AFU8	2.69695e+06	2.79306e+06	2.69065e+06	2.72839e+06	2.55689e+06	2.68581e+06	2.80925e+06	2.6504e+06	2.93519e+06	2859158	2622709	2.63566e+06	2986106	2752635	2.70843e+06	3083590	2.67362e+06	2.80639e+06	2692398	2688044	2.89547e+06
P0AFV4	70466.6	86985.9	70872.1	92280	94367.3	101291	66264.8	49463.6	34100.4	65230.4	72219.1	40423.3	70200.1	63536.6	48789.1	45246.7	43219.2	33030.1	52126.1	83645.6	165556
P0AFW0	413171	405166	438166	468501	417590	432928	427311	471187	466146	443479	438432	426804	428585	397677	439406	446145	420058	406723	457850	432779	465077
P0AFW2	411591	405538	483899	477151	448885	533873	514134	543128	559037	533452	542200	464556	556351	530496	578372	492171	505361	554058	578788	460605	506264
P0AFW4	176511	178006	168838	70974.4	114969	139490	144362	134211	150272	88875.2	77492.6	99224.2	157738	101226	140396	165049	133979	133960	91547.5	191250	140987
P0AFW8	2569808	2.11651e+06	2.0256e+06	1.87856e+06	2142884	2.00718e+06	2.06573e+06	2.0221e+06	1.7418e+06	2.35074e+06	1.98006e+06	1.96418e+06	2.28747e+06	1957987	2.00747e+06	2.0188e+06	2.09685e+06	2.05513e+06	1.98381e+06	2.06137e+06	2.00889e+06
P0AFX0	870675	910035	989683	893143	960243	908759	877337	1123978	987167	956664	1.08899e+06	893651	918462	964741	889424	922566	955922	902077	1.18545e+06	1089386	1.00701e+06
P0AFX4	693942	536096	658189	537249	566812	658516	583527	669090	628787	718275	641930	612265	631593	508766	780681	778719	629073	675456	537963	567984	606486
P0AFX7	113348	118010	104695	101530	113574	104338	90108.4	131519	112260	87057	91637.9	91391.2	129260	92959.2	113385	90790.2	121069	101069	115223	98674.7	108333
P0AFX9	623906	581101	570366	483825	507605	537833	553933	539540	612618	552032	482640	463078	632919	515180	537801	510715	550408	509421	486999	528746	581893
P0AFY8	5165884	4923814	5.06288e+06	5126365	5011544	5431412	5295266	5493998	4231055	5.81502e+06	5433204	5555803	5599826	4.91718e+06	5.16039e+06	5417854	5256353	5418405	5503433	5490676	5.3122e+06
P0AFZ1	445086	676602	579636	942715	368654	416189	428945	446150	339886	396613	491613	740767	536343	661065	814155	1.3333e+06	368078	878460	543819	520693	999510
P0AFZ3	465290	442965	447358	469806	467305	436361	460518	464408	522283	618319	583532	455000	501242	463237	467640	443530	489995	488197	421187	683725	451074
P0AG00	118948	161331	162259	138836	109012	117886	107196	155357	108676	118891	249677	88802.7	181200	102208	96212.6	186485	186219	260091	161223	263738	430524
P0AG03	NaN	NaN	16383.5	17492.7	163476	1.37193e+06	12168.9	221517	19248.3	1.25472e+06	NaN	211679	NaN	19482.8	276188	NaN	1582.13	1	17654.1	15457.9	NaN
P0AG07	2.83541e+06	2.87168e+06	2.9797e+06	3.02008e+06	3.64313e+06	2912700	2.94275e+06	2.95708e+06	2.4917e+06	3.13171e+06	2.65678e+06	3012879	2.78016e+06	2751610	2.89788e+06	2938513	3.02939e+06	2875182	2.71393e+06	2.92283e+06	2.4209e+06
P0AG14	157992	522869	207982	169640	176501	138267	164617	184479	171248	183105	368534	641250	225655	154097	147051	249941	248011	379892	204701	430293	521625
P0AG16	1.58436e+06	1.57794e+06	1.66404e+06	1.52563e+06	1.68783e+06	1.76457e+06	1.68133e+06	1.78703e+06	1.74235e+06	1.77726e+06	1.72826e+06	1.52701e+06	1.818e+06	1.4979e+06	1626888	1.59114e+06	1.59362e+06	1.58123e+06	1.7059e+06	1.67112e+06	1.74103e+06
P0AG18	3.07275e+06	3.48093e+06	3.39954e+06	3.33861e+06	3.49575e+06	3405893	3227897	3.50754e+06	2.47928e+06	3.56807e+06	3.3512e+06	3.50073e+06	3.20504e+06	3.61012e+06	3423436	3560835	3.71199e+06	3.49523e+06	3.27414e+06	3.15146e+06	2.65831e+06
P0AG20	327414	330650	308675	309625	315656	303902	293566	371378	352444	249947	334096	306102	329878	291578	306911	297408	264282	233212	305447	247299	354319
P0AG24	506608	486990	512723	768753	514856	466390	507006	619429	464916	520536	481062	616822	565002	622030	640813	682072	465580	468944	729100	476319	788451
P0AG27	1.03313e+06	1.12931e+06	1.1488e+06	1.00443e+06	1.03714e+06	1.02046e+06	990520	1.03394e+06	1.03719e+06	848027	1.22482e+06	936164	1.0894e+06	1.02358e+06	854814	1.09748e+06	987427	1.08492e+06	1.09883e+06	1167857	1.63732e+06
P0AG30	8401403	8.19458e+06	8.06816e+06	7943323	7757674	8.17202e+06	7994103	8.25208e+06	8824816	8402507	8128252	7.87521e+06	9036659	8.09506e+06	7.9747e+06	8696454	8003571	8.12539e+06	8106177	8383192	8909593
P0AG40	543372	570561	628435	585825	621371	664716	561574	665733	554969	605907	635351	514121	695026	556916	623581	535522	570640	583357	615091	686342	547411
P0AG44	29841980	28394944	27849154	27634224	26801926	28344262	28750436	28087552	28869988	28635482	27708856	28910904	30371774	27652550	27939662	30600826	28824630	28458656	28186452	28697074	30887998
P0AG48	20655266	20395386	20537302	21508184	19829090	20295860	20241578	20690252	22385824	22644860	20446030	22601432	21854562	20684590	21500638	23241868	20245386	21213638	21242474	21859114	22954286
P0AG51	14079108	14531070	13291305	14701698	14008696	14384496	14262746	15086895	13791511	14165455	14762750	15354456	14510106	15461593	15080751	15871855	15051180	15608068	15037271	14900533	14135056
P0AG55	31539402	30029052	30583382	31032232	29519664	30478084	30575716	32218202	32367228	33104392	30260964	31980238	32961956	29640116	30746692	32752524	31805482	31863180	30393612	32913934	31429388
P0AG59	17918642	17796806	17550168	17694128	16530394	16893652	17077486	16548272	17453578	18728050	17121246	17720376	19207156	17958872	17797786	19230134	17601636	17427430	18060714	18162698	19273774
P0AG63	11522303	13092694	12427932	13446719	13815788	12291490	12196688	12975923	10224967	12833619	11874904	13435470	12100557	13544831	13539955	14083345	14289577	12776431	12171034	11886236	11153158
P0AG67	26924700	30385716	30836588	31988426	31045964	30199190	28878340	30450840	19457520	32172406	31220996	33279242	26383120	33435966	33936416	33519406	35193008	33240910	31750182	30785190	24264212
P0AG76	944186	22026.8	583903	25405.8	748333	1116759	29548.3	1.31478e+06	259772	963608	28741.3	1.73784e+06	822946	514538	928238	807149	803884	1.01708e+06	25800.1	1.1599e+06	990750
P0AG78	6.89408e+06	6201594	6151659	5.88314e+06	5609115	5595803	5739344	5481024	6.36008e+06	5681898	5356386	5.83174e+06	6121249	5.59928e+06	5416164	6130314	5.70197e+06	5376867	5669492	6472429	6.17948e+06
P0AG80	599793	592002	576124	575452	548938	552447	587825	590651	688179	608190	570771	595669	614892	576182	570726	640986	600364	577648	586079	624704	638708
P0AG82	1928237	1.74858e+06	1.81449e+06	1.78808e+06	1.67769e+06	1.90558e+06	1.74221e+06	1.78209e+06	1822463	1.88175e+06	1.83128e+06	1795035	2.09236e+06	1.69273e+06	1.8531e+06	1.85337e+06	1.77941e+06	1.76462e+06	1.73507e+06	1.88683e+06	2.01861e+06
P0AG84	1.30675e+06	1.22173e+06	1.35459e+06	1.47381e+06	1287767	1.25558e+06	1.27758e+06	1.48887e+06	1228879	1.49463e+06	1.44645e+06	1.46852e+06	1438696	1.36261e+06	1.48698e+06	1.54741e+06	1.13833e+06	1.57567e+06	1.60833e+06	1.56143e+06	1.64307e+06
P0AG86	9409801	9001004	8837359	9332736	8502288	8718438	9034464	8920469	9828442	8866042	8792639	9093849	9402592	8585111	8672086	9138164	8589949	8596212	8759716	8748706	9772772
P0AG90	100091	238216	254941	200377	458258	193181	242847	268500	870467	168562	415517	126548	259477	89342.2	113271	275506	243776	403673	198962	444049	897963
P0AG93	80933	58680.2	75256.5	84995.4	40870.8	50569.8	82458.6	78508.6	32520.1	38523.7	197845	13017	65671.3	NaN	38069.6	85311.2	98689.3	163686	57736.5	197130	506189
P0AG99	260479	439565	482094	456948	325911	402110	307261	598026	319367	402079	1.0657e+06	239012	494988	221347	310408	645656	636324	1.07357e+06	479838	1.15807e+06	1.4731e+06
P0AGA2	626925	738110	624452	736296	723094	757117	751129	907398	448255	751544	1.00254e+06	932812	717212	865348	831949	853211	682688	987347	784105	906685	1.28712e+06
P0AGA6	267065	257256	292804	269083	238553	267519	297102	272416	283019	241524	260828	234506	256788	246468	275549	250900	275868	259493	271727	249333	174118
P0AGB0	470596	759278	642850	470016	605925	597528	313486	331488	388195	662712	611644	369987	548044	254640	381595	504392	595350	532466	152349	714010	422382
P0AGB6	644428	243093	271078	284011	248258	249162	260369	641156	290092	280579	582834	266367	277829	560421	490790	291307	511681	367153	245388	281733	241067
P0AGC0	35853.3	22923.9	28892.1	19085.5	44986.2	NaN	29853.1	NaN	23943.8	16789	35851.2	10315.3	NaN	32048.2	11308.2	3752.32	17277.2	NaN	32281	17646.8	22886.7
P0AGC3	1.13014e+06	943988	1.18622e+06	968629	1.02788e+06	1.15578e+06	996752	982286	1.32088e+06	5.40259e+06	1.05781e+06	1.09209e+06	1.23941e+06	1.00345e+06	998078	1.09649e+06	1.07328e+06	1.16196e+06	1.16267e+06	1.21199e+06	1.21418e+06
P0AGD1	565493	570586	546870	584466	550450	533257	549375	472330	545552	498240	557383	573430	423926	601172	590857	548977	582121	576061	546665	547378	530829
P0AGD3	8034254	7.93918e+06	8452883	8.3381e+06	8.10176e+06	8367399	7.8116e+06	9131327	7861825	8.02068e+06	8389404	8790829	9160450	9281029	8853087	8730619	8480554	8697057	9561847	8773029	8363799
P0AGD7	4.00196e+06	4325977	3761813	4426035	3.75376e+06	3559669	4178666	4566459	3.74008e+06	3878785	4315346	3557731	3.88054e+06	4004687	3.94416e+06	3.99595e+06	3797685	3.59679e+06	3.48679e+06	4.13589e+06	3.69765e+06
P0AGE0	4541226	4.62696e+06	4.19814e+06	4227108	4.06262e+06	4.19433e+06	4.33736e+06	4.16901e+06	4584793	4.4094e+06	3.99133e+06	4.11966e+06	4711688	4.21309e+06	4092015	4.70961e+06	4.25487e+06	4051566	4.17732e+06	4277884	4.7821e+06
P0AGE4	6334.05	NaN	16597.7	68453.2	13956.7	15981.5	NaN	35470.8	NaN	12591.1	75939.6	NaN	NaN	NaN	NaN	NaN	73643.8	11790	7456.79	32859.5	345888
P0AGE6	4.22219e+06	3.91622e+06	4498807	3.65315e+06	3.49012e+06	4425092	4.81216e+06	4925609	2.97513e+06	4.05214e+06	4627639	4121109	4339184	4660285	4714569	3.50019e+06	4666656	4.93385e+06	4.24627e+06	5.07827e+06	3.49749e+06
P0AGE9	8579106	8715218	8982228	9153118	9039696	9175331	9216365	9646168	8879760	10066692	9451738	9442874	9236146	8627774	9330486	9128971	9451406	9343757	9097676	9476232	8710008
P0AGF2	407818	440456	416416	378940	454814	469869	419836	416385	457218	409542	416386	395461	507927	427612	376902	361499	419903	438536	401996	418788	393398
P0AGG0	1.28318e+06	1.25614e+06	1230658	1.13745e+06	1.15343e+06	1.12602e+06	1.19409e+06	1.22025e+06	1.37003e+06	1.34855e+06	1.12041e+06	1216320	1458458	1.24821e+06	1223634	1.2806e+06	1.29573e+06	1.26263e+06	1.10221e+06	1.25641e+06	1.28025e+06
P0AGG2	1.05865e+06	1.0594e+06	1.04091e+06	1.03452e+06	1.02619e+06	1.07303e+06	1.01882e+06	1.07989e+06	905223	1.12217e+06	1.03476e+06	1.03974e+06	1138303	1018367	1.00721e+06	1061477	1.00964e+06	988421	1061055	1.09961e+06	1.09377e+06
P0AGG4	428422	411995	396564	401572	411263	495789	418712	429431	469774	436639	408163	405226	459246	398356	409992	421576	433752	414938	403917	441388	442529
P0AGG8	1.86173e+06	6.52741e+06	5.97765e+06	5.98434e+06	926423	828596	6174156	5.71845e+06	1.95488e+06	1.23968e+06	1.72515e+06	6.23243e+06	7656696	5.89827e+06	7120759	6385444	6059264	5.85193e+06	7066985	5901835	6278809
P0AGI8	545328	476444	479477	527735	499937	551585	517178	448778	365796	541225	469957	477412	530385	429940	456832	452078	500311	511309	509598	547906	467270
P0AGJ2	401320	369952	401229	425995	383722	397887	414672	419120	372224	413606	399597	425040	418182	440055	423196	438720	385511	409667	406987	423334	420041
P0AGJ5	2.49666e+06	2301259	2.38633e+06	2.43404e+06	2.27035e+06	2.3665e+06	2358952	2.53371e+06	2.63706e+06	2717119	2.41715e+06	2.50345e+06	2.60104e+06	2.23032e+06	2455706	2.51853e+06	2.47812e+06	2621881	2.46369e+06	2647161	2472563
P0AGJ7	178753	182938	168780	160320	157262	156910	159412	101699	201799	169796	135305	159292	163162	113912	175643	175096	177054	120592	187981	200510	181672
P0AGJ9	3877076	3.75266e+06	3725367	3804321	3.63118e+06	3736070	3.79286e+06	4.05581e+06	3459332	3729223	3.74414e+06	3.77762e+06	4211518	3885259	3.68296e+06	3.98185e+06	3709583	3824450	3.99793e+06	3.912e+06	4132605
P0AGK4	3216762	3.2993e+06	3.27949e+06	3412825	3175019	3.14736e+06	3.40269e+06	3.40695e+06	4.53802e+06	3310240	3.1968e+06	3.15812e+06	3.21083e+06	3.30846e+06	3.28587e+06	3466459	3.32292e+06	3007383	4201313	3252989	3197527
P0AGK8	795717	808824	806088	749723	750320	757780	746541	727650	718999	706537	669503	808940	743923	712789	729823	809439	806287	767658	678006	823463	686056
P0AGL2	7.85978e+06	7.46781e+06	8307381	8.2979e+06	8362604	9015710	8555732	8581005	8587299	11359663	7.89387e+06	9185906	8830542	7416184	8846559	8.21338e+06	9315451	8839130	7.53988e+06	10376607	7.33274e+06
P0AGL5	56761.9	54493.7	59835.4	54420.2	84494.7	39471	121010	53454.6	124302	47078.4	98578.9	117668	48541.5	86695.4	79876.9	109137	63819.8	49895.8	95248.2	90162.4	41910.7
P0AGL7	437999	402559	398209	392419	392270	397125	402814	448538	500265	464730	412834	405569	580125	398872	433639	397337	439989	405966	409699	402326	470768
P0C018	17371668	15361832	16987874	18393638	17340602	17707960	17861462	3.79876e+06	17525572	16224891	17769588	19456526	4.49291e+06	20720406	18671320	11560442	15872422	20029820	19527472	19709132	20485668
P0C037	2.18651e+06	1.37414e+06	1.33285e+06	2.044e+06	1.88796e+06	1919448	1.3155e+06	1263166	2.27437e+06	1.94642e+06	1.97404e+06	2216902	1.87865e+06	1.32827e+06	1.95396e+06	2.10757e+06	2.08299e+06	2.06443e+06	2.05382e+06	1.52928e+06	2.19698e+06
P0C054	1.11898e+06	1.07137e+06	1.08499e+06	1.13051e+06	1.16863e+06	1.15121e+06	1.1703e+06	1.24049e+06	2537220	1.26918e+06	1.28187e+06	1302250	1.24752e+06	1.18029e+06	1191850	1.33844e+06	1.1638e+06	1.18915e+06	1155350	1.10247e+06	1.15287e+06
P0C058	1	1	NaN	17572.8	NaN	13795.7	NaN	NaN	69535.2	28348.9	10663.5	1	5145.79	2205.66	4829.28	1	NaN	5967.77	5793.5	NaN	2553.66
P0C066	2.92576e+06	1.83795e+06	1.60173e+06	1.80256e+06	1.61073e+06	1.85299e+06	1.70536e+06	1.91226e+06	1.83393e+06	2.36236e+06	2.04646e+06	2.2539e+06	2.04982e+06	613975	2.21729e+06	2.24036e+06	2.01711e+06	221886	1833639	1.63804e+06	2161954
P0C077	213944	213937	227375	300451	205126	234623	209179	224280	221417	267094	219105	217282	264537	212652	258842	240676	244698	303733	220416	271867	254564
P0C079	987340	1.31247e+06	692225	1.75975e+06	1.54766e+06	946955	1.30878e+06	1.33869e+06	2.24732e+06	1.24084e+06	1.26136e+06	1289346	1.15322e+06	1.83152e+06	1.43874e+06	1.90634e+06	1.58446e+06	1.12428e+06	1.90243e+06	1.34584e+06	1.97019e+06
P0C093	373797	97198.6	423970	163176	224085	300873	299096	289081	151282	409998	251018	101147	301791	258037	239129	146540	288166	269900	122773	330962	147146
P0C0K3	1.5753e+06	214340	3437472	221424	5.31242e+06	2.87224e+06	2.82032e+06	50079.5	1.13364e+06	665554	3.09943e+06	668620	4761791	3615496	3.79591e+06	817816	1.93446e+06	547403	4.02826e+06	259477	386453
P0C0L2	12924788	12119115	11632932	11546117	11224161	11098116	11528152	11785301	13288280	10917798	10906560	11628858	11864699	11076638	10897835	11897183	11183459	10456268	11252124	11184042	12320896
P0C0L7	127472	206040	232112	222061	146510	197041	139932	308050	208993	160857	500427	80332	234831	376475	111443	285298	252062	468681	272345	558069	1.07188e+06
P0C0L9	1.06696e+06	1.01748e+06	993800	989373	1.33833e+06	990025	1.05022e+06	1.05376e+06	1476505	1.09637e+06	1.01978e+06	1.24773e+06	1.02709e+06	973633	1.02384e+06	991023	992384	959080	992364	985726	1.25676e+06
P0C0R7	522413	514125	498465	457033	478470	485246	520061	522725	576762	554193	499422	472019	537939	483803	452839	466905	486515	447229	496256	482300	509993
P0C0S1	183098	196267	300188	235534	207631	241236	136010	399600	86035.8	264320	622403	107268	260336	139423	128570	248228	287787	493683	276290	632941	1.61189e+06
P0C0T5	98471.8	93447.3	65452.9	75909.9	77591.3	67897.8	62233.4	57453.8	28114.2	72434.3	34593.5	78712.9	77484.3	NaN	43234.5	59139	83170.4	65351.6	53925.4	86798.9	67520.2
P0C0U4	99059	115159	93778.2	122155	144584	72920.7	94026.5	94689.4	135462	99417.7	85789.9	75341.1	120817	73167.5	91588.9	86563.5	112909	94687.7	103924	108203	125138
P0C0V0	3.37688e+06	3418245	3.4519e+06	3.29092e+06	3374680	3409041	3.51982e+06	3.56739e+06	3.74642e+06	3.70141e+06	3.53702e+06	3.2244e+06	3822148	3.38058e+06	3.37775e+06	3502993	3.52026e+06	3.44023e+06	3.4664e+06	3451623	3.50424e+06
P0C8J6	3.12162e+06	2952942	2.8906e+06	3.00913e+06	2.75082e+06	2797702	2.82625e+06	2779238	2.92157e+06	2.93005e+06	2.818e+06	2926791	3074626	2.90149e+06	2.87221e+06	2.99878e+06	3.02511e+06	2.86326e+06	2.91567e+06	3023340	3043900
P0C8J8	2.03839e+06	1.59764e+06	1.74532e+06	1.57659e+06	1.45546e+06	1.43552e+06	1.48359e+06	1.55025e+06	1.76133e+06	1.26038e+06	1.41977e+06	1.3903e+06	1.44452e+06	1.52408e+06	1.34754e+06	1.46568e+06	1363726	1.16165e+06	1.54304e+06	1.68272e+06	1.76332e+06
P0C960	369504	357124	363941	338271	333971	350123	373988	352741	686601	305114	300796	331093	372019	327561	279722	280566	332017	286659	318031	349996	435140
P0CB39	24214.3	11140.3	12667	20758.7	13872.8	2999.05	9083.76	69346.3	549698	15033.8	72854.5	9651.35	36338.2	481932	6516.49	18151.9	83903.8	55758.4	75065.5	53654.3	218866
P0CE47;P0CE48	246097408	241102608	245451776	239860864	243141984	245645456	243958336	238600848	248690032	268644320	233900336	242789024	265438496	230028224	238308880	252459264	201912400	243801600	238935856	245182864	248272736
P0CF08;P0CF09;P0CF10	13083.8	98960	1	36283.4	1	3987.6	6698.82	31488	9965.12	1	91222.4	83759	9033.87	NaN	173142	NaN	157451	NaN	13308.2	NaN	36428.3
P0CF40;P0CF41;P0CF42;P0CF43;P0CF44;P0CF45	22052.7	18016.9	23490.8	16105	2.35327e+06	10213	3540.15	7706.76	29062.3	48927.4	17701.3	7329.65	25872.6	24689.2	26281.3	24385.7	19750.3	12050.2	12001.8	23284.4	18680.5
P0CF66;P0CF67;P0CF68;P0CF69;P0CF70	69475.5	105878	91244.8	126557	25718.2	89976.1	108516	112517	109791	59478.3	67453.3	128561	103550	93500.1	83354.8	79932.2	108908	88851.7	144451	88175.9	113240
P0CG19	479887	466897	452414	590865	441267	535586	439251	460676	490593	398983	440208	612561	453588	472221	458744	510711	419042	641243	449395	423823	467021
P0DMC7	2.00712e+06	2.01992e+06	2.03368e+06	1.98004e+06	2.09354e+06	2.03877e+06	2.00124e+06	1.99744e+06	1.99782e+06	2120756	1.92623e+06	2.08372e+06	2.03069e+06	2.01167e+06	2.0337e+06	2073658	2.22171e+06	2146240	2.00436e+06	2.09649e+06	1.93322e+06
P0DP89	212940	192237	241606	215859	231925	220751	234494	249725	304194	208723	193908	182444	199172	217026	204948	174180	224548	193349	187133	180915	164374
P0DTT0	6237873	5987436	5913270	5999918	5.61296e+06	6073715	5.7916e+06	6159592	6233601	6361642	6008446	6.32296e+06	6.21046e+06	5.85463e+06	5967478	6452372	6003957	6.08984e+06	6197530	6771998	6366869
P0AA04	15756804	15960599	15693438	13457927	15662190	15863066	15378707	15845252	14295023	14398040	15541268	15036468	15703459	14794305	14427327	13393240	15766315	14832326	16434515	14976714	15154802
P0AA10	35346772	35882500	34894860	36606168	34607792	34975872	34375516	35820468	31757796	36489464	35101704	36708220	33812368	37462724	36110848	39077548	38120652	37787048	36697040	36246536	33086502
P0AA16	1.8898e+06	1.74745e+06	1.83624e+06	1.7346e+06	1.73191e+06	1.81063e+06	1843050	1.90223e+06	1.82126e+06	1.9136e+06	1.75261e+06	1.74358e+06	1871359	1.65317e+06	1.72903e+06	1.62781e+06	1792137	1.72795e+06	1.69616e+06	1.77393e+06	1.70647e+06
P0AA25	29904520	29250728	28469064	28435498	27524072	27518220	29047166	28580752	31362312	24453990	25567366	24876328	26490896	25848040	24545446	26284634	24335756	21958662	24913076	22592800	28073088
P0AA31	728257	750235	700158	653642	692174	677047	696306	714531	974717	661509	667741	631690	643820	621248	649950	654680	650929	601704	625688	617595	624159
P0AA37	167914	172177	145214	204231	169871	140712	164724	180505	274671	133219	162775	172565	158031	153015	160934	121039	147796	113927	122708	112483	179295
P0AA39	656448	603289	644342	660789	588273	678661	655284	693824	728070	674814	676979	672806	695007	640774	678006	667986	651222	666962	670333	724751	716459
P0AA41	111338	38867.5	53534.6	87178.8	73516.1	68282.5	81336.1	49605.3	126847	59739.7	48660.1	87714.1	68087	130090	52799.5	73378.4	43982.6	63417.1	70736.2	47135.9	96629.1
P0AA43	1.72176e+06	1.75091e+06	1.74052e+06	1.84229e+06	1.6712e+06	1.84986e+06	1.79519e+06	1.82048e+06	1.92223e+06	1968062	1.81407e+06	1.80856e+06	1.94141e+06	1.78142e+06	1.76932e+06	2236474	1.72447e+06	1826788	1.9674e+06	1.93094e+06	1.99909e+06
P0AA53	1.04998e+06	907988	1.00342e+06	212958	720979	582993	1.021e+06	871368	918539	1025912	1.04983e+06	985086	191849	73690	265382	218601	180725	664989	957681	196344	1.08727e+06
P0AA57	806606	778408	873482	954772	914858	853459	789566	568676	456851	865302	858658	952084	607038	893355	906998	760729	977028	979612	795913	885337	552370
P0AA82	34200.9	61835.3	80375.1	79499.9	47062.9	61752	33782.3	111898	20418.8	59573.2	165586	26992.9	59550	17174.6	22547	65157.8	90263.8	163760	71860.3	168004	405999
P0AA84	161161	133666	110459	117508	102833	121286	120177	128778	127976	141404	99985.6	115645	155713	122805	106229	119875	116364	111431	119805	127293	148835
P0AA91	126141	119263	153866	120592	168860	132969	135095	126288	159237	98571.5	109173	121434	124607	125397	118582	140179	109695	117737	123437	119003	159189
P0AA95	385781	377717	360831	344951	345798	285256	298715	325278	431858	377547	385471	355505	401463	406395	349513	361348	347789	332046	327880	515335	356060
P0AA97	403866	358023	318330	640654	357062	370610	290254	446101	19715.2	396212	413691	407015	404060	373281	638567	396748	394787	399495	405227	454432	420572
P0AA99	1.36061e+06	1.07406e+06	1.23108e+06	1.17338e+06	1.2369e+06	1.07303e+06	1.07556e+06	1.24071e+06	546282	1.16912e+06	1.24965e+06	1.19683e+06	574528	545868	484174	1.14063e+06	1.09219e+06	1.15366e+06	1.22355e+06	1.22402e+06	1.45187e+06
P0AAA1	821086	266959	377317	380356	618433	225711	705668	165789	NaN	135459	201436	159600	232751	492792	484217	200087	302922	210877	115803	264367	448329
P0AAB4	660818	752089	679642	652516	740918	716590	710349	683627	532101	646200	788061	763199	641481	668838	657265	666137	723852	699016	654887	767640	764128
P0AAB6	24262208	23486794	23661248	26327730	21303134	21414766	21524200	21457284	19355928	24827330	23478868	25476638	25359832	21749976	23492232	26936318	23187870	25659234	23346540	26946308	25016386
P0AAB8	1.0771e+06	1.02321e+06	1.0278e+06	1.3019e+06	1.01946e+06	1.07207e+06	1.02885e+06	1.10617e+06	1.11683e+06	1.15498e+06	1.0915e+06	1.04347e+06	1.15202e+06	1004312	1.03363e+06	1.01989e+06	1.01424e+06	1.05861e+06	1.1074e+06	1.10063e+06	998419
P0AAC0	2968002	2.81923e+06	2801815	2.80711e+06	2.72862e+06	2.76209e+06	2.82675e+06	2907480	2896077	2.81144e+06	2.70752e+06	2.72497e+06	2.88431e+06	2644012	2.65055e+06	2.78654e+06	2.78547e+06	2.6262e+06	2.77042e+06	2.74323e+06	2.88777e+06
P0AAC8	1.57432e+06	1.53425e+06	1.55006e+06	1.58555e+06	1517669	1595248	1.58862e+06	1.59235e+06	1.76485e+06	1.56277e+06	1.59027e+06	1645040	1.60421e+06	1.56903e+06	1.57783e+06	1.68659e+06	1.5812e+06	1.58597e+06	1.56052e+06	1661254	1.70542e+06
P0AAE0	151749	136427	123353	123639	130723	124844	105077	121822	100865	129050	182561	178426	185772	99228.1	94359.6	141391	117720	212274	112451	227389	598848
P0AAF6	537338	614578	582368	558284	600735	616708	551497	656151	440121	546693	602439	558515	625915	683101	630968	623439	605690	616275	620339	509961	591881
P0AAG0	1.30416e+06	1.25053e+06	1.24173e+06	1317283	1.27684e+06	1.3307e+06	1.31091e+06	1.28034e+06	1.23027e+06	1391335	1.28773e+06	1.35166e+06	1.4145e+06	1.22079e+06	1.31454e+06	1.38948e+06	1.31421e+06	1.31883e+06	1.28266e+06	1.42537e+06	1357146
P0AAG3	357777	384443	345061	362572	355071	336498	358263	374098	201845	304232	363311	344953	346436	359445	319610	375874	362863	361870	364363	344463	341990
P0AAG8	10888763	7.68192e+06	3.46877e+06	2.96022e+06	3.62712e+06	5189421	5320917	3.57595e+06	1.67868e+06	3.46151e+06	4778562	3072609	9828867	3269499	2.38083e+06	2.38237e+06	3812819	7.8833e+06	2.99024e+06	3081092	5270799
P0AAH0	486152	519788	487296	496137	480991	529295	506099	499767	571572	482765	485936	494405	470368	500662	487122	489414	470221	471132	499389	488679	511284
P0AAH4	128944	99043	126446	119811	103067	122817	122105	126133	124523	111996	106866	111088	140798	123925	110830	131365	250534	96518.4	118191	115276	128044
P0AAH8	174129	187554	179770	175465	566766	117601	587587	586226	138293	168835	199702	183341	204310	3219757	208881	170828	159185	528556	550721	201569	86119
P0AAI3	597026	864867	891029	816026	635467	700174	605638	966266	548608	604453	1.44633e+06	440231	895627	1.30817e+06	434163	672949	1.06482e+06	1.55784e+06	762168	1544832	2516125
P0AAI5	3.28169e+06	3.24526e+06	3.07395e+06	3.23084e+06	3.07533e+06	3167290	3.06667e+06	3.28264e+06	3485100	3.31217e+06	3.32278e+06	3.21991e+06	3560196	3.16839e+06	3127719	3.26226e+06	3.16696e+06	3175114	3216420	3374383	3.39927e+06
P0AAI9	6111299	5.97276e+06	5.9504e+06	5.92599e+06	5.90993e+06	5730060	5.98757e+06	6469311	6.4931e+06	6041499	5.91826e+06	5647580	5.94144e+06	5575337	5555819	5740885	5686826	5.2211e+06	5616083	5.40424e+06	5879395
P0AAN3	286371	243569	275295	1.36466e+06	254846	315091	272640	259633	275461	1.48181e+06	357339	1.3579e+06	273030	339770	327951	1158996	281566	306788	420988	309229	310500
P0AAN5	1.56214e+06	1.54905e+06	1.52401e+06	303868	1.57654e+06	1.4037e+06	1.63454e+06	951470	1.53139e+06	1.36206e+06	1.22918e+06	451148	1.22252e+06	742887	391494	268366	1.5845e+06	900924	416067	1.27452e+06	270166
P0AAN9	1.179e+06	1.29594e+06	1.32069e+06	1.2134e+06	1.25965e+06	1.14592e+06	1.17711e+06	1321301	1099300	1.2438e+06	1.10403e+06	1.19308e+06	1.2546e+06	1218112	1.16971e+06	1.26517e+06	1.25708e+06	1.1981e+06	1.2211e+06	1.1059e+06	1.13504e+06
P0AAP3	864947	824814	798214	793116	742974	783953	736316	790328	820474	818615	803203	887466	792965	688752	752735	776174	795058	710737	768894	829998	809504
P0AAQ2	429568	324880	387930	407496	377896	396259	387192	386721	423221	352762	366882	353777	352806	353685	322247	324619	339563	342398	349051	359571	387512
P0AAR3	1.57517e+06	1656599	1.6077e+06	1.62521e+06	1.59245e+06	1.63415e+06	1.64899e+06	1.72393e+06	1.74853e+06	1.68603e+06	1.67333e+06	1.59628e+06	1.81735e+06	1.69187e+06	1667870	1.8324e+06	1.61457e+06	1.68505e+06	1.65267e+06	1.56687e+06	1.76108e+06
P0AAS0	36942.7	26963.6	73147.3	NaN	5105.22	NaN	NaN	136498	NaN	41750.6	184007	13187.1	31008	50548	22291.7	58549.8	48112	105409	99925.4	201545	333891
P0AAS7	2.40806e+06	2.32336e+06	2.27193e+06	2290367	2.15121e+06	2.23958e+06	2252587	2.2452e+06	2.91093e+06	2.40016e+06	2.26249e+06	2.42806e+06	2411491	2.28344e+06	2.32547e+06	2.50765e+06	2328497	2.35291e+06	2.33846e+06	2.5512e+06	2.49662e+06
P0AAT2	319347	301346	264476	187610	253364	228503	292987	206011	206265	266699	214084	260059	172154	240440	208194	252249	171441	231466	226585	160706	250359
P0AAT6	733726	717285	690786	713722	717873	710800	658357	616718	503902	647884	710132	765861	593411	751633	720538	715094	758302	742346	693565	685128	596698
P0AAT9	506234	518154	484692	520597	498097	563034	511396	576096	539441	539138	591161	533160	524145	539205	487169	558780	521915	530390	561906	553577	565216
P0AAU7	619948	455068	526010	542465	327571	518559	493005	320689	263802	372280	448212	396423	280245	399005	291593	524766	350491	390593	383295	449599	302611
P0AAV4	292207	863474	326924	346408	495682	322546	299331	322943	2.98802e+06	280676	291826	313080	264152	319806	308505	373330	1.31015e+06	253854	316332	305812	325123
P0AAV6	668416	635906	649623	650055	608550	681727	662370	671375	853056	633043	647946	695024	619219	632851	619286	671688	649316	613874	679867	707417	680281
P0AAW1	186235	168210	194438	168460	176760	190055	173989	182968	198075	202021	157890	182559	189810	162454	181269	184900	178374	177847	179813	205290	194284
P0AAX3	220633	224065	190082	274917	190231	164311	243655	200132	117606	251037	168018	280726	211999	188448	247772	253784	220859	213190	282708	194033	228194
P0AAX8	3.42922e+06	3.39599e+06	3.28806e+06	3.15738e+06	3258961	3256859	3.27557e+06	3.40612e+06	3674823	3.55329e+06	3.18317e+06	3214471	3.6454e+06	3248708	3109553	3.39608e+06	3.41427e+06	3.31869e+06	3.13267e+06	3.37782e+06	3.35662e+06
P0AAZ4	203296	178581	174850	165808	168594	171647	150982	148114	194904	162197	147981	141703	185593	141985	166016	178846	171530	153295	148907	152611	189114
P0AAZ7	1021434	988606	982573	976012	978124	953227	957696	1.08151e+06	1.0139e+06	827616	945429	878981	888393	962399	879792	963098	840926	845679	940112	845488	1.02013e+06
P10100	1.79747e+06	1738753	1.7734e+06	1.44777e+06	1579999	1546886	1.64264e+06	1.5647e+06	1.61615e+06	1.46186e+06	1.41672e+06	1.47791e+06	1.70577e+06	1563496	1.44314e+06	1.36495e+06	1.43816e+06	1.30712e+06	1.38319e+06	1392265	1.5583e+06
P10121	1.42042e+06	1.41365e+06	1.33228e+06	1.32971e+06	1.29932e+06	1.3492e+06	1.38139e+06	1.44925e+06	1417476	1.39476e+06	1.32168e+06	1.29129e+06	1.44935e+06	1.36266e+06	1.30336e+06	1.39856e+06	1.3375e+06	1.2554e+06	1.36949e+06	1.41143e+06	1.37906e+06
P10346	910642	921886	926664	902026	986388	940955	980526	983710	1070697	997530	1.00877e+06	899618	1.03754e+06	882757	926041	928422	938485	991767	960188	948012	929637
P10371	2278384	2.01084e+06	1.78532e+06	2.08244e+06	1.83421e+06	1.90901e+06	2.00397e+06	1.81671e+06	2.43348e+06	2565166	1.86543e+06	1.89079e+06	1.89793e+06	1.89553e+06	1.85064e+06	2.12651e+06	1.98501e+06	2.00062e+06	1.80837e+06	2.00964e+06	1952882
P10378	275720	265166	271609	290653	277912	307502	284503	329825	300540	333163	271928	259080	297270	279412	304557	297545	309161	278142	299203	282969	281105
P10384	240314	211734	265286	218662	238986	255442	207567	268577	277729	218890	252489	234341	269580	255177	253936	223044	214645	242554	288323	297593	276937
P10408	5313866	4661471	5380615	5.82308e+06	5.08913e+06	5784293	5761106	5.87756e+06	4.53882e+06	5635112	5.52812e+06	5766443	6036973	5903507	5903905	6.57601e+06	5372651	6.05964e+06	6032386	5.97107e+06	6.57302e+06
P10441	1.33775e+06	1.28978e+06	1.34859e+06	1.24045e+06	1328234	1.34219e+06	1.35026e+06	1.36904e+06	1.37697e+06	1.17231e+06	1.34647e+06	1.1262e+06	1326019	1.15771e+06	1.17612e+06	1246530	1.18252e+06	1.12281e+06	1.35743e+06	1.13658e+06	1.33084e+06
P10442	117747	99052.3	84295.9	90045.1	82485.9	NaN	65206.4	92831.9	168042	NaN	103272	132197	NaN	NaN	76310.8	108040	115458	117912	106618	103086	NaN
P10443	141564	122461	129968	135993	113934	129986	126510	153669	133144	141545	129737	139971	138751	127896	132720	144972	108772	143070	156074	142600	169183
P10902	258401	263695	307957	284038	279343	334193	277535	305943	364116	310518	316193	264136	300115	309401	274063	318692	295682	292785	333831	314154	306436
P10907	188245	191756	160059	174111	170015	243358	188671	180717	202113	188534	176215	230680	208304	397747	228238	169062	289537	182774	170759	205298	202120
P10908	732096	694872	735818	687960	751423	693731	735705	760165	648041	762050	729814	690670	839164	710227	704187	643546	768292	795584	726704	722426	686483
P11349	578863	572084	536882	510908	504713	543525	555921	585340	550337	523914	615314	528932	542786	523620	511024	623668	580392	573252	541963	554785	511278
P11446	2.92765e+06	3.06182e+06	2.98438e+06	3.00681e+06	2.9715e+06	2.92778e+06	3065160	3.23758e+06	3.35741e+06	2.78652e+06	3.00623e+06	2.7354e+06	3.08019e+06	3.06649e+06	2831879	3.08294e+06	2.77126e+06	2.68013e+06	2.94675e+06	2577389	3.08774e+06
P11447	3.93913e+06	3.93927e+06	3913734	3.84358e+06	3.89437e+06	3.83491e+06	3929024	3.99633e+06	3.73339e+06	4.0993e+06	3853123	3.6929e+06	4268952	3956581	3.94642e+06	4228425	4.13332e+06	4.09774e+06	3.88161e+06	3773725	4.1841e+06
P11454	1.77336e+06	1.59361e+06	1.70951e+06	1.6883e+06	1.81373e+06	1.67297e+06	1690743	1.7565e+06	1.05255e+06	1919093	1.8056e+06	1.77623e+06	1.97186e+06	1624486	1.83723e+06	1.69008e+06	1.64659e+06	1.80113e+06	1.79063e+06	1.7889e+06	1.73478e+06
P11458	409135	482651	444898	460627	453850	464228	465449	510024	471331	354133	416829	368465	369661	399996	369113	358237	322913	302198	356826	281034	377839
P11557	558499	620718	620022	611191	521112	548859	489419	647878	580699	789738	1.05453e+06	520620	740905	433086	535014	827999	663892	1.01593e+06	657594	1.07895e+06	1.0591e+06
P11875	2.83748e+06	2465171	2.76203e+06	2.57522e+06	2.66911e+06	2640786	2.99846e+06	1.30464e+06	4267720	2918637	2990925	3.25475e+06	1.49024e+06	3210920	3.33408e+06	1.64102e+06	2.46283e+06	3267108	3.34109e+06	3.52377e+06	3793612
P11880	385489	385821	397833	386602	401727	412337	407402	436892	385066	398233	404024	402978	390460	421706	428810	423598	411975	411140	419303	383973	358021
P12008	1859461	1.67853e+06	1.9238e+06	1.77294e+06	1.78243e+06	1.72788e+06	1788020	1.8292e+06	1.68405e+06	1.90785e+06	1.74043e+06	1.66498e+06	1.61425e+06	1601550	1710397	1.65356e+06	1767419	1.68598e+06	1.67744e+06	1.76795e+06	1.42738e+06
P12281	1.42374e+06	1.18059e+06	1.15871e+06	1.68329e+06	1.18205e+06	1378971	1.43332e+06	1.20287e+06	1.3188e+06	1.20041e+06	1.0875e+06	1.06596e+06	2173733	2.17425e+06	1.05684e+06	2.10471e+06	1.11018e+06	1.02872e+06	1.15549e+06	1.06305e+06	2.30872e+06
P12282	218688	233878	211793	231107	230761	225785	236761	285016	109338	253845	232745	220873	233316	193219	185593	166595	230925	202317	202125	208539	189912
P12295	819128	762912	557900	720606	702384	518865	505987	466917	702642	514796	415628	805714	614540	737990	512451	729005	770785	754652	769486	541860	809284
P12758	7.00198e+06	6.67048e+06	6.64274e+06	6658145	6616362	6474864	6.5873e+06	6.69447e+06	7418279	6619723	6.24921e+06	6347131	6754115	6519883	6379167	6.42496e+06	6412266	5898930	6.27188e+06	6.12298e+06	6610362
P12994	1.63688e+06	1444993	1.55199e+06	1.20935e+06	1.61091e+06	1.67284e+06	1.59079e+06	1.54887e+06	1.03351e+06	1.72522e+06	680536	1.25388e+06	1.6998e+06	679505	1.2123e+06	1.8704e+06	1.71465e+06	731161	1.72134e+06	1.33532e+06	635997
P12995	255414	282779	253558	229627	1.10992e+06	245858	1.45177e+06	195093	1.28657e+06	1.76053e+06	287077	1.40195e+06	275439	271505	231196	1.25858e+06	1.26919e+06	1.00178e+06	262943	373994	235311
P12996	893808	876198	871699	847304	807804	869375	834748	884990	879716	822436	891364	825579	918929	826951	817918	904909	838062	803989	826215	848877	957044
P12998	257689	213900	242690	222785	255582	222931	238349	213118	264563	245348	252428	276768	226447	315240	256990	174353	210531	269360	270763	247706	265684
P13000	11729645	12704134	9498468	6113546	10153111	9554148	9249087	6.50805e+06	16890368	6874415	8991626	12243491	8.22566e+06	6916136	7938895	10499347	7.44008e+06	11456662	11578501	7774612	17163514
P13001	117548	123203	107326	111937	116231	113740	120390	120059	118635	112882	90066.4	84798.9	78948.4	102487	89630.3	64700.9	97456.6	192832	76505.4	84653.9	103298
P13009	3.66274e+06	3580568	3773152	3340128	3639225	3.77298e+06	3.76636e+06	3.80312e+06	2575971	4.04516e+06	3556588	3.32201e+06	3.75089e+06	3.53357e+06	3.26923e+06	3.3318e+06	3.67804e+06	4.02924e+06	3391391	3.83317e+06	3.33243e+06
P13016	396763	369452	387383	283323	393725	346569	385135	360150	282519	417263	359530	270317	346306	391341	266307	253102	420481	367520	293498	397956	289828
P13024	565667	595689	594632	565050	641165	586650	563757	605359	593372	657336	557983	581924	659898	573965	578427	653755	654841	607706	579613	587007	623012
P13029	3285345	2.73029e+06	3.25795e+06	3.28155e+06	2.5865e+06	3560558	2.75417e+06	3.24092e+06	2.62009e+06	3.74579e+06	3.32572e+06	2.6802e+06	3.18447e+06	3.12375e+06	3.31698e+06	3.48572e+06	3340164	3.35457e+06	3311273	3551974	2690951
P13035	79133	77846.1	61447.3	90358.5	79500.9	93456.7	70687.1	85520	75788.8	76686.6	132819	244119	77110.1	121572	105170	161464	53351.9	81457.7	81290.1	79425.5	88814.4
P13036	17965.5	NaN	10817.8	NaN	3637.26	14596.4	NaN	7214.91	13242.3	NaN	NaN	NaN	18662.8	NaN	NaN	NaN	NaN	21463.8	NaN	NaN	NaN
P13039	40414.8	33607	38673.1	45556.5	59274.8	44366.3	16101.7	79684.8	49255	NaN	40627.1	43411.2	67691.1	35571.1	17583	24321.2	19953.4	NaN	100916	52825.6	68273.4
P13445	601461	592429	554140	485826	495722	509355	471396	559909	541908	439297	585192	461769	495438	592786	424740	499307	450904	404913	498437	396017	560544
P13458	619852	113741	244492	202511	129724	145976	182183	118929	631539	135453	212532	156575	112337	720242	177489	69406.1	133402	138626	138169	678433	224296
P13482	705704	622281	688595	581020	543466	604351	695921	598046	627201	632179	534914	599993	580445	693069	556109	713119	494105	603380	488277	566416	728241
P13656	41255.1	53744.4	45133.8	38330.6	65870.1	32914.2	50995.3	43218.6	47606.8	17421.4	77289.9	18846	43791.7	64210.3	15227.9	20490.5	35345.4	25003.7	47271.1	34866.9	34857.1
P13669	172896	166819	175294	155549	144110	137671	147977	167831	176288	175706	172645	160822	165190	171845	144017	155856	153596	126610	163665	177116	162937
P13857	68338	72833.4	79464.8	56820	71563.8	81711.1	71120.5	77101.2	81352.3	63015.2	93414.5	68628.8	52753.1	81372.2	75304.8	73850	65882.4	77648.8	67420.1	74993.8	85033.4
P14081	635503	643367	650240	618025	611222	628912	630115	642769	602110	662085	678751	648886	684213	678442	681450	705604	647312	668488	639954	640886	650230
P14175	374078	293177	1.20056e+06	1.71953e+06	364433	1.204e+06	1.41978e+06	1.44414e+06	335812	1.71999e+06	240001	382798	293249	1.51671e+06	1.60237e+06	1.29815e+06	1.10164e+06	1.31636e+06	1.43393e+06	1.38946e+06	1.6499e+06
P14294	249293	212565	202727	203840	167627	248957	218041	264528	168459	210228	235033	204692	233444	236979	243411	218619	234841	294006	212391	212015	217783
P14407	5296157	4.95599e+06	5.22832e+06	1.94636e+06	4.66733e+06	4.85765e+06	1.15865e+06	5048124	473437	1.29078e+06	4.69419e+06	5.24814e+06	5657978	5.14059e+06	5.05635e+06	1.57699e+06	5078631	5254618	5.02041e+06	5.50712e+06	5.29987e+06
P14900	760070	775177	793079	754283	728299	773876	783236	898960	914001	884318	824026	841500	889146	769962	870879	806707	810930	821614	789453	816012	812358
P15005	109041	90354.5	76640.9	85106.9	91620.8	98798.2	95483.3	98388.4	142240	75075.1	93487.6	86699.6	84038.7	95231.4	87610.5	74315.4	75545.1	58382	73873.8	59599.1	84444
P15034	4.54811e+06	4917174	4218169	4.23458e+06	4190526	4.19419e+06	4166536	4449298	4.57847e+06	3.4433e+06	4464673	3.57336e+06	4667481	4341022	3.90289e+06	4.59614e+06	4110479	3.7655e+06	4.70097e+06	3.46812e+06	5.01881e+06
P15038	222798	218691	232702	206898	218915	234934	190437	264801	248667	200625	233326	196914	219320	224020	255477	221771	227195	195768	251623	231417	268286
P15042	549776	575978	557832	557977	570161	563235	541260	531422	580115	576477	563667	555926	601126	520963	528316	589641	561927	533457	545387	556211	570090
P15047	301914	327323	311309	323864	315003	311693	317228	336120	431230	361728	316849	321088	322394	276635	305482	353715	305236	353773	291215	328498	357129
P15067	995951	351047	236210	192799	217399	210166	201354	240709	247766	180259	193176	194643	182899	214912	202561	184883	224336	161606	190712	181770	216306
P15082	99068.7	106613	96679.3	101181	61702.1	108210	84932	121936	117474	105580	104331	100852	123692	100032	122308	116483	108799	113079	103759	96786.2	90299.9
P15254	3746145	3.44283e+06	3.25069e+06	3.36621e+06	3.25504e+06	3911390	3.46004e+06	4.00677e+06	3.14693e+06	3.21431e+06	3777394	3358091	3647989	3.86747e+06	3.51485e+06	3898927	3.32996e+06	3.2823e+06	4097965	3185477	4.12406e+06
P15288	4022354	4.07659e+06	3.93179e+06	4.11202e+06	3.89444e+06	4.04751e+06	4088447	4.3185e+06	4.53157e+06	4.28423e+06	3.93385e+06	4.0415e+06	4336441	3823896	4.08979e+06	4.33831e+06	4.17074e+06	3.92803e+06	4.13345e+06	4.15644e+06	4266894
P15373	522995	533775	468718	432197	499274	364971	483477	478484	286700	376420	463462	232266	542698	353759	488776	358296	449638	340340	491305	366513	353666
P15639	5615791	5545310	5.43137e+06	5287693	5.25823e+06	5.1634e+06	5254738	5.45984e+06	5837224	5050752	5.00115e+06	4.98224e+06	5.63969e+06	5.2402e+06	5.09903e+06	5.37772e+06	5.13646e+06	4807241	5063495	4.79929e+06	5763830
P15640	3.37791e+06	3.18959e+06	3.2546e+06	3.36444e+06	3102934	3.18143e+06	3.2614e+06	3328405	3.57196e+06	3.46229e+06	3.12472e+06	3.15428e+06	3.19894e+06	2.98355e+06	3045728	3.35351e+06	2938754	2.90784e+06	3.08841e+06	3.06834e+06	3.21331e+06
P15770	481132	505803	510337	486657	477880	524623	534600	582568	529940	462073	469746	488842	537483	503672	490814	480481	468094	482791	519476	456683	473702
P15877	175681	198516	181069	180238	135300	160015	124630	208105	110212	127214	307016	107757	151140	90800.2	83193.5	187230	188241	275765	169178	301410	528290
P15977	355151	326271	314217	276049	275640	306521	295212	299830	285116	355866	344110	336515	346471	295022	296173	322011	313119	319036	305523	349974	340302
P15993	56548.9	102255	NaN	259219	94717.5	53989.3	NaN	199253	NaN	50143.7	280008	186050	126976	NaN	178191	NaN	NaN	NaN	252802	285080	896257
P16095	127315	113706	138226	198204	117809	135521	141014	147003	153229	147891	94684.6	167583	156840	165371	159271	198518	146322	179444	196682	132849	205548
P16384	548179	538270	579265	603603	617550	589618	586274	654858	557035	789337	560544	756233	567527	600930	680695	691092	683647	709765	653262	745629	486844
P16431	242634	237181	303825	173814	188428	195917	261321	234648	245047	219753	288119	152359	183472	206968	182682	162748	195180	206984	163477	159796	144333
P16456	1.53855e+06	1572314	1.43668e+06	1.46713e+06	1.46975e+06	1.49032e+06	1.61012e+06	1600169	1.41818e+06	1.60058e+06	1.50513e+06	1.46933e+06	1.58145e+06	2.20214e+06	1.50594e+06	1.59628e+06	1.70808e+06	1550204	1525989	1550555	1.52577e+06
P16525	165432	166313	210924	157799	196641	145770	222968	256013	195369	216697	230764	228789	257259	138230	192041	194622	243037	272847	199275	233065	207170
P16528	214051	204190	196286	182106	191799	226892	210013	215226	266974	202989	194524	188334	201679	197759	203342	170701	185886	196769	204206	210274	205288
P16659	4.33418e+06	4.1011e+06	4.20113e+06	3881527	3.98735e+06	4.09177e+06	4078727	4.14889e+06	4469859	4.34188e+06	3946905	3.98702e+06	4.56505e+06	3.89585e+06	3.91221e+06	4.16652e+06	4.10488e+06	4.06049e+06	4.06148e+06	4294819	4.32373e+06
P16676	661766	619763	682992	585839	832806	777392	659091	769212	614106	753028	666005	772965	733218	695062	876503	643410	834051	691392	689060	738401	657776
P16681	630125	561912	653687	274597	687121	655793	602901	727962	786030	517359	613589	667742	688078	515033	601798	566489	702980	676672	676321	686599	704520
P16691	661110	849792	308716	317492	359089	461961	859744	458546	359915	705603	324618	532510	405169	531070	270766	363133	328052	753961	363633	389745	351465
P16700	5911875	6159076	5875133	5.98929e+06	5.84805e+06	5827695	5791574	5977911	5.87293e+06	6169695	5.85685e+06	5.83845e+06	6.20206e+06	5.88517e+06	5827054	6.43099e+06	6064970	5.85774e+06	5992334	5.61613e+06	5996592
P16703	1.32505e+06	1.25513e+06	1.26219e+06	1232859	1.34649e+06	1.35808e+06	1.32122e+06	1.35188e+06	1.40345e+06	1385335	1.34565e+06	1.3157e+06	1.45484e+06	1.33161e+06	1.33634e+06	1.35905e+06	1.31605e+06	1.39742e+06	1.36413e+06	1.32949e+06	1.37118e+06
P16869	102495	107831	122928	76764.8	93515.6	107412	102134	114987	128261	82671.2	119601	116019	126496	124893	122101	85117.5	88711.6	86739.9	126325	134502	126731
P16926	95238.5	81949.2	87371.1	88744.9	102362	91764.2	121281	105145	127882	73542.7	91455.1	60706.3	59949	70015.4	66297.2	58638.6	79965.6	53669	70776.1	77365.4	114909
P17109	112239	116489	122648	118585	121923	94050.8	111059	125765	97136.2	90946.8	110933	97945.8	110909	132595	116163	105874	103188	76610.7	116261	87602.7	146135
P17115	2.20424e+06	2596964	2.35555e+06	3.25151e+06	2141846	1.75637e+06	2.59795e+06	2.38294e+06	2.91829e+06	2.57582e+06	2.25949e+06	1.25555e+06	2.76987e+06	2.82171e+06	1.96784e+06	3.0965e+06	2.6123e+06	2.71687e+06	2.27542e+06	1628764	2.93276e+06
P17117	649141	679906	670021	603461	657659	644990	676474	682951	635527	549034	662283	623302	475651	578374	544731	501968	524268	517468	616174	502212	560356
P17169	3410386	3598949	3.58418e+06	3.58331e+06	3.80221e+06	3.73895e+06	3.49164e+06	3770463	3.54817e+06	3.82748e+06	3.64965e+06	3.50968e+06	4.06224e+06	3.79113e+06	3626408	3730014	3.74698e+06	3.83247e+06	3.70716e+06	3.65581e+06	3.50962e+06
P17315	1665164	1.61272e+06	1.55177e+06	1.55768e+06	1.65226e+06	1.62117e+06	1.55143e+06	1.71984e+06	1.74807e+06	1638643	1.67494e+06	1.62794e+06	1.92324e+06	1.71122e+06	1.48164e+06	1.70124e+06	1655776	1.68699e+06	1.70993e+06	1.68449e+06	1.78417e+06
P17334	10968.7	NaN	NaN	511.279	73676.7	11490.7	NaN	NaN	51841.2	NaN	NaN	NaN	NaN	NaN	NaN	7689.19	NaN	5155.67	NaN	7863.97	NaN
P17443	458485	406824	435644	441380	436866	449962	453043	450183	463353	465276	447708	461431	444468	440432	434084	424402	436956	455086	438481	493773	449695
P17444	777111	602682	847654	950718	956606	748760	725595	1.10386e+06	2.8882e+06	769778	711645	1.11456e+06	1.04477e+06	810632	941652	1.01195e+06	828785	803231	1101727	1.10241e+06	1.03622e+06
P17445	357142	372482	362049	365690	398636	396200	369227	393898	358450	348892	404482	370021	349653	411064	363608	403704	376814	396893	389628	339398	390272
P17802	193960	190681	233389	142638	197916	222792	162007	204314	74545.7	195852	155990	186871	173542	183583	170316	203660	195786	198249	178152	165258	201777
P17846	3.9531e+06	4.09155e+06	3.80286e+06	4.01862e+06	3.70452e+06	3.85684e+06	4003378	3.94656e+06	3.73464e+06	4.06638e+06	3.86086e+06	3.89823e+06	4.32351e+06	3910860	3.89463e+06	4347862	3.9558e+06	4.00818e+06	3.94626e+06	4.058e+06	4254648
P17854	3.10499e+06	3.0235e+06	2.97681e+06	3.00703e+06	2873626	3.02294e+06	3.02582e+06	3.06807e+06	3.3169e+06	3.22547e+06	2.91656e+06	3.07236e+06	3.39684e+06	2.82968e+06	2.99314e+06	3.13654e+06	3.07002e+06	2.92057e+06	2980134	3139045	3.23821e+06
P17888	139019	94286.3	122866	107826	106698	119689	60788.3	136939	134336	81098.1	125863	96279.3	130460	118402	112411	133152	105782	114370	126808	122427	108265
P17952	1.98613e+06	2.14588e+06	1.89818e+06	2.06707e+06	1.95545e+06	1.76416e+06	1.87623e+06	1.73878e+06	2.01426e+06	2.05782e+06	1.58998e+06	1.82278e+06	2.1352e+06	2020567	1.7853e+06	1.87805e+06	1.94919e+06	1.89285e+06	1.70232e+06	1.89227e+06	1.967e+06
P17993	1.24157e+06	1.40033e+06	1.32683e+06	1.29933e+06	1.41383e+06	1.29615e+06	1.30074e+06	1.28085e+06	994216	1.3484e+06	1.25531e+06	1.33383e+06	1.27126e+06	1.38897e+06	1.33619e+06	1.32067e+06	1.37488e+06	1.37047e+06	1.23058e+06	1185908	1.05783e+06
P17994	238419	268093	164961	213359	170860	162625	206127	137245	199831	136668	100538	169160	205420	174370	146700	203923	186330	185784	138933	166458	179663
P18133	2.51507e+06	2.00041e+06	2.00557e+06	1.80443e+06	2.03063e+06	2.00408e+06	1.92043e+06	1.54264e+06	2.14473e+06	2.25962e+06	1.84282e+06	2.14214e+06	2928070	1.90237e+06	2.14444e+06	1.70162e+06	2.36206e+06	2.16111e+06	2391946	2.30833e+06	2.26453e+06
P18196	428152	402312	428281	394575	411427	434260	429840	437814	497535	455121	420389	434372	431667	419853	429364	447894	438646	451497	448699	496942	456229
P18335	3.09544e+06	3.13681e+06	3.23762e+06	3.14841e+06	3.25238e+06	3.24567e+06	3.22041e+06	3.47226e+06	3474197	3555827	3.35406e+06	3.15064e+06	3.72743e+06	3.2597e+06	3.2551e+06	3.25395e+06	3.23239e+06	3.33323e+06	3.29481e+06	3.25921e+06	3.45658e+06
P18390	540294	514272	481450	505216	441185	465312	501736	444597	523108	483574	469518	470638	494313	473669	432855	472462	470771	423229	440347	423632	506826
P18393	41806.9	45309.5	23737.5	34283.8	27732.3	34792.5	51350.9	47915.3	88060	22686.6	18651.9	77165.1	4851.88	55122	53681	49219.8	73534.8	NaN	1	74647.3	77250.4
P18775	165194	167352	163610	148770	145914	150659	155367	158071	181480	183051	169968	162874	176553	173180	164302	169338	156152	159145	180250	167432	178840
P18776	166755	143207	153348	182543	140692	152762	147800	155606	158590	227817	130779	149985	233620	135413	147127	168658	212978	142810	241120	236357	176608
P18843	8024585	8.38151e+06	8316757	8.1203e+06	7925419	7.65723e+06	7787616	7.80909e+06	6.52367e+06	7731484	7498121	8048631	7392375	8.25874e+06	8.14331e+06	8406756	8229694	7748152	7681858	7.23542e+06	7.11407e+06
P18956	968914	788726	703928	746356	609006	607768	699027	543306	524050	593323	481189	690464	709935	508355	644070	720523	701530	635986	584284	732739	772752
P19624	209242	184515	191763	213862	210607	212572	206722	221744	249643	242454	165682	226105	214856	183404	182043	205814	192566	134998	184141	186675	194572
P19636	186952	197790	177576	185341	216573	222420	175982	198186	233802	193325	220262	214706	204267	521610	214966	236292	186545	205308	219639	188805	251952
P19926	938136	963628	887454	992385	868061	871752	907742	889084	958415	935791	881884	894406	888806	853415	847641	941960	913182	868205	837964	974330	906828
P19934	184639	177115	169685	205249	160532	166376	170097	204228	257189	187812	211639	150042	184178	135575	143815	179434	159918	203759	189232	194835	198923
P20083	829983	823443	807162	875776	779701	814597	753413	850981	918499	782265	871356	820884	838190	821427	835247	910633	616357	752526	825613	823301	935341
P20099	127669	154675	154194	129487	141515	135081	147691	131101	173390	152662	112454	141077	132153	145887	139280	109460	136113	136996	163603	131120	167652
P20605	293703	255508	315627	260019	274147	268988	276876	337934	295788	262386	234925	262820	295014	244385	261588	236761	276557	246368	277217	328130	301081
P20966	426019	499446	478616	578196	440290	528120	479684	608328	518208	470062	658455	486756	625128	645841	737047	607017	542424	798539	580655	781031	1.08781e+06
P21151	204414	144901	177155	165885	125241	147951	150681	108860	196394	165762	151659	138310	137236	119322	117820	145151	89829.5	152921	130618	185838	141676
P21156	3.82053e+06	3.55883e+06	3597829	3.60263e+06	3.52659e+06	3.63899e+06	3.50194e+06	3.64888e+06	3.75729e+06	3611889	3.48171e+06	3530386	4.02226e+06	3.61388e+06	3721579	3765912	3629855	3509386	3.65728e+06	3.62749e+06	3.87481e+06
P21165	3.21655e+06	3231740	3.43988e+06	3.26498e+06	3.35846e+06	3.48094e+06	3.39889e+06	3.53182e+06	2.82702e+06	3429527	3.42736e+06	3.34648e+06	3.66727e+06	3.65406e+06	3.55271e+06	3554058	3.49379e+06	3.51857e+06	3.60393e+06	3.55019e+06	3.40069e+06
P21169	707950	639683	704950	660687	616459	678670	598959	708946	689325	668690	652701	647131	785950	681530	585163	636917	627788	619208	663547	688184	763135
P21170	2.04205e+06	1.9819e+06	2000506	2.01592e+06	1.83707e+06	1.8048e+06	1802769	1.97342e+06	1.43304e+06	1.9657e+06	1963944	1.96319e+06	2134447	2.05352e+06	1.94408e+06	2.00744e+06	1.99147e+06	1.77683e+06	2088154	1.82474e+06	2.26292e+06
P21177	286785	305686	312338	324236	327729	333433	307214	328819	148940	297465	306744	284538	338940	303592	307392	329056	318853	292460	349763	321399	355938
P21179	5.14849e+06	4680532	4.49707e+06	4463297	4.19319e+06	4.22179e+06	4333299	4.30269e+06	4648713	4.69612e+06	4287193	4.71306e+06	4.63997e+06	4202081	4.27097e+06	4582159	4.46557e+06	4.43747e+06	4465327	5.00913e+06	4908412
P21338	1.112e+06	1161785	1.1014e+06	1.08286e+06	1.07158e+06	1.06338e+06	1.11687e+06	1.09974e+06	1.16348e+06	1.0776e+06	1.07224e+06	1.05449e+06	1.10661e+06	1.06196e+06	1.0374e+06	1.11859e+06	1.01709e+06	999585	1.02947e+06	907079	1.10795e+06
P21362	1.93368e+06	2.12132e+06	2.8757e+06	4435889	3.88232e+06	2716336	2.57708e+06	4.86147e+06	2377698	3.78666e+06	4.76332e+06	2.66071e+06	2495390	3.41044e+06	1.93014e+06	6.41334e+06	2.5946e+06	4.36866e+06	3606814	4751685	3.73777e+06
P21363	1.52571e+06	1.45133e+06	1.47831e+06	1.26989e+06	1.46261e+06	1.5109e+06	557241	1.56503e+06	1.0196e+06	1.68392e+06	1.38472e+06	1293839	1.52941e+06	1.36246e+06	1.38972e+06	1.42255e+06	1.56142e+06	1.51736e+06	1.42266e+06	1.7412e+06	1.25569e+06
P21367	2.99793e+06	2.76018e+06	2.77167e+06	2.76605e+06	2.8888e+06	2.87335e+06	2725831	2.99132e+06	3.17371e+06	3.04814e+06	2.77154e+06	2.93672e+06	3.24158e+06	2.70469e+06	2.75678e+06	2.85209e+06	2868624	2.83279e+06	3.87794e+06	3.11558e+06	2927062
P21369	742673	682866	706647	718525	708415	649539	694912	707799	795561	695338	686863	727812	694404	684883	639538	690374	705760	660417	666259	724211	738956
P21420	23587286	18206318	22166924	193703	22218316	9958666	5835679	16967812	215145	23265290	258664	27922184	25519172	18449066	3.52515e+06	22001996	22411344	23352130	251828	18199750	259289
P21499	1.11396e+06	1.21854e+06	1.18662e+06	1.09233e+06	1.16254e+06	1.04635e+06	1.11632e+06	1.15294e+06	995057	1096468	1.12557e+06	1.04211e+06	1.11966e+06	1.22731e+06	1.15032e+06	1166677	1.11049e+06	1.07636e+06	1.1149e+06	994588	1.06271e+06
P21507	1.21116e+06	1.18811e+06	1206048	1.25815e+06	1150040	1.28336e+06	1.24101e+06	1.31587e+06	1204406	1.33528e+06	1245458	1.20158e+06	1.34539e+06	1.21271e+06	1.27909e+06	1332965	1.2864e+06	1.25197e+06	1.21679e+06	1318251	1.23032e+06
P21513	3.21229e+06	3155036	3.00764e+06	2.89805e+06	2.85715e+06	3.01919e+06	3.08547e+06	3.12107e+06	3.17397e+06	3.13639e+06	3.14691e+06	3.05535e+06	3406805	3.04465e+06	2.93615e+06	3.18617e+06	3.02148e+06	3.20212e+06	3.05467e+06	3.14788e+06	3.34543e+06
P21517	146763	69674.6	NaN	133223	NaN	99590.9	NaN	NaN	126127	128013	NaN	93390.2	141097	67204.5	119514	120102	NaN	NaN	NaN	144388	117394
P21599	16094770	16441617	12473781	8597422	10594378	10886357	13144123	8.37465e+06	10519470	10286649	8.33197e+06	9867780	15084164	10926405	9749868	10341422	13121042	11066235	9954066	10022358	11981840
P21645	1.13591e+06	1.26429e+06	1.06739e+06	1.06109e+06	1.02081e+06	1097958	1419862	1.03082e+06	1.09514e+06	1.098e+06	1.03153e+06	1215189	1222004	1.03486e+06	1.27099e+06	1.16255e+06	1.09943e+06	1.00628e+06	1.07291e+06	1.0459e+06	1.25268e+06
P21693	156315	190264	178168	170248	300812	147254	169344	164239	88237.7	145460	117072	172627	149018	145857	166819	64081.7	238003	148081	194159	183439	184537
P21829	477460	446823	504458	434579	460335	508471	480268	485178	470233	460496	461971	444903	468356	471846	466945	427540	482581	458113	462031	444818	434025
P21888	2.5376e+06	2.45677e+06	2494901	2.40223e+06	2416051	2516799	2.43864e+06	2620568	2792836	2574301	2626131	2.67988e+06	2.76696e+06	2598739	2.6634e+06	2755939	2587076	2.64336e+06	2.65179e+06	2.80216e+06	2.79442e+06
P21889	3895122	3.74209e+06	3.8033e+06	3718523	3825648	3.76522e+06	3.74932e+06	3.97475e+06	4068316	3973386	3.61827e+06	3.76063e+06	4.08527e+06	3.7483e+06	3635464	3.98584e+06	3.82473e+06	3.80962e+06	3.76962e+06	3.99795e+06	3.87253e+06
P21893	141639	151752	151384	115553	152943	128506	144117	145693	142023	114339	136294	123907	153206	144495	107724	145495	155445	103377	127524	99307.6	149030
P22106	3.65544e+06	3.49919e+06	3.60066e+06	3.58811e+06	3.33954e+06	3.6107e+06	3511959	3.76732e+06	3509994	3.74565e+06	3.7162e+06	3.65438e+06	3.86911e+06	3.67891e+06	3.70717e+06	3.87266e+06	3.70553e+06	3.70284e+06	3.72484e+06	3.69148e+06	3769593
P22186	525750	545020	476060	503499	326590	354761	529361	351266	597996	590449	345760	535550	367655	331304	556574	413321	305108	590493	416397	533411	609868
P22188	707297	754180	739662	795689	716385	765510	736470	884510	608523	775299	829550	817700	726177	851300	872191	877460	831126	792327	818602	740742	616162
P22255	1.35339e+06	1253186	1.30542e+06	1.4233e+06	1.23242e+06	1.32087e+06	1.28685e+06	1.36414e+06	1.42493e+06	1.41376e+06	1.32554e+06	1.41157e+06	1.4248e+06	1.28145e+06	1310515	1.58172e+06	1.32047e+06	1.29126e+06	1.35696e+06	1.37338e+06	1543952
P22256	1.652e+06	1.49539e+06	1.46031e+06	1.46518e+06	1.41272e+06	1.41676e+06	1.42732e+06	1.47439e+06	1536045	1.53617e+06	1.43005e+06	1.53133e+06	1706714	1.40414e+06	1394369	1.46691e+06	1.50844e+06	1.41335e+06	1.47933e+06	1602685	1.73077e+06
P22259	1.25388e+06	1.26823e+06	1.26446e+06	1.2594e+06	1.24756e+06	1.23409e+06	1.27491e+06	1.30264e+06	1241543	1.3462e+06	1.24739e+06	1.25226e+06	1.35247e+06	1.23172e+06	1.26517e+06	1.31996e+06	1.66232e+06	1230711	1.25764e+06	1.39646e+06	1.30976e+06
P22333	367423	331549	354620	343089	331808	361152	367337	378175	525304	382476	319853	362071	387660	368208	387141	359988	356443	439747	337176	316909	357995
P22523	2.2454e+06	1.97223e+06	3.59092e+06	3.56513e+06	5.03695e+06	3338137	5.89951e+06	2.26787e+06	3.5758e+06	4500944	8043385	3.96941e+06	5821501	1.63677e+06	4.16158e+06	2.73161e+06	1.77548e+06	3.14771e+06	2.36846e+06	2.57369e+06	5.39634e+06
P22524	350027	373881	355968	382649	349350	326260	345326	386323	451994	392365	395550	392263	423628	384398	376354	433035	366900	384984	424762	399144	436828
P22525	244954	258018	221916	284217	183866	255481	207184	246864	303124	219345	248621	197902	231219	221553	216338	254214	252319	262738	229251	261447	224374
P22564	NaN	NaN	12431.6	NaN	3917.49	NaN	5461.77	NaN	NaN	16618.3	NaN	NaN	10119.1	NaN	NaN	NaN	NaN	NaN	NaN	NaN	NaN
P22634	502640	366583	452786	440467	460978	412771	489422	1.69894e+06	529417	483447	419145	437018	547932	458459	429358	455642	457227	420435	435603	426430	478437
P22731	1.27487e+06	1.2444e+06	1.30084e+06	1.2566e+06	1.20411e+06	1.25481e+06	1263457	1.47186e+06	1.37164e+06	1274849	1.34587e+06	1273295	1468122	1.29829e+06	1.31842e+06	1313928	1220987	1.22188e+06	1.36257e+06	1.30156e+06	1.42493e+06
P22939	693483	713243	612745	1697032	633923	680870	668254	673872	569958	666863	645502	758822	1.77903e+06	701589	676448	879779	634705	683226	1.3468e+06	676252	742403
P23003	652759	636720	592305	628280	628724	605159	600894	656021	693277	574070	608706	576810	625594	573432	586236	628184	605637	554118	583680	563536	653709
P23256	247029	274553	241474	291620	253596	256033	262815	267922	166184	246145	241316	265093	277061	247864	268581	313531	241853	251306	243023	227071	270599
P23305	208752	288368	263237	201691	266371	256331	261086	204544	247028	261299	200458	180969	241173	292053	227348	279595	225753	208501	227226	187692	316864
P23331	577758	466471	596099	546307	545625	526876	521037	614352	616559	578141	547766	586354	673726	619434	584506	560871	593806	595450	652072	654814	679222
P23367	546012	524825	446253	480022	419860	469048	507847	496471	508574	487442	489324	480559	564843	553336	458619	509760	500274	571553	459288	560654	405851
P23484	146646	148501	133615	182598	148549	135707	127239	118119	147325	175062	146437	119983	171843	110456	123167	130951	159792	112567	162851	151613	141392
P23485	61576.6	83272.8	72876.6	71317.7	63977.9	72012	69565.9	62245.3	45065.4	92678.6	66376.4	NaN	79262.8	59096.7	89447.3	132814	83228.2	62402.5	669929	105536	79174.9
P23538	3.75293e+06	3534838	3643149	3.55383e+06	3.51577e+06	3.60807e+06	3.50763e+06	3647722	3.9568e+06	3742310	3.64683e+06	3.69876e+06	4.15958e+06	3.50365e+06	3.45497e+06	3771938	3.52522e+06	3.51237e+06	3.89324e+06	3.90213e+06	4.00566e+06
P23721	21961572	21077532	22574444	21183120	22295384	21974778	21490358	22456898	22425570	22403114	20688534	21199220	23521682	21294208	21547052	21610064	22439708	21378606	21586108	22217708	21613976
P23827	354689	351158	339260	361522	300023	310525	354061	352843	379586	307560	335000	321334	342674	311367	311466	343144	309494	308688	324238	319524	369310
P23830	918336	873640	890635	801193	865812	861430	807294	937363	881638	879402	937732	810168	999714	812694	822218	871865	826351	879869	973476	954843	1.11207e+06
P23836	2.35838e+06	2.32065e+06	2.32785e+06	2.38999e+06	2.28137e+06	1.90359e+06	2.30586e+06	2440443	2281717	2.55269e+06	2.39591e+06	2.40422e+06	2.35106e+06	2.25168e+06	2.30846e+06	2459538	2.42615e+06	2335977	2.45395e+06	2.56277e+06	2.36265e+06
P23839	2.12837e+06	2159296	2.20676e+06	2.03545e+06	2.10206e+06	2.30655e+06	2253014	1.90746e+06	2.22424e+06	1.98141e+06	2.11339e+06	2.0713e+06	2.21504e+06	1.83448e+06	2.09055e+06	2.09386e+06	2.25131e+06	2.14129e+06	2.17548e+06	2.26742e+06	2.04222e+06
P23843	31476890	32440116	30980698	32961724	28865082	30005712	31087280	30499206	25744988	30052314	30455796	32514934	30202564	31789142	30981752	34383024	32210526	31354336	30938738	31585654	29516304
P23845	4535326	4.3301e+06	4505516	4462696	4215792	4.41254e+06	4445681	4.75336e+06	4959899	4435449	4548893	4710586	5.03517e+06	4.8018e+06	4622139	4892595	4374069	4330623	4.87069e+06	4904479	5330790
P23847	14144078	14293732	14095581	14429615	13729597	13188987	13749712	14258531	12909487	13446409	13221200	13208376	12295749	12993923	12802666	13134179	12947853	11926151	12014379	11502055	11887733
P23857	227843	215787	224568	248402	215125	253557	233215	208016	292054	232623	203026	246391	309418	311039	256353	255499	864319	1.06867e+06	240154	205210	244213
P23862	450071	821245	718245	218999	885636	864885	818491	550772	426137	981421	355712	307505	442586	434450	318898	325610	478828	591233	491974	943219	420475
P23865	2.03411e+06	1.92507e+06	1.877e+06	1.95995e+06	1.8701e+06	1.9179e+06	1.86034e+06	1.86732e+06	2017482	2.14486e+06	1.83952e+06	1.93428e+06	2.09761e+06	1.72842e+06	1.73686e+06	1.92037e+06	1.86481e+06	1.90682e+06	1.83418e+06	2.04544e+06	1.96326e+06
P23869	14410337	13587241	13337412	14817343	13079655	14250924	14320913	15501998	15248851	13119853	14685269	14365405	14537827	15303705	14279161	16746404	13759619	13580305	14719509	13340629	15499597
P23871	161678	158526	143072	133351	167536	146378	160722	166864	182022	166397	153673	140180	175914	170540	141559	177080	163455	166606	172982	112093	176256
P23873	NaN	334521	340901	354767	244606	297513	340624	278030	147723	307343	287727	189685	351320	339200	278774	283505	NaN	282660	285836	263657	359696
P23878	163212	166402	156446	149633	152554	172383	143114	165065	177973	182720	167378	149095	172073	133884	147838	166920	139419	149979	142744	159388	167380
P23882	1.09844e+06	1.05783e+06	1.00679e+06	1.00849e+06	970025	961908	1.07707e+06	1.10546e+06	1.11731e+06	903978	1.00368e+06	948179	994928	1.00368e+06	933378	993303	897143	811837	880536	810606	1.04065e+06
P23883	164558	121840	139552	140396	125209	138826	125841	124656	135617	109081	147016	170013	163697	116042	144112	685535	138568	143837	134082	160602	135734
P23886	NaN	50827.5	243066	51294	518860	1	353313	285232	32998.5	183192	64152.8	64872.8	9186.24	NaN	1	95272.6	93276.2	82392.2	246476	55664.3	316192
P23893	14389168	13213210	13226907	17030224	9815667	11913566	14633605	10580978	16820594	13181806	11919064	15396459	14225894	14012079	14100538	15293725	9251185	3645125	14768174	13337770	17998128
P23894	181754	203924	268429	609459	312631	175178	519570	350622	1.20995e+06	613783	401179	514597	235340	404945	539370	248278	343414	424170	263003	369558	710054
P23908	667110	671764	688806	690822	724966	744558	707898	820118	818449	808738	743545	722079	750195	676934	730883	737651	726909	715316	885360	786404	687263
P23909	308414	315497	319642	298253	353779	290137	332759	358607	333119	380050	318036	307884	276300	358747	369510	377909	366916	318463	287601	351072	290324
P23917	578682	599466	553327	523627	608416	500538	573551	537306	548062	566936	550240	486617	565950	516279	482185	534515	594298	493028	489044	506797	575222
P23930	3394.54	223694	206993	3930.17	259769	239357	173205	242103	264241	9612.55	228274	1	267170	376762	213978	2098.72	256350	2477.04	203706	335807	401275
P24171	1.47729e+06	1.46026e+06	1.43214e+06	1.37808e+06	1.37048e+06	1456731	1.4362e+06	1.54845e+06	1463023	1.52044e+06	1477336	1.41278e+06	1.6189e+06	1.47804e+06	1.50464e+06	1.4743e+06	1.38964e+06	1.44588e+06	1.57332e+06	1.49274e+06	1.64249e+06
P24173	117650	104439	118388	110780	135490	109760	129380	109945	136443	149551	118774	123173	149360	117992	128675	107090	154819	117931	93440.1	121057	116381
P24175	NaN	8265794	NaN	NaN	NaN	NaN	NaN	NaN	NaN	NaN	NaN	NaN	NaN	NaN	NaN	NaN	NaN	NaN	NaN	NaN	NaN
P24178	543184	509049	565180	561877	538004	570278	520920	563436	482000	579513	568686	581443	425365	467119	514706	469896	477983	536136	493558	559588	496720
P24182	2.80264e+06	2.80783e+06	2.85063e+06	2.74894e+06	2.77919e+06	2.81444e+06	2.8521e+06	3049239	3151002	2.87542e+06	2996413	2714666	3150822	2.85508e+06	2.80576e+06	2.92023e+06	2.76944e+06	2.78e+06	2.94346e+06	2885745	3061740
P24186	3779869	3.68949e+06	3.60468e+06	3491939	3.52325e+06	3342188	3.4825e+06	3.60202e+06	3630268	3.64486e+06	3479398	3.48908e+06	4.02354e+06	3611016	3483946	3888131	3.6567e+06	3.55629e+06	3601243	3643357	3784300
P24188	166363	135119	155717	993997	135744	152045	146863	138009	130419	180509	141282	189388	206822	203732	128113	177480	186459	142278	143623	157402	157512
P24193	411714	394729	337082	408854	349614	367643	427616	360276	302071	349705	281133	382774	385348	398875	414597	637926	364688	393684	341229	331821	375606
P24202	217372	234396	212956	235756	237090	244394	223167	257533	275201	254322	237319	212218	250797	229937	227776	243042	242302	233645	263843	244147	267938
P24203	217967	254587	236933	220139	223963	216312	223836	232974	151445	243952	217996	182377	210960	207202	190858	567794	315997	207880	216422	226719	143320
P24205	620944	590698	652256	1.00029e+06	625463	632652	639276	695892	652961	694454	607882	656613	692732	618322	662119	728542	630950	592760	642005	688765	604592
P24215	372264	297504	419945	417830	395548	405087	437320	376608	366759	361425	396295	322853	422382	409429	540366	712643	425029	375832	386142	394924	359885
P24224	499420	370243	357696	285672	439524	478547	342315	501634	284786	500148	328008	318122	398528	515173	492571	156766	549291	364760	490739	391664	480186
P24228	740244	662460	2.23547e+06	1.63123e+06	2.41478e+06	3.04662e+06	1.62899e+06	548534	705989	2.31592e+06	2.36187e+06	584370	607228	589514	2995222	1.9849e+06	3.08624e+06	3225987	1.49647e+06	1.43332e+06	1.97515e+06
P24230	134826	128827	123775	119490	120162	127879	134004	134237	171415	139446	135284	111049	154216	117562	129181	116653	135559	107872	146622	143101	137572
P24232	596594	589464	604858	584907	600521	629818	644133	611436	681255	671883	667855	612885	660388	614332	612092	637994	623787	650131	623702	594090	653407
P24251	3.79951e+06	3.52803e+06	3685653	3.66796e+06	3864738	3.78556e+06	3766795	4247248	4.11263e+06	4.10649e+06	4.26697e+06	3.9006e+06	4.10539e+06	3669949	3.76845e+06	3.78825e+06	3.9258e+06	3.73709e+06	4.18293e+06	4.38556e+06	4.06085e+06
P24252	116074	107892	114164	93962.7	96517	98442.2	95130.2	132941	135729	102066	112317	102384	146082	155925	134221	132595	83660.5	114420	120713	115852	138949
P24255	472262	480722	446140	430110	503094	486340	452091	575803	247809	547784	553263	467899	511584	480758	453762	447400	513555	505114	523021	557683	437478
P24554	501474	471950	449294	447367	453349	465331	456885	469831	511740	430270	412991	456519	523493	424431	446179	456910	424047	392692	408259	430409	537919
P24555	504957	352554	109279	58290.1	137167	228017	NaN	152275	1	192819	123045	109439	NaN	104699	177759	101088	381079	151237	131741	130629	89515.1
P25397	1.66946e+06	1671364	1.6357e+06	1.37812e+06	1.51853e+06	1.69882e+06	1.60326e+06	1.68815e+06	1.10957e+06	1.72718e+06	1553601	1.37865e+06	1.68133e+06	1713839	1.56384e+06	1.59277e+06	1.66573e+06	1.54251e+06	1580394	1.89879e+06	1.57397e+06
P25437	1.50139e+06	1.5315e+06	1.4778e+06	1.51399e+06	1.47209e+06	1.4407e+06	1.49337e+06	1.64996e+06	1.35873e+06	1.43993e+06	1.36281e+06	1.3959e+06	1322526	1.38366e+06	1.36462e+06	1.31408e+06	1.41903e+06	1.25819e+06	1.30992e+06	1.30852e+06	1.22396e+06
P25516	2.22792e+06	2.15946e+06	2.14501e+06	1.99302e+06	2.04442e+06	2023418	1.98068e+06	2.07353e+06	2.18557e+06	2269896	2020780	1.93398e+06	2.37508e+06	2.0567e+06	1.93539e+06	2.11082e+06	1.96059e+06	1.96603e+06	2.05179e+06	2157367	2.25721e+06
P25519	797435	784586	781899	754573	756800	780915	775280	804131	859364	821458	772197	756399	891320	758692	802680	804105	800362	757599	740755	834830	872242
P25522	1.18205e+06	1.22655e+06	1126428	1.27191e+06	1.16003e+06	1.24865e+06	1223666	1.24885e+06	1.22839e+06	1.2191e+06	1.13678e+06	1.25391e+06	1.32692e+06	1155824	1.233e+06	1.39345e+06	1.23963e+06	1.22868e+06	1.2542e+06	1.19365e+06	1.33193e+06
P25524	5052739	4673621	5058639	4724065	4932811	4.98295e+06	4823499	5.26808e+06	5365354	5.20815e+06	4766121	4.84305e+06	5396814	5057952	4.93693e+06	5153438	4735385	4.87624e+06	5.08013e+06	5.43111e+06	5172442
P25526	2.27413e+06	2.10861e+06	1.94932e+06	1.92357e+06	1.9055e+06	1.85147e+06	1.96194e+06	1.86828e+06	2.15914e+06	1.79509e+06	1860872	1.92804e+06	2.15479e+06	1.86319e+06	1.77917e+06	2.06455e+06	1864612	1.85257e+06	1941924	1.91349e+06	2.18364e+06
P25534	1056134	672105	1.03072e+06	1.13808e+06	1.34401e+06	1.13914e+06	652424	805986	1.66328e+06	1.4474e+06	876326	1.21794e+06	1.40861e+06	1237581	454061	1.24699e+06	998026	1.41371e+06	94622.8	1.33795e+06	1284971
P25535	719504	826636	731949	625817	605595	672917	573283	682728	769853	575942	631724	573970	750967	655670	561422	736860	621418	558663	682480	723369	915677
P25536	881808	787100	695593	612543	722197	643991	753859	571909	814018	645599	617126	620353	852068	760925	603907	749902	688899	680046	598957	613728	841865
P25539	905686	803341	831099	833801	784450	888058	699609	1.03965e+06	975357	1.12139e+06	980880	902500	985701	865666	865893	864898	760117	971280	887876	1.0031e+06	1.07232e+06
P25552	173488	105148	135082	183248	94646.5	17088.6	30342.9	102638	99170.5	136937	134680	39077.7	190992	112023	29902.6	206262	17735.6	14084	22382.5	339650	181171
P25553	1.67629e+06	1.49433e+06	1570340	1.58717e+06	1.5353e+06	1.54945e+06	1.51419e+06	1.58188e+06	1.81477e+06	1.70656e+06	1.46869e+06	1.63723e+06	1.69857e+06	1.4435e+06	1504423	1.50341e+06	1.64638e+06	1.52398e+06	1.5075e+06	1.88616e+06	1.60173e+06
P25665	60312412	59275364	60522472	59888504	55921592	55161472	56789608	55800140	57047888	54641908	54366236	53331048	56986196	55707648	52999448	56219364	51421968	48950412	53022148	51086936	60700912
P25666	129300	133793	115463	119565	110352	137462	94468.5	102632	152864	164099	130257	96455.6	126927	77408.6	104554	144744	111779	136322	120395	137383	147148
P25714	1.22375e+06	1.13189e+06	1.33924e+06	1.54525e+06	1.13841e+06	1.1773e+06	1.04632e+06	1.26063e+06	345971	1.26557e+06	1.5016e+06	1.34922e+06	1.33046e+06	1.20926e+06	1413617	1.65695e+06	1.25383e+06	1.55536e+06	1.43253e+06	1.69304e+06	2.31801e+06
P25737	NaN	NaN	NaN	63338.1	NaN	NaN	NaN	NaN	NaN	NaN	90733.1	NaN	NaN	NaN	NaN	NaN	53679.6	NaN	NaN	80573.6	266514
P25738	3.096e+06	2.63367e+06	3.1206e+06	2.97394e+06	2.94002e+06	3243292	3061019	3.17354e+06	3.5424e+06	3999384	3.34336e+06	3.21752e+06	3.09359e+06	2.70162e+06	3195938	2985836	3.12075e+06	3.51221e+06	3.12571e+06	3976822	2.88497e+06
P25740	1.5269e+06	1.38206e+06	3029467	2.81818e+06	1.52903e+06	1.551e+06	1.45417e+06	3166938	267281	1.64278e+06	2372541	3.0738e+06	1.35115e+06	4.46274e+06	4.34027e+06	3103535	2.84654e+06	3.63125e+06	2.73307e+06	2592448	3.1159e+06
P25741	86702	108799	136088	87444.4	57760.2	75479.5	88994.8	116665	168526	122604	88756.1	131580	94878.9	91761.1	104526	NaN	158043	77911.1	110011	109466	98006.8
P25742	304611	210976	238563	648916	279774	207849	248354	350602	640719	213948	268937	240408	320588	201110	247921	522585	248629	324544	350260	269550	244466
P25745	1074849	1.09328e+06	1.04645e+06	1.08941e+06	1.11625e+06	1.05255e+06	1073983	1087568	1.02558e+06	1.147e+06	1.09509e+06	1.0828e+06	1.20426e+06	1.11005e+06	1.12173e+06	1157840	1.15407e+06	1.11674e+06	1.07145e+06	1398475	1.0534e+06
P25746	217557	207470	230614	199755	216385	241785	232564	258913	268439	226230	251046	210508	267964	204894	248905	214519	216215	203117	258704	243628	261020
P25888	1.99113e+06	1.81971e+06	1.95573e+06	1.72853e+06	1.97094e+06	2240993	2.03957e+06	2375194	2417566	2.29219e+06	2.04271e+06	1.9784e+06	2.16169e+06	1.86432e+06	1895435	1.34271e+06	2.0505e+06	1.65674e+06	2222373	2.13463e+06	1.8168e+06
P25894	794653	678933	736456	768035	702682	743455	722460	737265	798806	609112	663486	742451	706362	697355	670582	728990	621970	645050	726443	675119	830508
P25906	792634	690552	699894	743132	663188	645775	699214	710318	752349	731590	668516	724769	707955	716946	682610	731316	705254	668844	696158	719803	747347
P26281	237184	265026	228062	223671	236657	208577	230076	238578	219349	248654	133865	218997	286876	214399	231259	254294	159454	206637	329407	252613	215068
P26365	326186	274186	301987	314954	299408	318733	292014	325617	304726	368246	297801	391866	379846	265340	308447	318153	302917	318912	313614	356935	282901
P26602	185809	129812	148914	145847	144749	136282	157980	189041	158741	140588	131731	139184	201162	159251	176448	176875	127392	155828	133583	153384	146230
P26612	588286	545620	540924	488342	481880	519431	516991	500814	527278	544165	477517	498132	534353	465417	484489	503625	498864	485907	514344	599914	601882
P26616	1.13053e+06	1.16116e+06	1.0834e+06	1.3404e+06	971595	1.34562e+06	1.2756e+06	1.36287e+06	772218	1.40484e+06	1.26287e+06	1.16188e+06	1.59462e+06	940162	1.54837e+06	1.53468e+06	1.06961e+06	929603	941657	1.35423e+06	1.01002e+06
P26646	1.83113e+06	1.63927e+06	1685906	1.81609e+06	1.70883e+06	1.82859e+06	1.68891e+06	2.0917e+06	2.05622e+06	1.91622e+06	1.71519e+06	1813363	1.84651e+06	1.62398e+06	1.90447e+06	1.84586e+06	1.7394e+06	1.81597e+06	1.70205e+06	1.96132e+06	1.8973e+06
P26647	250277	217510	65099.5	255986	73752.8	342324	216340	177573	328786	21387.3	104538	337680	20168.8	364394	512.614	254584	238042	118479	325531	128420	169827
P26648	517614	472903	521534	457462	495445	513629	454188	493230	270949	502884	448831	437998	561964	474749	470324	524746	498044	491928	454634	509819	528421
P26649	120847	157290	118801	127135	142993	114482	98113.4	140935	134824	164137	109546	111944	121884	116952	107547	160160	130740	129145	114347	98266.1	158561
P27128	3816.63	16393.3	13743.9	2858.34	3472.67	7474	7478.58	16536.5	1	4519.7	322.332	7899.66	4168.68	11898.3	14242.8	1	3891.52	8843.36	12726.9	12504.3	8398.51
P27240	104380	99496	101478	108281	118004	104875	113325	134317	210210	123655	114379	81997.5	140147	77595.8	159083	87903.2	101684	153599	128028	142836	92421.8
P27247	219896	179999	196637	180939	180511	182058	241834	190833	175543	228250	162320	190464	187976	164574	149622	169404	241836	174360	187011	180078	186721
P27248	615431	605647	590640	576865	548064	592480	614882	610798	655583	591886	542677	572157	594982	583175	547111	584019	546323	556445	539414	573664	560482
P27249	308194	337077	343277	352065	337833	389740	340201	403742	374264	413600	396379	342374	401360	341379	340939	702374	362709	358868	380921	468084	635837
P27250	1.17654e+06	1.09718e+06	1.16262e+06	1.17068e+06	1.06991e+06	1.12952e+06	1.15999e+06	1.1134e+06	1.29187e+06	1147785	1.04489e+06	1.10734e+06	1192781	1.08664e+06	1.08807e+06	1.07625e+06	1.09954e+06	1.12192e+06	1.08465e+06	1161122	1.20707e+06
P27253	599692	609754	10615628	640885	632607	751716	729075	422331	67174.7	794755	576662	1.53766e+06	730110	651324	706372	436962	588014	566527	630883	9920853	545840
P27278	8223452	6.65513e+06	5655932	7191031	6.27416e+06	6505288	7007109	6.63626e+06	7932651	9619176	6394444	6.93168e+06	9705993	10721680	10651533	7785945	11104430	8.02613e+06	8962668	6.44961e+06	7797509
P27298	2969252	3.02063e+06	2965850	3.02286e+06	2.75057e+06	3010056	3.00412e+06	3.13027e+06	2.67603e+06	3011624	3.01515e+06	3.10075e+06	3.19828e+06	3.05767e+06	2.9805e+06	3186064	2.94978e+06	2.95978e+06	3.07415e+06	3140481	3.22068e+06
P27302	8892616	7.97356e+06	8790903	8402934	8776118	8831365	8030887	8.0756e+06	11185758	8658196	9011629	8.38336e+06	9192995	8231428	8752444	9168034	8593068	8653208	8185543	8819597	8633546
P27303	184841	103042	104963	100013	172805	118730	96831	110423	192794	64336.9	175607	60001.9	839819	62073.9	47500.1	153335	120908	181432	110951	209475	305407
P27306	766845	686299	703376	659957	671684	741535	697822	683596	821563	725946	690353	628837	796626	683432	662573	668540	642074	662762	673504	732094	730848
P27431	985226	850925	940364	795102	888676	886741	902318	974920	1.01574e+06	1023731	900160	901836	1065872	849650	819315	878050	949614	837002	864403	982116	857902
P27434	944205	1.01159e+06	938305	1.0321e+06	899004	888496	849127	936670	923620	1.08515e+06	1.26278e+06	867442	1.01111e+06	770597	856452	1.08122e+06	939404	1.18317e+06	899186	1.25221e+06	1.32865e+06
P27550	1.14263e+06	1.10296e+06	1.02474e+06	1.03371e+06	965883	1.03895e+06	1.01046e+06	1.07331e+06	1.14353e+06	1.041e+06	1.0384e+06	1.0813e+06	1151769	1.02595e+06	1.01401e+06	1.54865e+06	1.03628e+06	1.01993e+06	1.03303e+06	1.13898e+06	1.17059e+06
P27828	237556	236407	378803	297636	289559	264793	281223	213487	265111	289470	235271	361287	675729	384737	261652	169432	234734	253990	346991	248728	210046
P27829	680140	647695	618699	542382	668988	656224	634889	614240	801430	609740	607160	499610	657110	591846	552378	499108	623256	567921	522856	599660	569299
P27830	244962	224243	227350	271710	231830	251803	246690	276934	128152	173051	271688	253587	235177	262600	237250	251662	220247	254844	222977	213011	224611
P27833	429770	370795	439704	383307	360510	411517	380730	408282	455726	357697	406295	375308	432250	386170	377522	359407	334896	345437	419986	381939	432581
P27836	218150	190300	185519	171176	169491	199514	193329	209013	193894	236904	194295	190576	229958	176859	205694	240818	186591	198880	199091	223404	199771
P27838	436382	418986	434836	446284	438870	473744	446302	453022	484383	464805	463372	452649	481051	424932	479213	448558	436429	420979	455508	474189	451837
P27848	847639	829318	887938	836198	838458	784432	875243	873901	949576	774522	816689	870356	936469	831379	829096	791179	814713	765468	847686	838706	918135
P27859	122993	85943.1	39130	142250	147934	166144	286932	110110	171845	183090	173963	173925	49249.2	157341	171950	192310	63894.2	314388	182144	189125	119824
P28224	100324	116982	107380	122302	91884.7	112583	105974	82631.2	114940	67543.7	112418	83085.8	76222.2	83213.7	87716.3	84932	70693.8	72432.1	37962.5	65537.4	74045.7
P28248	470774	434044	493812	557671	481530	525752	508827	600389	514612	612515	554116	530087	468522	484116	537730	532555	550177	500269	509740	592101	432077
P28249	2410518	2383588	2.18509e+06	2.42211e+06	2.24828e+06	2.31769e+06	2.23104e+06	2.27728e+06	2.35994e+06	2.23393e+06	2.45789e+06	2.34541e+06	2.41086e+06	2384527	2366568	2.47609e+06	2.22109e+06	2.35091e+06	2.49143e+06	2.36368e+06	2.83768e+06
P28304	1.63469e+06	2.06491e+06	1.56337e+06	1.58677e+06	1995895	1.55589e+06	1.49131e+06	1.71382e+06	1.66272e+06	1.70249e+06	1.56636e+06	1637153	1.69704e+06	1540428	1.5587e+06	1.66904e+06	1.62401e+06	1594366	1.67393e+06	1.63833e+06	1.71178e+06
P28305	164573	74301.9	139141	169008	108228	135966	141627	101649	125455	355187	176795	114175	46411.4	160552	90992.9	196949	164060	185662	228885	134982	133912
P28306	250717	63116	263819	245185	27638.8	264386	22743.2	245815	571053	25337.6	60063.5	1	216272	199696	198776	30704.2	47009.4	67587.3	35645.7	70734.9	90866.6
P28629	16244.7	13311.3	38126.7	22952.2	13367.8	17152.5	23009.1	31550.4	36060.9	17428.8	34951.7	17162.2	14610.2	27103.3	41371	5985445	9063.37	5.42913e+06	47844.2	31619.8	114462
P28630	20135.8	16199.5	3746.87	12402.8	17910.9	15967.9	7549.09	8953.43	30950	6955.65	27722.3	7684.01	10547.1	2333.83	6101.58	3557.72	6767.44	21407.1	13478.6	22148	18690.1
P28632	81063.8	102965	78796	102731	84985.1	164396	104570	86989.5	28932.7	177010	111715	101005	151502	132985	143888	91904.1	220634	225547	115225	209516	124223
P28634	141726	140429	135957	168886	147418	130488	136677	146328	151699	131324	178649	124173	176205	160621	151237	187725	135393	177710	156076	130446	211477
P28635	6.2752e+06	7858736	7.37145e+06	6856582	5191647	6040592	5.2669e+06	7292753	4.99518e+06	6678125	10984780	4595772	7.50005e+06	4.58044e+06	4.86864e+06	9771565	8819511	11991452	7.01751e+06	13287101	16651983
P28861	485213	442606	442039	379264	476009	483363	484480	462720	525329	447604	509428	411194	504746	391898	403533	396610	462777	413004	448384	479354	392334
P28903	241309	259433	299759	214658	396546	227403	321347	273627	790624	254799	251522	471302	252908	243872	584701	530038	282853	496186	221045	304135	452951
P28905	242811	217023	241083	247271	212025	229212	240109	223920	216405	222909	223516	226651	231067	230186	207406	215776	218928	191507	220095	222776	223573
P29012	152238	136050	132063	129344	36202.6	125557	147647	128144	158365	100501	129972	119226	139726	153825	131058	157827	106185	107474	112013	134080	146984
P29013	176396	170918	156047	104086	179314	167080	154751	124872	347341	134651	170060	119829	113968	117002	121782	105721	154338	105334	112985	130645	112028
P29018	48175.9	29414.6	73522.2	70807.2	53108.8	70644.6	42105	73747.7	23084.4	22564.8	119210	73740.7	116175	83329.2	54956.3	104071	79108.5	129124	57603.4	113460	256082
P29131	199047	207048	205643	221484	231897	200188	195754	191033	209199	243862	552937	194932	188740	207993	205299	228452	201451	298105	213000	297888	374582
P29208	647763	534845	573602	435904	731450	539911	776043	641803	331010	510827	684208	547229	682891	584841	590010	593822	709760	613390	535886	586710	662589
P29217	1.47665e+06	1437537	1.421e+06	1.49433e+06	1.34972e+06	1.36845e+06	1.45227e+06	1.36799e+06	1.49899e+06	1.44705e+06	1349475	1.37321e+06	1.45731e+06	1.35426e+06	1408220	1.53215e+06	1.30782e+06	1.25447e+06	1.34293e+06	1.27926e+06	1503098
P29680	841956	833135	857549	803821	767779	808451	844364	860398	964636	753376	828598	796969	723990	803477	800941	768899	751971	654895	751907	689386	818302
P29745	1.1407e+06	1.15188e+06	1.05719e+06	1.0834e+06	1.0203e+06	1103714	1.07904e+06	1.09077e+06	1.1611e+06	1.06127e+06	1.03327e+06	1.05223e+06	1.19507e+06	1.09495e+06	1082285	1.14197e+06	1.09677e+06	1.11667e+06	1.0365e+06	1.09283e+06	1.18453e+06
P30011	1.18351e+06	1.17849e+06	1.15097e+06	1.1185e+06	1.15546e+06	1.11084e+06	1.09123e+06	1.08539e+06	1190727	1.18108e+06	1.04198e+06	1.0761e+06	1.22619e+06	1.06176e+06	1.03994e+06	1.09872e+06	1.17627e+06	1.02669e+06	1.09445e+06	1.11647e+06	1.11245e+06
P30014	201853	213390	195081	189682	212948	219359	208230	4.06837e+06	219459	221718	3.72631e+06	192888	228532	203754	204614	8051250	211558	195980	189514	200313	198248
P30125	15038985	14540755	14429514	14225121	13991611	14077371	14636857	14895169	15752714	14386004	13877783	14325802	14873509	14137502	13979577	14806930	13873108	13477829	14030498	14061016	15125548
P30126	14837935	13903073	13503703	13463655	13231943	13016507	13554170	13220747	13616540	13857362	12423237	13831569	14234882	12861161	13007404	13835802	13703934	13000196	13181559	14267695	13451399
P30128	401720	403055	406420	395702	386615	403626	399012	405836	444893	439680	381726	407039	397431	398403	388640	446192	421813	363672	370091	403531	420882
P30130	624342	1.27579e+06	964239	1.42463e+06	1.24921e+06	1.34168e+06	1.20839e+06	1.21036e+06	1.33802e+06	1.41448e+06	1.01771e+06	1373347	1.03056e+06	339436	631141	1.58674e+06	1.23272e+06	990345	1.35478e+06	676872	1.15491e+06
P30136	1.78584e+06	1.77048e+06	1.69325e+06	1.74317e+06	1.63556e+06	1.67121e+06	1.71174e+06	1.70616e+06	1.80492e+06	1.75464e+06	1.69437e+06	1708461	1.85463e+06	1.63832e+06	1.70301e+06	1.79979e+06	1.69423e+06	1.71963e+06	1.74312e+06	1.77133e+06	1.84319e+06
P30137	1.15405e+06	1.04049e+06	1.02913e+06	1.03469e+06	1096198	984595	1029829	1.07574e+06	1.19245e+06	1.05935e+06	956312	1.02308e+06	1.11022e+06	995472	977318	1.00793e+06	1.09357e+06	1.00687e+06	1.05297e+06	1.12819e+06	1.09231e+06
P30138	2.30697e+06	2276402	2.25104e+06	2.31547e+06	2.09302e+06	2.29172e+06	2285646	2273349	2484006	2.35942e+06	2.1284e+06	2280057	2475878	2.19554e+06	2.30386e+06	2.56809e+06	2.23199e+06	2.14363e+06	2.26158e+06	2.25357e+06	2520516
P30139	3.23875e+06	3211143	3280859	3.54789e+06	3019880	3.22389e+06	3334707	3519055	3.19637e+06	3.28744e+06	3340496	3430018	3.59801e+06	3.36188e+06	3485725	4.43268e+06	3.26128e+06	3.21205e+06	3437346	3286355	3.62385e+06
P30140	358419	347195	377531	330325	327033	354024	400026	359663	403354	393321	336365	409313	373347	353124	358677	382546	360136	328489	391904	370243	409185
P30177	2.98653e+06	3.09424e+06	3030826	3.03555e+06	3.03054e+06	3.09648e+06	3.04036e+06	3.23917e+06	3.30983e+06	3197931	3.05274e+06	3094105	3373481	2960959	3.04382e+06	3238408	3.12207e+06	3.11259e+06	3.128e+06	3.15873e+06	3118082
P30178	1.73913e+06	1.76285e+06	1.84236e+06	1.72326e+06	1815619	1.8105e+06	1.71214e+06	1.88321e+06	1.38307e+06	1.73169e+06	1.78061e+06	1.78575e+06	1.77623e+06	1.92123e+06	1.90312e+06	1.90558e+06	1.97221e+06	1.8845e+06	1.87755e+06	1.79852e+06	1.67615e+06
P30745	NaN	1	11871.5	4452.02	NaN	6715.03	184321	45261	88276.3	2811.89	NaN	4359.9	7328.27	1744.06	3659.63	1	61060.3	1.03204	1	7456.29	1
P30748	840540	854101	823155	778970	804656	896806	882439	847898	948914	1.02036e+06	826037	869901	941390	849896	850918	909235	872201	839145	843168	899972	837398
P30749	1.35995e+06	1.38042e+06	1.31724e+06	1.25903e+06	1.35779e+06	1.41796e+06	1.37806e+06	1.34832e+06	1.32421e+06	1.40462e+06	1.32541e+06	1.33922e+06	1.48003e+06	1.37072e+06	1.36325e+06	1.44304e+06	1.40723e+06	1.39756e+06	1.34535e+06	1.30497e+06	1330986
P30750	1.6135e+06	1539448	1.58112e+06	1.50054e+06	1.55059e+06	1.51388e+06	1.50721e+06	1.59968e+06	1.71409e+06	1.7128e+06	1.47153e+06	1515037	1719806	1.56399e+06	1.4944e+06	1.53013e+06	1.57017e+06	1.5512e+06	1.53153e+06	1.52892e+06	1538643
P30843	222855	233733	208712	1.17181e+06	230890	197605	222487	228980	205438	212703	226554	1.15665e+06	221974	1109931	1.0751e+06	1.09543e+06	236985	214733	218340	215325	1.02925e+06
P30850	4422947	4250011	4.51552e+06	4450685	4.3713e+06	4.51866e+06	4.40987e+06	4.48312e+06	4.64158e+06	4.71018e+06	4.44699e+06	4319283	4947974	4.30096e+06	4443622	4.68484e+06	4.32009e+06	4350483	4.43379e+06	4655282	4760210
P30859	3.67718e+06	3732632	3.71108e+06	3.64994e+06	3.55926e+06	3.56281e+06	3717863	3692730	3.69639e+06	3600253	3.54938e+06	3.39708e+06	3.514e+06	3.57135e+06	3.50769e+06	3.50582e+06	3.58439e+06	3268343	3439973	3.13293e+06	3355891
P30860	8946186	9359877	8945635	9129190	9180762	9635019	9339746	9860056	9685586	10075085	9322721	9093028	10475903	9228764	9459018	9904886	9256196	9197288	9378627	9097505	10165990
P30863	591475	579286	580817	538723	572734	537356	585039	576029	580867	600239	590991	536171	669068	565648	557433	624900	554627	588596	560857	555574	596430
P30864	226872	232886	245905	260517	235368	279187	266686	308733	333835	263425	257962	252633	276370	328261	246742	275620	261381	240493	252394	316863	277196
P30870	89217.7	352754	98083.1	65265.5	96170.2	90644.6	89230.8	113320	385834	448812	413874	47066.5	476680	81811.8	352556	416184	85262.8	411205	360930	109674	125498
P30871	1201047	1.14199e+06	1.23151e+06	1081381	1.18417e+06	1.26106e+06	1.13772e+06	1.32017e+06	1.3146e+06	1.25703e+06	1.23313e+06	1.12399e+06	1.33477e+06	1.1967e+06	1176902	1.06329e+06	1.15797e+06	1.15737e+06	1.26661e+06	1.27207e+06	1.18748e+06
P30958	1.16355e+06	1.14192e+06	1.05397e+06	1.00801e+06	1.02799e+06	979295	1.06189e+06	1.06181e+06	1.03667e+06	1.12244e+06	1.60876e+06	1.03256e+06	1.13822e+06	1.07594e+06	944018	1.02915e+06	878158	1.00861e+06	1.0132e+06	1.0617e+06	1631337
P31057	4415214	4.40727e+06	4.29622e+06	4.52465e+06	4212297	4.40463e+06	4378610	4400607	4493346	4.52563e+06	4378520	4559440	4.97197e+06	4653446	4.53213e+06	4845465	4480072	4.64719e+06	4690806	4.58769e+06	4756602
P31060	739025	715290	728380	685810	738562	712323	697993	755309	768594	758879	749299	729449	870562	707904	775733	795128	659800	716159	736512	722546	824305
P31063	2.09014e+06	2017702	2.05429e+06	1.94109e+06	1.91033e+06	1.8669e+06	1.92959e+06	1936489	2102932	1.7151e+06	1779470	1.62119e+06	1782379	1.69183e+06	1.58067e+06	1.67411e+06	1.53199e+06	1.80866e+06	1652327	1.6208e+06	1.98798e+06
P31069	281164	291305	252594	280021	269343	282515	266414	249145	312225	285355	322018	265710	281773	274584	277198	238600	283603	301484	301861	316422	319100
P31119	142166	114615	122501	134806	115686	131967	191364	133826	133116	117351	123592	160904	106016	112481	118570	88144.4	198187	138799	142951	120212	136088
P31120	5.66257e+06	5.78079e+06	5489743	5566208	5.42988e+06	5591362	5855666	5903378	6289669	5.88288e+06	6002519	5233541	6.15171e+06	5536340	5416840	6108962	5412874	5774460	5.85928e+06	6019122	6.07117e+06
P31130	521202	462210	536414	528117	506021	489059	494149	499339	555752	536661	495093	535513	489609	437387	480698	481220	534144	483412	449103	573987	482764
P31131	166599	163761	154323	128161	143662	104129	148478	113272	158489	87322.3	123182	131193	145561	121883	90809.2	113071	124432	88522.8	130275	107275	137647
P31133	5488637	4.99319e+06	4.93893e+06	4979927	4.59071e+06	4.75761e+06	4.76466e+06	4875618	5.41941e+06	4.70312e+06	4.58309e+06	4.63039e+06	4761046	4409182	4.29213e+06	4520477	4337978	4047970	4500906	4.51627e+06	4.90089e+06
P31134	890915	833452	917924	878306	434660	1.10235e+06	1.12398e+06	927580	398441	613014	1.1398e+06	2.18387e+06	623804	1.38185e+06	1.62299e+06	1880338	1.09515e+06	1.25833e+06	1.15467e+06	1236204	1.75669e+06
P31142	1.30712e+06	1.31781e+06	1287475	1.26205e+06	1249594	1.27309e+06	1272684	1.36658e+06	1.32791e+06	1.38317e+06	1321267	1261384	1.38456e+06	1.31547e+06	1.34499e+06	1.43088e+06	1304600	1.28016e+06	1.36424e+06	1.35546e+06	1.40345e+06
P31224	72898.3	131193	168171	196992	94841	111529	129233	325672	166893	105084	429847	50361.4	269719	69975.1	50216.5	141267	354439	359595	247778	461798	623399
P31433	147264	129925	141833	108087	76254.7	112292	131011	163431	113403	106862	204905	88663.2	114329	97529.1	96564.2	115973	139614	198610	137841	191891	218605
P31441	193564	283715	12025.2	262103	405416	NaN	NaN	355608	56760.5	299568	1	317221	216127	344119	142834	286960	268833	287852	133052	291724	137251
P31455	214294	195242	207859	214574	189654	202124	207638	240060	262765	242552	230024	227188	226722	204089	216405	205259	242048	226009	206438	233864	195618
P31460	199106	158344	191507	187220	188605	188458	178632	182320	197840	183438	180546	216684	219735	187301	177572	179580	176897	169287	171545	199344	216317
P31467	26671.1	46601.9	64604.8	49581	41272.9	29195.6	17107.9	67458	127862	40458.4	37608.3	45357.4	31175.3	45413.9	38528.1	51068.1	33772.2	36940.4	76524.1	52328	NaN
P31473	989832	932320	823500	975675	975368	930383	921519	1.09497e+06	1033475	919986	1.02257e+06	937951	993800	981263	971433	885192	829415	1.05547e+06	949207	883656	994044
P31475	486691	492817	480718	488939	456495	463136	469810	524271	537511	444817	494960	513146	508471	492234	475654	503830	493081	496823	551894	468646	545558
P31545	280698	264178	299000	288455	278349	306094	301521	343339	274997	319848	330883	304890	321260	299472	288920	310574	294178	306454	326561	302186	317967
P31547	43093.8	65.4045	524869	451494	68369.1	NaN	NaN	39888.9	NaN	NaN	NaN	NaN	7427.98	NaN	NaN	91542.1	249006	232129	221949	304674	296184
P31550	2.53098e+06	2487653	2.55756e+06	2.47475e+06	2.36905e+06	2.447e+06	2.43727e+06	2.60076e+06	2.68072e+06	2267849	2.19028e+06	2.03429e+06	2.4878e+06	2.23608e+06	2.0915e+06	2.23147e+06	2098622	1.9799e+06	2215416	2.03611e+06	2.36624e+06
P31554	1.45248e+06	1.46884e+06	1.39779e+06	1.41861e+06	1.30752e+06	1468648	1.35724e+06	1.47346e+06	1411304	1.35012e+06	1.44254e+06	1.42304e+06	1.48648e+06	1.50979e+06	1477055	1.57177e+06	1380491	1.45371e+06	1.49561e+06	1.36399e+06	1562059
P31600	53329.2	41729.8	25319.8	5217.66	35480.2	50499.1	45977.9	28935.3	19489.1	24012.1	509849	463047	26511.9	10418	488980	18116.1	38856.2	9391.6	27065	40319.4	37190.4
P31658	2.46595e+06	2428813	2.50396e+06	2455363	2.42955e+06	2467245	2566734	2486458	2.69316e+06	2.75433e+06	2497142	2.42786e+06	2.70834e+06	2.40518e+06	2.49214e+06	2504335	2.47165e+06	2.42537e+06	2.46778e+06	2.44607e+06	2509272
P31663	3.08124e+06	3120264	2.90941e+06	2846181	2.92321e+06	2.75023e+06	3.01579e+06	3.05492e+06	3.33234e+06	2.84087e+06	2.89956e+06	2.7862e+06	3077628	2.86887e+06	2.728e+06	3.05328e+06	2906531	2.65635e+06	2.86379e+06	2.63573e+06	3.04909e+06
P31677	1.62651e+06	1.6441e+06	1.69484e+06	1.7648e+06	1.59782e+06	1.58563e+06	1.56625e+06	1.61564e+06	1.80032e+06	1.72031e+06	1.58234e+06	1.59256e+06	1.8587e+06	1.57213e+06	1.60639e+06	1.69952e+06	1.64042e+06	1.52503e+06	1.6162e+06	1.62457e+06	1.65482e+06
P31678	394762	321360	360828	338863	336531	357324	336055	364841	407992	399942	352457	374280	378311	332133	378658	364019	355266	345816	356679	398260	411863
P31680	87080.9	129844	79970.9	117020	NaN	102308	148071	125524	73376.1	NaN	147315	NaN	NaN	62966.9	NaN	103389	134720	156083	NaN	184545	199757
P31697	523704	548911	557577	604132	478500	497423	528944	513239	499166	559252	481899	548105	557275	466125	509511	482419	551797	419429	557436	547601	527119
P31802	120950	76997.8	90487.1	164010	113505	108936	159803	179107	228518	162731	108567	154413	107634	88688.5	105773	380784	119878	163234	167334	208531	132425
P31806	316280	361429	324764	311325	328228	287046	350225	301329	340571	291021	289091	284644	292226	274800	293255	279781	258842	236931	284354	286074	290849
P31808	919052	854978	863586	915760	639279	882407	813671	861839	1.13036e+06	852192	854046	926876	987804	827101	804395	860353	800274	826938	767958	892357	1.01804e+06
P31825	30284.1	24739.9	30304.1	47034.7	35845.4	107758	69295	81923.9	107319	51826.3	50013.9	64117.3	52755.5	44188.1	29148.6	34957	50238.7	43200	38014	71127.1	66367.4
P31827	20590.5	20003.8	30931.8	173108	58941.8	32204	36096.8	48170.7	34422.8	24909.4	29889.5	149205	21435	19859.5	31370.9	19872.5	44057.3	140768	168823	55880.3	29109.6
P31828	784625	755580	570439	498152	785468	697707	698848	774522	883822	602869	776016	732712	789105	826523	785578	448426	845149	824163	762886	673113	601988
P31979	2.08312e+06	1.843e+06	2.16502e+06	2.94948e+06	1.74522e+06	2.41769e+06	1.98296e+06	2313308	1609083	2595085	2.50075e+06	3.10874e+06	2250439	2272636	2.42833e+06	2604923	1.92122e+06	3.08698e+06	2.52623e+06	2796166	2.69149e+06
P31992	1.23809e+06	1.28458e+06	1.28172e+06	1.23896e+06	1.23136e+06	1.24898e+06	1.23753e+06	1.28048e+06	1.31662e+06	1.38114e+06	1.08157e+06	1.19406e+06	1.32614e+06	1161962	1.24e+06	1.33653e+06	1.24861e+06	1.20571e+06	1.18247e+06	1.24233e+06	1273227
P32053	50858.6	77965.1	46617.4	91303.1	2879.09	82487.1	118087	42123.1	NaN	118264	44509.5	89751.7	124994	46181.1	127855	6067.88	9764.41	95949.3	91989.8	96044.1	73422.5
P32099	642389	575890	573314	544037	590235	555790	574865	568807	782976	582907	504413	546748	605452	641261	558602	330043	604196	587283	536897	646341	640151
P32125	156597	137612	135235	118127	160935	207279	124567	128459	155099	147983	391294	121162	187392	377199	348830	132983	317115	581570	366644	139086	155638
P32131	238454	243782	263295	236669	288145	321565	228816	297588	347981	244757	262383	220117	265250	284780	321549	300346	269280	247661	260935	265837	252474
P32144	333188	295975	305986	349760	346079	301521	347549	350711	231903	322821	310366	345170	337522	342040	317550	395751	342810	308723	375391	314284	363167
P32157	3480410	2.72901e+06	2.59713e+06	3353491	2.77416e+06	2.72654e+06	2.69671e+06	3.34696e+06	2.27527e+06	3510591	2.93925e+06	4.00096e+06	3.64133e+06	3.07975e+06	3.54515e+06	4.17389e+06	3.26856e+06	2683470	3.84475e+06	3277933	4089894
P32160	573650	441649	536354	473541	494325	585218	500308	657035	325413	523057	555428	313730	610730	564867	562423	491334	288318	609050	610625	527050	586243
P32162	129912	124766	149764	124221	138524	151308	143306	176330	183416	141229	181537	125444	129251	120312	119114	107018	112749	123920	151488	164214	142926
P32173	646204	621595	553248	244986	651846	562614	648576	614528	464800	752845	592149	510741	324907	634229	538387	507699	406982	605495	545329	600215	482552
P32177	205021	196478	189718	193529	189187	217605	208416	210650	222712	183013	173240	167074	190022	199474	190891	162626	173812	186046	193454	188741	193731
P32662	539120	555133	666462	668733	547461	581810	643818	553212	619117	637147	555064	660011	580751	542071	629394	694185	555765	594150	564916	609028	625664
P32664	808646	763407	611161	799779	465146	606292	614837	812033	408630	781882	787748	698910	853216	790251	783710	822383	535234	816024	853727	878976	888379
P32670	NaN	136780	NaN	14886	166184	108261	NaN	152309	NaN	75841.8	146686	NaN	NaN	NaN	NaN	NaN	NaN	NaN	NaN	NaN	NaN
P32680	710604	788122	1.01823e+06	577353	535912	741604	723323	811818	590183	968110	674253	651595	781800	652589	668563	685165	628716	650260	685575	894587	693714
P32684	3.55943e+06	3.49532e+06	3753447	426454	3662924	3.97973e+06	3324605	4.33921e+06	457282	3.39295e+06	4.37023e+06	477838	3711560	447687	432488	446403	3.31808e+06	3065567	4699935	3.63411e+06	496846
P32685	169766	203057	175594	182837	175874	172005	184504	144089	161686	147396	182391	186672	160928	170955	188339	166757	168232	204349	189506	204064	195062
P32695	1356232	1.11026e+06	1.08463e+06	1702121	1.33789e+06	1.2206e+06	1305352	1.50299e+06	1.2983e+06	1.37915e+06	1.30808e+06	1.73635e+06	1.36611e+06	1.47858e+06	1.40359e+06	1.77511e+06	1.18512e+06	1.56193e+06	1.41839e+06	1.30039e+06	1.63654e+06
P33012	287760	245464	268750	251287	199468	269815	257376	235115	280601	285258	311606	244907	285792	245016	252868	193963	277650	233448	338545	215403	280155
P33014	1.09098e+06	994163	902058	903930	937651	800473	908694	876130	1.11889e+06	687591	764737	751555	704548	786978	728611	873466	735941	562995	807070	636744	974575
P33018	1.63115e+06	1.51781e+06	1.62798e+06	1.45398e+06	1.42042e+06	1.56954e+06	1.52842e+06	1.37283e+06	1.369e+06	1776372	1.4829e+06	1.48206e+06	1750864	1466066	1.54305e+06	1.4604e+06	1.34555e+06	1.53571e+06	1472975	1.75741e+06	1600551
P33030	266059	256417	255288	249884	221932	235662	252501	254665	280182	217655	250451	231640	228079	250084	221969	260288	204060	198051	211907	187901	220575
P33136	5.05325e+06	4.62079e+06	4.8723e+06	5157983	5597117	5148497	4.86287e+06	5142045	4163023	6.40832e+06	5.3236e+06	5.571e+06	5749508	4.84568e+06	5.38391e+06	5.42392e+06	5595891	5652368	5604862	5.94471e+06	5508922
P33195	3.19388e+06	1002584	1.99356e+06	3.35052e+06	3.15534e+06	3.44031e+06	3.06165e+06	3.62036e+06	3.47088e+06	3.08159e+06	3.42003e+06	3.39024e+06	2.20219e+06	3.3742e+06	2.28781e+06	2511810	2895133	2808262	3.59488e+06	3497826	3.67699e+06
P33218	113897	114390	238844	120920	109787	173424	112471	234760	143890	129448	94078.8	74887.2	255156	106543	105429	106356	175875	208594	242281	199466	69400.8
P33219	5087814	5.00634e+06	4992749	5.09018e+06	4884910	4491873	4893488	4.99259e+06	5010911	4.22629e+06	4.23316e+06	4227693	4150893	4.30722e+06	4.16146e+06	4.48489e+06	3.94112e+06	3.86131e+06	4.13908e+06	3.68934e+06	4494042
P33221	2720024	2.71024e+06	2.72001e+06	2.7244e+06	2.66017e+06	2.81312e+06	2789254	3.00014e+06	2975441	2822550	2846211	2762880	3.11749e+06	2.7783e+06	2906088	3.07919e+06	2.76315e+06	2.8299e+06	2.92507e+06	2731828	2979421
P33224	343044	300530	392402	335181	395227	389206	357427	401842	389664	363889	373070	304917	402237	372932	416696	335496	291282	361129	388520	300461	357394
P33232	1.81342e+06	1.60431e+06	1.90084e+06	1.84856e+06	1.8761e+06	1483273	1.46587e+06	1943140	1.01606e+06	1816241	1.64967e+06	1.74251e+06	1.45333e+06	1.78802e+06	1.71496e+06	1.96731e+06	1.35372e+06	1.43392e+06	2.05717e+06	1.48094e+06	1.79653e+06
P33355	126200	165631	138210	164969	108321	94660.3	118221	113019	176918	151240	97077.4	159365	167739	173709	157247	167576	163132	148675	156372	171258	182659
P33360	69293.8	59999.7	49204.4	41283.2	55642.2	60165.6	41343.1	61553.8	34672.6	39215.5	44938.5	45547.4	39092.1	58665.5	44341.3	28661	66040.3	42376	58884.2	43945.3	43413.8
P33362	1.63857e+06	1.58427e+06	1.49788e+06	1595366	1.42378e+06	1.51828e+06	1.51369e+06	1576615	1.66892e+06	1.5378e+06	1458503	1.61202e+06	1.69099e+06	1.57112e+06	1.52811e+06	1.79164e+06	1.55215e+06	1.5913e+06	1.5755e+06	1.64833e+06	1.79748e+06
P33363	823890	828024	849070	792236	818184	776851	812653	774587	691659	870664	807537	816933	863768	809467	829700	846130	853415	851485	793713	851978	723600
P33368	300829	273995	270313	261373	243669	264087	254172	256240	282928	266079	233995	286358	284891	259678	238462	260446	288510	274828	268344	271188	273216
P33570	5194870	4607389	5.02593e+06	4.5283e+06	4.75162e+06	4.66072e+06	4.64104e+06	4.84191e+06	5319167	4972090	4.69545e+06	4.74563e+06	5423297	4875559	4712718	4.88783e+06	4.72068e+06	4.62265e+06	4.95073e+06	5138658	5061289
P33590	240253	217394	140578	246105	143317	158555	239200	192405	200558	190989	181118	146422	242006	111482	263501	159117	165948	158323	130995	211627	272006
P33599	1.07202e+06	1.13182e+06	1.18599e+06	991778	1.03132e+06	1.16378e+06	1.15809e+06	1.28406e+06	1141701	940174	1.2889e+06	943483	1.16303e+06	980236	978019	1.05712e+06	1.1103e+06	1.18946e+06	1.13152e+06	1.20491e+06	1.59497e+06
P33602	2.26416e+06	2.19673e+06	2.37739e+06	2.21445e+06	2.26278e+06	2.29684e+06	2.11353e+06	2.38744e+06	2.44492e+06	2.46173e+06	2.25308e+06	2.27779e+06	2676069	2.25369e+06	2.29016e+06	2.27574e+06	2.18402e+06	2.30671e+06	2.37957e+06	2.56252e+06	2.55455e+06
P33643	1.57603e+06	1.46077e+06	1.47715e+06	1.5096e+06	1.43733e+06	1.49218e+06	1.51494e+06	1.56676e+06	1.46646e+06	1.50511e+06	1.54165e+06	1.50147e+06	1.57107e+06	1.52641e+06	1.47053e+06	1522464	1478225	1.44511e+06	1.57167e+06	1.64297e+06	1.6449e+06
P33644	348118	333850	341533	352177	384930	358391	387211	392605	433521	374499	398678	350101	374564	394734	387763	881809	367536	441469	534337	401235	419561
P33650	81227	145066	143219	189914	118669	124894	107425	182825	141599	98791.7	200378	90075.4	151096	115133	4.11994e+06	168403	183429	229381	117517	204223	534855
P33667	61559.6	49971.6	70116.8	53804.1	60607.6	47751.5	55238.1	58294.6	67733.2	119534	48575.8	45080.7	49414.4	55016	53790.7	45760	105367	122816	52711	112097	59935.1
P33913	76804.8	65260	68678.5	56325.3	67825.2	51006.3	55013.3	59953.1	48418.6	45378.5	65846.1	53832.8	70255.5	56660.4	50435.1	43723.4	47905.3	47349.4	60633.1	59258.8	82043.3
P33916	970850	999018	943302	980660	964619	943328	971282	1.02217e+06	1.06923e+06	937000	991363	953844	1.07799e+06	967306	958303	1.07653e+06	971133	927826	891919	998810	1.03651e+06
P33919	9051.9	9178.56	19571.3	NaN	4981.1	8660	15081.7	19159.8	21379.1	22498.6	21040.3	8355.48	10374.9	12164.8	13683.9	4049.58	9177.95	6030.7	8919.2	10547.5	14595.5
P33920	1.33388e+06	1.28575e+06	1.32105e+06	1.27317e+06	1.30589e+06	1.28816e+06	1.27069e+06	1.40873e+06	1.50138e+06	1.43336e+06	1.38322e+06	1.31966e+06	1.47947e+06	1227839	1267600	1.32281e+06	1.35811e+06	1.29101e+06	1.29257e+06	1.41464e+06	1.40621e+06
P33937	41619.7	103120	94293.8	75694.1	82135.2	27805.4	101437	122267	217130	25683.4	48261.7	21345.2	21215.2	27108.3	24956.7	80247.8	27490.1	39461.7	25596.8	72766.4	35330.7
P33940	1.10036e+06	1.04743e+06	1.00644e+06	1.30564e+06	899825	924932	981477	1.0043e+06	1.01692e+06	1.05396e+06	944876	1252684	1.10736e+06	1.04454e+06	1.09665e+06	1522231	986359	1.02808e+06	1.17585e+06	1.19353e+06	1.40228e+06
P34209	349879	345511	401422	332182	379103	351206	371921	335686	408221	319628	360381	311738	413407	402664	361864	320458	332464	355174	411281	373983	420260
P35340	3.48859e+06	3.45275e+06	3.39817e+06	3.28403e+06	3.36013e+06	3.46942e+06	3.44874e+06	3.47165e+06	3.96713e+06	3.72655e+06	3.27929e+06	3.35244e+06	3.89512e+06	3.30466e+06	3424513	3.41874e+06	3.42245e+06	3.46968e+06	3.3822e+06	3.42151e+06	3.474e+06
P36548	736789	767823	892004	974187	1.49301e+06	762437	804122	1.10067e+06	544863	762128	867504	1.24446e+06	842677	820695	942795	1.01881e+06	895577	899779	1057288	959491	882911
P36553	118574	131022	172767	505234	95681.3	94765.5	100644	272447	134454	109081	130022	464749	197540	206299	328877	447785	223528	206584	401220	129122	279917
P36562	135787	162781	155463	157322	175186	126437	141872	141010	155630	111970	128991	120143	85729	170656	135379	121300	126934	102699	116255	98799	115660
P36566	127088	126932	145946	77102.5	122892	124122	392675	118161	226880	154495	250648	162086	165069	83773.4	97455.6	NaN	203135	114016	151103	149118	55568
P36649	908683	1.3211e+06	875695	843946	1.1824e+06	915273	861802	918951	987745	920532	879943	844228	1.0474e+06	827796	835265	843026	864083	872654	889267	897105	908298
P36655	61544.9	67954.2	89753.1	105518	50545.4	82908.4	263318	65019.5	24164.7	89224.4	111555	44574.9	91511.4	33450.3	55131	117386	82652.8	97233.9	42814.1	118032	163728
P36659	1654439	1.72844e+06	1.70546e+06	1.53192e+06	1.69801e+06	1610147	1.23278e+06	1.89671e+06	1.71573e+06	1.42824e+06	1.92618e+06	1.54673e+06	1.86028e+06	1.76537e+06	1.68209e+06	1.65193e+06	1.58919e+06	1.50771e+06	2.02321e+06	1.4616e+06	1775929
P36673	238377	217002	227694	217551	198241	241912	213855	215092	211672	237690	220081	211813	245205	213838	213407	239404	207744	209213	214978	230613	243124
P36680	410855	265822	42787.9	NaN	311765	496643	366646	354534	305757	456102	NaN	242708	NaN	313914	409811	278984	267629	263107	997280	311099	732115
P36683	15672304	15390172	14890383	15056776	14235189	14235743	14310084	14397671	15588177	15499933	14464091	14694864	15846332	14337797	14206354	15411154	14345422	14217631	14819055	15082236	16030066
P36767	901719	909539	897613	912901	841454	871164	858284	925471	849902	889095	912302	940117	941927	960798	905620	992492	945171	950769	902925	917569	852490
P36771	206489	270090	179234	181818	170796	247620	231582	188182	194868	178001	184145	171809	219457	177067	153169	199546	137367	173418	186993	152043	236571
P36879	541641	506802	524991	552653	505911	512650	506757	608099	576628	552620	578169	537157	592068	681087	521447	554482	542665	549844	573811	621415	626580
P36928	387394	302406	344128	60665.8	83522.2	328692	123760	81874	537134	50857.7	313136	92256	160227	66931.9	67358.4	57678	121832	312848	62371.2	71659.2	52465.2
P36929	458077	462295	457982	465823	377214	415464	414890	419122	471672	401880	402438	405415	403966	383277	386336	416290	391694	347628	385040	372201	407505
P36938	15347282	15690301	16512443	16153792	16960220	16928498	17316652	18139304	17997398	18966340	17236632	16629039	19218546	16517959	17897768	18067438	16913836	18317768	17252666	17718498	16816234
P36979	728451	738906	757245	697224	731725	704738	717095	749644	800074	790294	706299	678129	801549	699139	694492	715494	760204	762634	720835	814484	770622
P36995	5692753	5199689	956316	5242845	4772546	900448	921339	799760	5111562	5377879	934733	5847683	977378	5.27513e+06	4.89578e+06	1.0237e+06	5310724	5315822	5.43375e+06	6106176	907483
P36999	1.02921e+06	645390	970124	811370	660421	1.11314e+06	1.05411e+06	296928	1.16354e+06	660880	857100	914154	449207	719980	705527	642130	588741	837310	954545	898035	1.11128e+06
P37005	182496	174046	179468	193367	176033	171688	191795	197872	176842	204988	181062	161183	183574	185903	191985	184124	182375	207933	196956	217106	174088
P37024	60227.5	63426.7	61258.4	39458.6	54620.8	64171.7	88283.3	66182.3	62711.3	73849.1	63363.9	58298.1	60316.1	91396.9	69025.8	22536.9	NaN	72493.3	66369.5	45836.9	41468.1
P37028	67996.4	68493.9	89734.5	80397.3	58560.4	89591	66076.9	80895.2	96913.4	97958.7	79617.9	73414.1	88809.4	50716.8	87630.5	70459.2	73185.6	79459	82969.9	67040	74968.8
P37051	7.31501e+06	6.81913e+06	7313781	7353334	6996034	7093393	6.92608e+06	7.73324e+06	6.39652e+06	7350990	7637178	7766747	8720170	7.2652e+06	7618063	7205527	7044827	7679947	7519622	7.59888e+06	7923412
P37052	149386	801760	148673	159088	167211	131070	136416	341140	143332	675661	140030	130945	849774	156403	137881	237025	208738	1.16333e+06	143380	171647	136357
P37095	2.6107e+06	2.44111e+06	2512196	2.46544e+06	2.33342e+06	2.49819e+06	2.54989e+06	2.45853e+06	2708278	2634091	2.4469e+06	2545529	2.73632e+06	2.38279e+06	2.4076e+06	2.60355e+06	2.48556e+06	2.59582e+06	2.41187e+06	2.67354e+06	2588541
P37127	31544.8	42920.5	36822.8	34440.5	48043.3	38258	53252	73527	616.171	59173.7	34323.3	34036.6	76442.5	37659.1	28493.2	9397.23	25011.1	53638.9	16803.7	58884.5	35541.5
P37128	97282.4	90238.7	83732.5	95535.6	69536.5	86776.5	82855.4	94795.3	163284	69529.8	92849.1	86893.5	85984.9	75787.4	99100.8	90434.6	91214.2	114261	114778	89260.2	93367
P37147	NaN	NaN	NaN	6467.48	NaN	NaN	NaN	NaN	NaN	NaN	25006.9	NaN	NaN	NaN	NaN	NaN	NaN	31821.5	NaN	NaN	127814
P37177	251180	2.0567e+06	561374	2.46668e+06	604000	667532	1.99569e+06	655706	2.21456e+06	2608005	236917	2.62635e+06	766884	236446	2.43049e+06	2.41305e+06	2.15869e+06	522518	243607	740459	678304
P37182	114394	28115740	30378166	32707780	30052792	31287058	26559500	30190300	242434	67755208	5.31472e+06	31578580	71085496	32760666	32665146	34512124	106244	30474808	7.41547e+06	32105300	31830534
P37188	5024049	4.95823e+06	4979421	4.87202e+06	4730459	4.44099e+06	4.77494e+06	5007577	5.29274e+06	4.02128e+06	4617052	4.14395e+06	3955088	4278200	4.1626e+06	4.11317e+06	4082486	3.31658e+06	4198621	3673511	4396655
P37194	4118806	4113633	4.49172e+06	3.97946e+06	4.24869e+06	4432171	4.57976e+06	4450719	4878394	3639661	3.95165e+06	3731251	4703697	4.3795e+06	4.09847e+06	4.02077e+06	3.99222e+06	3.83782e+06	4201807	4090386	5546392
P37313	1.31359e+06	1.34612e+06	1.38004e+06	1.31534e+06	1.37644e+06	1.35616e+06	1.39327e+06	1.34103e+06	1235054	1.2951e+06	1.17738e+06	1.17122e+06	1.24992e+06	1211610	1.22158e+06	1.07627e+06	1.2434e+06	1.10377e+06	1.10682e+06	1.11242e+06	1.1036e+06
P37325	220477	275550	205697	268225	220167	212405	227292	313897	92652.9	247173	256120	272648	293743	239398	268343	264932	282578	299120	244051	207146	282510
P37326	164072	260045	112206	41076.9	95917.4	107678	118215	109368	291976	134765	81828.9	37230.9	116565	169722	95736.2	33914.3	144533	191614	147993	54799.7	28481.2
P37327	18346.1	45425.8	32426.5	55138.4	18064.2	13095.4	22167.5	61375.9	3222.41	33838	72278	50725.1	28070.5	26377	34486.1	45873.2	41023.8	115217	39900.5	114682	122470
P37329	538336	567627	556283	540846	575311	533986	547310	588686	576125	592883	527832	538653	606267	523940	536333	524364	577727	558178	548015	567847	566063
P37330	1.61748e+06	765026	1.51712e+06	1.01009e+06	1.53797e+06	748111	765360	1.05609e+06	765475	1.62324e+06	1.41409e+06	1.5224e+06	1.07555e+06	1543496	1.56595e+06	1.01442e+06	1562850	1.61276e+06	1.2282e+06	914236	1.14167e+06
P37339	14324.1	11508.7	41510.7	40978.3	156183	156744	176791	24906.5	216563	36857.4	380825	29187.7	47213	32868.2	22277.2	164787	320591	369022	97422.9	36489.7	48863.8
P37344	1.75672e+06	944392	1.75313e+06	797013	1.6848e+06	1.8955e+06	2256238	174440	2.91181e+06	596969	1.67799e+06	2.91717e+06	804810	776821	658923	2.02393e+06	1.23652e+06	1.82607e+06	640564	2.15591e+06	1.4366e+06
P37349	2.9284e+06	3.17736e+06	2359141	2.3327e+06	3544888	2.53988e+06	2.63595e+06	2.40356e+06	14880311	3.2437e+06	3086181	1.93919e+06	2.63112e+06	2.82578e+06	2.40898e+06	1.92099e+06	2.99454e+06	2.35093e+06	2260314	2.75256e+06	2.01898e+06
P37440	2.497e+06	2125896	2.16296e+06	2.21335e+06	2017562	2.15573e+06	2010722	2085290	1.64958e+06	1977673	2304283	2375128	1.97288e+06	2.10744e+06	2.46101e+06	2.02871e+06	2.08158e+06	1.8433e+06	2.5054e+06	2407801	2.04239e+06
P37590	153075	147226	152625	183783	134927	103861	221528	172252	180806	144318	142392	226304	108027	150542	149329	275816	171648	123763	135525	155275	147251
P37595	432730	515507	481479	481337	449273	542912	530344	499397	581811	514279	477278	491746	530012	463391	491068	528095	464837	488616	494928	518951	540275
P37610	86929.1	95346.1	165016	50883.7	71203.5	66205.2	134688	440969	438513	75810.5	235622	8109.07	118185	122813	NaN	NaN	NaN	106925	NaN	222419	52433.7
P37613	139304	158309	175160	148888	144112	136927	145286	132736	188782	191373	149325	163810	144477	139415	131689	144342	147625	135934	140095	135487	141723
P37615	693723	252236	545299	768685	692680	513648	403861	373602	442888	714212	875473	603871	743838	163436	529841	550944	454446	496833	811322	416799	528956
P37617	194882	171120	NaN	259843	249712	219699	227337	247006	NaN	NaN	192640	295303	NaN	255940	244684	NaN	295762	298886	227781	18147.5	101856
P37626	494965	298937	199507	189263	199645	661038	577700	606774	169259	645290	324998	594264	309674	187183	557591	258363	249356	345203	4179635	378957	458763
P37629	403478	397802	516252	410737	423347	476038	412216	549012	490878	391182	534106	381192	450189	509035	432704	444941	431856	415361	527036	454617	568191
P37631	55606.5	56485.6	313549	80343.7	255862	61619.1	55263.1	89769.4	78428.1	59060.6	66878.5	62664.8	57950.8	49838.9	74582.4	48352.5	76819.2	175740	172157	84162.4	60534.6
P37634	1.20097e+06	1.07112e+06	1.06214e+06	1.46416e+06	971867	1.30774e+06	1.06187e+06	1.38898e+06	518163	1.60327e+06	1385024	1.7246e+06	1.48762e+06	1.32463e+06	1.5642e+06	1.34437e+06	1.43789e+06	1.59135e+06	1.33017e+06	2.01091e+06	1.5198e+06
P37636	766975	876612	799723	999858	848408	896011	843453	891850	483243	968615	1.09814e+06	858823	832390	778443	980389	1.07197e+06	890020	1.18504e+06	977753	1.14808e+06	1.06463e+06
P37637	3.63896e+06	84852.5	71040.3	108098	73373.2	85808.2	129411	87327	129033	74751.2	131493	87274.5	83495.3	3267096	98864.2	92381.4	104115	154605	93316.5	130296	282638
P37642	57043.6	96634.8	95154.1	82766.7	57950.8	65411	51160.2	108594	44584.2	79501.9	216290	31993.7	106072	39899.9	55290.3	126363	92577.9	189003	111022	235856	427274
P37643	84958.2	47855.5	127815	76336.3	51037.2	69700	70029.8	82628.6	60659.4	62003.4	155423	26522.8	83284.3	51885.9	37207.6	100427	88748.3	134849	52102.4	153707	451477
P37645	69783.8	66003.3	61690.4	56587.6	59473.3	55331.8	63669	77512.6	55726.6	55410.2	107270	32371.4	74765.5	34466.1	42096.7	84135	78375.3	104985	61151.6	131394	168881
P37646	527617	454681	538383	565759	461292	533767	540120	481667	621632	672522	537697	NaN	NaN	542249	641664	NaN	572383	NaN	414671	618463	650514
P37647	464573	443000	455931	498473	498610	430868	460012	512221	612535	513471	554667	436904	511992	486798	469775	519645	548713	552106	477440	439619	472873
P37648	899423	881196	831417	843302	818764	920993	881462	878603	912502	922844	1.24198e+06	858440	1.43081e+06	822008	838884	945233	828987	936456	894893	878678	937957
P37650	3.90549e+06	4957895	3509499	4548745	5123624	4.71365e+06	3433420	4268228	113324	3.1154e+06	4824722	4637692	5.16621e+06	5668570	4503744	5273196	5441432	5.02944e+06	4837990	4600103	3.42135e+06
P37657	168616	61485	185052	90362.1	153767	151268	148929	157760	130649	201829	133504	152897	189671	190602	150160	123651	145196	162947	111657	209507	242570
P37659	49156.3	32736.4	40269	33855	23326.6	67150.4	26804.8	51636.4	17035.3	36736.5	69905.5	18568	39853.7	17346.9	19187.8	40931.7	28126.7	66242	36233.3	125688	108430
P37665	267550	224766	251158	218461	217123	267852	242615	295364	219552	295879	289697	198771	330059	303256	279440	220852	225166	231526	229316	259104	345721
P37666	2.8122e+06	2.62488e+06	2.61396e+06	2.63204e+06	2.48091e+06	2.48564e+06	2660867	2.71398e+06	3.01799e+06	2641915	2449440	2580393	2815699	2.49045e+06	2457021	2696097	2.49753e+06	1.94398e+06	2.51189e+06	2.50465e+06	2855352
P37671	285914	242562	278287	300824	269405	283891	268930	284116	289018	310662	293558	465297	286692	250963	314664	476606	308599	254106	473564	298538	322006
P37685	132591	118461	141918	124679	116804	114657	138902	117316	118536	92201	109659	120577	111831	130229	89320.8	75777.4	112709	93968.6	106074	113302	164544
P37689	5.27781e+06	5264332	5239260	5.15031e+06	4890683	4845737	5.36523e+06	5396683	5618412	5206024	5292310	4807489	5001181	4909728	4874906	5063970	4845411	4.56451e+06	4.97261e+06	4.87089e+06	5051274
P37690	5689258	5249025	6.04801e+06	6618432	6130125	5701139	5.76772e+06	5271503	1.42412e+06	4861253	6752350	7.38956e+06	5.10157e+06	5.61408e+06	6.13882e+06	7060157	5460577	8.05041e+06	2.03098e+06	7292465	7998757
P37691	171894	126592	162453	198986	187692	179181	136161	160897	185192	156282	172120	221147	157532	132113	167520	166547	149135	227160	224015	185099	148342
P37692	776543	769435	757727	676906	733368	657068	725595	713917	828847	672226	637806	658859	834065	681011	620149	602709	742773	719024	669849	728745	723964
P37744	1.88082e+06	1.81723e+06	1.79534e+06	1.79417e+06	1.75601e+06	1.7678e+06	1750617	1.88976e+06	2.00705e+06	1685004	1.79965e+06	1.80821e+06	1.856e+06	1.81159e+06	1.75891e+06	1.87598e+06	1.75279e+06	1.66512e+06	1.79995e+06	1.74283e+06	1.99012e+06
P37745	660907	556746	623333	651596	628576	581963	542748	582053	887937	611168	523201	576759	619208	646971	598947	637191	603685	509406	594820	610416	961226
P37747	1.21115e+06	1116215	1179512	1.07928e+06	1.06504e+06	1.05626e+06	1.05648e+06	1.07619e+06	1.04348e+06	1.02957e+06	965353	1.07034e+06	1.13161e+06	1.12763e+06	1.08379e+06	1.11619e+06	1.10804e+06	1.02798e+06	1.10006e+06	1.15641e+06	1.14403e+06
P37749	483412	536609	527328	519212	539895	547006	514743	622442	497900	488365	548423	498351	447569	544439	550227	483832	457796	447012	468613	496152	532251
P37750	297995	252182	298235	248251	262556	289293	285820	323992	305948	239709	322303	282135	316918	224928	255547	218290	264487	246490	310087	336984	361312
P37751	357541	274609	278860	235616	242852	637487	269088	246533	218317	244293	260731	229935	295117	289531	242854	273007	230443	341418	218647	239692	279724
P37757	373247	324205	321381	335579	361287	365892	341781	377246	260476	418465	439138	327688	343550	313219	329320	226331	321326	328367	468416	377485	311681
P37759	1.09603e+06	1.04053e+06	1.05482e+06	1.11034e+06	1.00011e+06	1.05579e+06	1.03619e+06	1.09046e+06	1.05368e+06	1.03952e+06	1.08648e+06	1.09182e+06	1.18414e+06	1.07279e+06	1.0413e+06	1.12506e+06	1.07469e+06	1.08387e+06	1106597	1.15059e+06	1136536
P37760	1.54738e+06	1.52758e+06	1.52785e+06	1532127	1.42676e+06	1.50978e+06	1.51138e+06	1.62718e+06	1.52053e+06	1.55572e+06	1.46347e+06	1.54978e+06	1.58101e+06	1527125	1503566	1.5491e+06	1.59187e+06	1.37279e+06	1536312	1.53879e+06	1423633
P37765	1.69061e+06	1.79104e+06	1.731e+06	2139439	1.74657e+06	1.62858e+06	1.7457e+06	1.99301e+06	1.54823e+06	1546124	1.87547e+06	2227226	1.77156e+06	2.21413e+06	2.07722e+06	2.24532e+06	1.49751e+06	2.03828e+06	1.74565e+06	1.77453e+06	2536829
P37766	NaN	NaN	NaN	NaN	NaN	NaN	NaN	NaN	9324.38	NaN	NaN	NaN	NaN	NaN	NaN	NaN	NaN	NaN	NaN	NaN	NaN
P37767	73723.6	79416.7	59030.1	78663.2	41405.3	75030	55296.4	NaN	102118	98580.2	68530.3	100458	61399.7	80498.9	86213.5	73817.3	58685.1	68152.2	88584.9	68967.5	79538.2
P37769	896498	1.03572e+06	863422	1.04695e+06	861655	1.06521e+06	987761	1.00151e+06	119368	946685	1.15324e+06	1.10706e+06	1.13781e+06	1.19231e+06	1.05692e+06	1.41245e+06	1.08548e+06	835428	1.11412e+06	1.19845e+06	1.20467e+06
P37773	1.4933e+06	1.49765e+06	1.47098e+06	1.48751e+06	1.35816e+06	1.52023e+06	1.44089e+06	1.50855e+06	1.62808e+06	1.52644e+06	1.44927e+06	1434271	1.5753e+06	1.39605e+06	1.3981e+06	1.62124e+06	1.50409e+06	1.44618e+06	1.49787e+06	1475212	1568323
P37774	804047	767973	783806	720883	758280	766449	743922	803070	768275	819966	721508	783301	883119	758084	730364	784036	756297	801293	767707	778830	756185
P37902	7.88835e+06	5.19441e+06	5.49647e+06	7.23804e+06	7.07647e+06	6.11202e+06	5516628	3.63381e+06	8.05315e+06	6.25098e+06	7.01537e+06	7.11506e+06	4001823	6325247	6919711	4.85983e+06	5321693	6416351	7121890	8409978	7.31644e+06
P37903	896852	877009	858204	876627	886280	827736	888241	890288	873471	882974	892659	896480	873309	902975	878266	917260	902140	851476	901414	867377	849490
P37906	958531	801176	521136	806345	899070	700666	1.00931e+06	57303.6	446170	768393	476666	954282	50514.2	538544	875331	170181	339158	860085	892478	832352	1.24791e+06
P37908	17724.4	38095	44421.8	59164.4	NaN	32075.4	NaN	48541.8	1	33753.6	125428	33617.9	60027.4	15651.1	43204.9	51163.5	74734.2	100324	47365.2	115268	179799
P38038	4.23828e+06	4.06813e+06	4346565	4.374e+06	4.19572e+06	4.23522e+06	4307598	4.46461e+06	4.00356e+06	4.46715e+06	4.31959e+06	4.0243e+06	4.57994e+06	4375155	4.31197e+06	4.67985e+06	4.36452e+06	4486253	4439168	4320337	4316967
P38051	324001	325376	295472	331153	268306	319677	284684	424570	341070	227416	360905	335206	297058	364188	346793	347124	270976	292578	317437	247789	330609
P38134	479900	284330	413193	328622	268624	277826	440861	399905	1.15798e+06	344841	354421	625603	357626	259823	328754	406938	383837	383348	357111	681374	584350
P38489	4496295	4.52602e+06	4536469	4438410	4335441	4310743	4.43399e+06	4406921	3.8696e+06	4520067	4256873	4606487	4397236	4.76465e+06	4.53191e+06	4838506	4630088	4.28667e+06	4.51838e+06	4.12724e+06	4317747
P38506	67513.1	64197	114823	90790.5	122226	76227.4	102443	96780.3	53100.7	78840.6	104853	61759.3	109470	109594	69028	76092.2	89640	68666.3	52013.3	110791	61953.5
P38521	1.13889e+06	1.01432e+06	1.2557e+06	1.11501e+06	1.30237e+06	1.25723e+06	1.22279e+06	1.49178e+06	1275475	1.44489e+06	1465807	1.20053e+06	1.21872e+06	1.04151e+06	1.19615e+06	1.17892e+06	1.13457e+06	1.31303e+06	1.37063e+06	1.42225e+06	1.20212e+06
P38684	73368	74824.8	100047	72081.7	133352	98808	74478.4	91962.2	92020.3	105240	32570	92695.4	105985	105502	87099.4	86726.6	132165	121085	57136	81274.9	117112
P39099	2.6921e+06	2518121	2.42688e+06	2.42943e+06	2.36913e+06	2.31441e+06	2362765	2.4673e+06	1.92913e+06	2.51173e+06	2476933	2541318	2781858	2.39301e+06	2379848	2.58696e+06	2.45171e+06	2.42726e+06	2.45538e+06	2.62475e+06	2.6259e+06
P39160	113217	124245	133446	104685	137523	129582	113033	132499	104242	141670	92842.5	103042	129044	131860	121669	103888	128215	118314	110909	132839	108987
P39161	572533	251649	265368	237733	229827	268437	252835	267673	249542	277125	241886	234165	732649	221036	273101	257494	935389	231994	316532	373453	283506
P39172	549874	649636	584353	567693	500187	530677	566248	535317	648480	486490	533114	537949	514895	511578	480205	547723	483316	484197	572634	416447	562292
P39173	2851088	2.85631e+06	2.76194e+06	2742627	2.85596e+06	2.85741e+06	2778166	2.92701e+06	2.8079e+06	3.03936e+06	2804152	2.71071e+06	2943006	2.79628e+06	2.80516e+06	2.82209e+06	2.95458e+06	2.82538e+06	2803841	2798055	2.71609e+06
P39176	1.94807e+06	1.8913e+06	1.81915e+06	1.8925e+06	1776647	1.86016e+06	1.82712e+06	1931957	1.94234e+06	2.03847e+06	1.89307e+06	1.87597e+06	2062967	1.85237e+06	1.79998e+06	1.97635e+06	1.81174e+06	1.84575e+06	1.84873e+06	1943937	2.12591e+06
P39177	1.5467e+06	1.48256e+06	1.50943e+06	1.52252e+06	1.52091e+06	1.54395e+06	1.50562e+06	1.70695e+06	1.42855e+06	1.70104e+06	1.65457e+06	1.6366e+06	1.58735e+06	1.53596e+06	1.63999e+06	1.57656e+06	1.59476e+06	1.71799e+06	1581941	1.68405e+06	1.4832e+06
P39180	4.86913e+06	5.04204e+06	5114253	4.84611e+06	5009132	5.21885e+06	5.12281e+06	5.64684e+06	5532406	5506772	5.34268e+06	4920109	5977867	5.20118e+06	5.26336e+06	5.71832e+06	5164322	5342822	5482480	5.11481e+06	5.59093e+06
P39199	1.40834e+06	1358287	1.54411e+06	1.44287e+06	1.42059e+06	1.44735e+06	1.3809e+06	1.59693e+06	1.59496e+06	1.49875e+06	1.38784e+06	1.47315e+06	1.64627e+06	1.49524e+06	1.48039e+06	1.43161e+06	1.46793e+06	1.53981e+06	1.56567e+06	1.7258e+06	1.66983e+06
P39265	176783	171627	302095	475466	200113	252771	257967	227645	492094	381029	229025	395409	296785	358699	445660	415332	285889	258432	402675	432330	439316
P39274	1.17322e+06	1.1909e+06	1.15651e+06	1.33953e+06	898296	967680	1.17008e+06	1.04367e+06	1.81086e+06	1.10559e+06	1.14228e+06	1.12865e+06	1.0073e+06	1.53032e+06	1.02577e+06	1.47932e+06	1.15857e+06	1.03093e+06	1.13898e+06	1.68831e+06	1.25066e+06
P39280	380103	316052	367940	228725	209028	236898	356760	370957	230373	375310	333398	367133	354010	188828	307658	249792	354950	385480	336030	348048	272940
P39285	NaN	NaN	69680.2	NaN	297863	NaN	NaN	NaN	NaN	NaN	373967	NaN	223014	NaN	NaN	230346	NaN	NaN	NaN	162885	237852
P39286	668608	671450	672979	636019	693364	670747	661088	741070	658105	741178	705943	643607	718606	640115	640290	681989	684457	689639	703186	707785	692909
P39293	2.07089e+06	2.55686e+06	2301776	2.13759e+06	2186528	2.20741e+06	1.89888e+06	2.10966e+06	2.35486e+06	2.29916e+06	2.08267e+06	1.9296e+06	2.43112e+06	2338862	2.72543e+06	2.11757e+06	1.92749e+06	1.95278e+06	2.58067e+06	2.37096e+06	2.58346e+06
P39298	127008	163183	198746	200014	108907	126543	159846	348671	6.03571e+06	85935.8	123243	7746.34	270973	55378.2	140172	132785	179062	164997	172033	115834	122471
P39310	267545	210618	334967	297376	228968	340719	382418	364392	261693	389301	207051	325161	294315	321128	341790	332088	257267	319657	14453818	470820	292685
P39315	339791	315764	340680	333918	316785	341491	356619	339073	342367	410720	349849	363303	340641	316597	307841	295544	342829	364096	327804	407636	326592
P39321	246840	253867	276115	309812	240774	393311	277355	297556	293707	325376	363505	326422	422624	307994	313481	363096	263360	378366	390764	349567	448164
P39325	118308	103846	111143	96166.3	107664	106224	101827	113469	122947	141170	148210	126739	118729	108280	116098	113659	114154	111101	102342	118905	104259
P39332	75133.1	57276.7	36692.5	58743.9	75350.3	29857.5	62452.9	45241.4	70807.2	1	55163.1	30819.1	38078.5	38309.6	43793.4	45233.7	57926.4	79731.1	76284.8	65695.7	78734.7
P39334	212671	250362	224220	191736	238758	210373	214079	224823	244736	198682	235629	218645	229745	214612	209803	214379	228873	234661	206161	186194	148295
P39337	553727	528753	556868	556614	523699	573199	560097	548666	591271	580211	577556	564365	635832	527482	561225	584853	536713	552781	576803	563872	613876
P39342	435117	204137	217664	527693	553911	239176	503541	534445	362121	462614	496463	466659	437286	523657	428980	637327	494465	392115	469109	483297	514903
P39353	68566	90688	73963.9	79003.1	61792.2	59734.1	90309.7	68266.6	225017	68529.9	87118.7	69293.7	42465.1	63989.9	49337.4	128390	63178.4	85260.3	66568	30385.2	68784
P39356	531230	513350	531513	491031	483441	513427	505297	528461	610215	493393	445727	531751	576128	501217	480214	566277	504036	488785	514815	452294	570972
P39371	2317627	2.23649e+06	2446104	2.12912e+06	1.39751e+06	1.85881e+06	2.342e+06	2381490	132977	1.40677e+06	1776956	1934311	1.94428e+06	113966	2.0175e+06	1.56706e+06	1580651	1.35758e+06	2.01668e+06	1.43033e+06	2.06123e+06
P39377	390632	382416	402266	398231	380261	407210	400999	411803	439391	406213	411434	404040	429392	397324	411216	443642	499143	386060	452450	405308	450560
P39385	573432	583332	607518	655673	595084	577651	570732	591271	651411	584901	571234	671602	674326	622786	574752	742490	596141	562748	615611	591190	704456
P39401	287618	354397	283061	337626	254438	287248	272199	480149	250497	324127	376339	297263	367370	553999	320543	723778	327641	376273	358653	452212	477978
P39406	1.10123e+06	1.06193e+06	928102	951133	948980	928856	946164	962392	1.08495e+06	931588	929650	920325	1.11352e+06	990662	888468	1.0565e+06	981220	925491	1.0211e+06	935325	1129497
P39407	215568	369051	390226	144077	383628	148094	382033	213050	358115	150818	215559	122937	341914	405568	156434	180640	226833	285327	168877	330137	154565
P39408	449992	421116	448964	358416	406450	456209	396621	428969	424913	389336	385268	378386	441387	363088	372440	418368	383670	379980	396443	368375	406413
P39411	221521	225890	243475	236371	245405	224215	229954	229324	180559	230065	105969	210746	222197	234748	215314	211211	224070	216995	223147	186422	178030
P39451	592247	445267	422015	478603	342707	356461	365781	361814	323092	344287	338341	483892	355566	328687	332436	386878	407075	344254	370957	571082	429970
P39452	96624.9	83533.5	92057.9	120508	83493.2	106023	74126	97262.9	46749.2	90259.8	117563	75148.3	89321.8	95806.5	80450.3	104729	104870	108156	93029.5	106739	88196.5
P39830	1.51429e+06	140040	141337	29942.7	116080	1.51395e+06	1.54891e+06	41046.2	2.15275e+06	146302	54426.2	3.20283e+06	160811	2320453	66564.5	784786	36265.2	71285.3	42912.7	69273.9	167904
P39831	5043925	4.63962e+06	4.79888e+06	4.85276e+06	4.52367e+06	4821031	4766093	4.37344e+06	5.43829e+06	5.04558e+06	4708618	4.76583e+06	4.98636e+06	4.51004e+06	4719402	4827764	4695407	4807693	4520015	5080679	5.06691e+06
P39838	348539	248420	485728	222343	386806	297560	242504	49917.5	46621.5	275045	376067	132505	218636	120853	333545	204919	233528	619665	497106	400032	305276
P40120	530629	492256	468248	492456	442529	463104	476836	482981	543569	475015	504902	475265	529401	452925	478305	503717	505903	460823	510586	550371	603029
P40191	612035	629973	635563	567112	659601	646289	641956	717330	756285	623318	653403	639590	757409	723055	642098	646375	627393	628829	667114	618904	742225
P40710	171251	151100	155591	152117	137323	144741	151005	146868	149109	139251	125418	131393	155902	138816	138082	164439	143219	143386	137495	161712	164905
P40874	1.66601e+06	1.58397e+06	1.60705e+06	1.57538e+06	1.59279e+06	1.58251e+06	1.59935e+06	1.72109e+06	1.74349e+06	1.66464e+06	1.58794e+06	1.56426e+06	1.84778e+06	1.52752e+06	1.58443e+06	1660151	1594603	1.55436e+06	1.64418e+06	1.71088e+06	1.82161e+06
P41052	524383	524077	547316	524454	525511	551547	537176	561035	433963	506188	533933	527231	590611	580144	528671	602414	516836	561484	545905	545843	664745
P41407	2.2919e+06	2.65513e+06	2.24296e+06	2.63691e+06	3.00248e+06	2.32957e+06	2.7669e+06	3.01412e+06	3.58951e+06	2.94094e+06	2.82681e+06	2.20912e+06	3.00153e+06	2.84143e+06	2.33782e+06	3.03658e+06	3.20289e+06	2.90162e+06	2.74867e+06	2.34404e+06	2.69484e+06
P41409	116021	116445	115639	110116	124292	129476	133242	119948	140800	115199	116357	79700	109101	92182.5	92603	72676.7	101131	105974	105081	113392	102515
P42588	260225	235736	240405	234443	219397	225391	235790	247301	227178	229375	222700	258326	241616	215961	226886	226499	226062	230466	221388	263022	231833
P42593	1	1	1	NaN	3468.56	1	1	NaN	170081	3062.86	2057.46	1	1	2976.42	NaN	NaN	NaN	2114.65	1	1	1
P42596	172638	182469	169169	159292	161184	179231	159580	145278	755813	136795	157462	156316	174568	106594	148632	162533	162012	156877	134330	151273	146836
P42599	1.0301e+06	1.08421e+06	1.07783e+06	1.22577e+06	1.16098e+06	1.09478e+06	1.01415e+06	1.00218e+06	1.10714e+06	936285	847764	715825	1.23156e+06	695462	1.01693e+06	844845	1.02023e+06	773566	680425	1.33208e+06	869595
P42616	173001	155277	149456	211265	159401	177981	160597	81789.6	195744	60192.9	182686	186290	142321	179405	174497	135947	141896	262278	134252	274347	184126
P42620	463165	467737	494433	472273	494756	543516	487460	585387	405700	455390	513599	534787	551044	598190	525619	494067	479973	472204	591967	508312	502617
P42624	21737.8	11982.4	20757	1.27008	NaN	11936.8	24535.6	11791.7	27006.4	4161.45	16890.7	17221.3	18385	18214.4	11181.1	9523.13	23360.5	15028.7	22100	NaN	1
P42641	824554	744304	754578	728379	719338	736083	765199	740095	823403	840450	726363	757837	834748	706410	718110	817177	765143	779809	732127	811725	771338
P43329	4.75752e+06	4.82276e+06	4766668	4.13659e+06	4.14073e+06	4416554	4.78822e+06	4.76712e+06	4.74115e+06	5025320	4548670	4752886	4895726	4924674	4.18769e+06	4.84865e+06	4.47363e+06	5.22234e+06	5.17808e+06	4.65356e+06	5.15559e+06
P43337	192930	183371	202414	228432	189005	167056	216552	209673	224999	208420	194726	191439	195180	171989	186630	213873	210717	198508	189869	234911	214302
P43671	471867	276143	465153	387504	242381	460071	329349	381940	254275	460312	465698	398229	532762	461118	424214	388105	314378	343906	383956	432956	527102
P43672	2964451	3.27112e+06	3.06912e+06	3.10812e+06	2.42709e+06	2.15529e+06	2659647	3.13119e+06	2.45711e+06	2.44357e+06	3260462	2.56064e+06	3.25182e+06	2.91333e+06	2.6892e+06	2741052	2.1879e+06	2.38676e+06	3.22129e+06	2178381	3.16698e+06
P45394	28769512	25159814	25808312	27819368	24352768	27342304	25663166	27531314	7.16666e+06	27685118	27547900	29405146	30879460	28508592	28062732	29462188	26621696	28869902	29253134	29633690	32692860
P45395	515919	483438	516371	536677	502706	542273	517343	560421	481636	487348	543171	525717	535756	536718	548565	521155	530228	541040	559862	567740	515438
P45424	876881	1.11842e+06	853473	645311	1272314	1.17432e+06	1.3161e+06	1.15459e+06	413781	516216	376230	802791	837536	349169	356675	401799	889304	1.23925e+06	447589	1.188e+06	434323
P45464	559968	555850	532405	508295	499328	473296	473438	419429	503019	431260	486604	496733	516146	480079	425435	537669	455611	460829	483064	539700	853655
P45469	909814	834093	874516	914630	861478	871729	871882	872156	1.40936e+06	955628	809625	879470	949945	806431	874842	906251	865850	883387	854661	905849	886176
P45470	1.03301e+06	991462	1.04536e+06	1.01225e+06	1.02739e+06	987792	997985	1.05526e+06	982990	1133877	972543	1.07063e+06	1.04709e+06	994218	1.07409e+06	1.03764e+06	1.11487e+06	1.09373e+06	992125	1.10762e+06	948157
P45523	7929469	7917066	7390275	7054683	7545950	7161203	7.23961e+06	7175529	7643206	7736149	6764746	7.33453e+06	7765843	7124724	6941297	7.1992e+06	7.84371e+06	7326496	7129504	7555376	6.98986e+06
P45524	89088.2	99373.9	116111	90375.2	83497.8	109692	104229	87817	105417	101835	76782.2	95050.4	95455.9	92448.5	78278.3	80964.3	104327	84140.8	102578	95002.8	107331
P45530	177933	126470	133808	190324	110665	142760	160782	160547	87078.1	170676	170290	93474.8	202743	127378	149028	203784	120339	95187.6	157834	201526	149756
P45531	169718	185970	166139	201761	185012	184076	185306	169019	190621	179743	163196	164065	185687	183569	169080	223883	201169	168189	176420	200962	209142
P45532	1	1	4945.9	NaN	1	1	NaN	1	1	1	1	1	1	1	1	1	1	1	1	1	5837.87
P45544	113548	119549	2.48807e+06	106526	86806.5	2.59146e+06	112457	113491	3.08269e+06	2.63993e+06	2.15476e+06	2.37007e+06	77749.3	115591	2325719	2420987	2.43435e+06	133387	2.2511e+06	2.61536e+06	118048
P45568	173935	170860	160862	162010	138955	168898	156578	154038	185113	154061	152368	141859	154551	175772	135856	160362	127372	114642	154202	125553	164656
P45577	5156175	4868608	4797950	5027675	4.96104e+06	4837808	4.85435e+06	5.10461e+06	5439432	5375876	4842543	4962344	5430604	4688605	4.93226e+06	5132950	5.1025e+06	4.90978e+06	4.92273e+06	5.30017e+06	5209907
P45578	23131736	23334014	22854876	23855058	21624952	22339464	23087816	23507688	24940708	22640936	21971648	22296620	23522628	23338172	21825946	25573920	21842356	21166564	22179004	21297988	24732344
P45579	117250	117521	151050	139978	144579	130053	115780	180435	97986.4	137233	142933	163524	132883	135641	149953	133577	156123	151643	153780	127418	115981
P45748	2.09199e+06	2.11688e+06	2.1578e+06	1984914	2.11112e+06	1.96644e+06	2.09167e+06	1.94164e+06	1.21699e+06	2.08744e+06	1.95907e+06	1.89251e+06	1.90644e+06	2.05727e+06	2.07176e+06	2.01161e+06	2.2245e+06	1.99947e+06	2.03608e+06	1.9463e+06	1.54982e+06
P45771	228690	222203	210430	221950	204425	168623	211090	215411	256411	111029	131717	127977	112931	163624	120796	137294	151333	107542	117371	64070.1	157225
P45795	281639	233994	286214	234590	257005	278269	246682	237774	424683	268409	229691	270129	272435	247455	231837	248812	259957	255223	231517	270759	271970
P45799	639094	578747	573527	566599	543108	576020	694754	563594	594151	614138	546856	567286	630113	571812	583874	591797	621670	541265	592529	608873	601242
P45800	NaN	NaN	NaN	NaN	NaN	NaN	NaN	NaN	NaN	NaN	NaN	NaN	NaN	NaN	NaN	NaN	NaN	NaN	NaN	55054.4	NaN
P45955	945150	945198	864703	887154	993615	883296	848227	1.13851e+06	1.10124e+06	931027	1.11411e+06	822720	760663	1.06454e+06	988168	1.10287e+06	950459	895146	1080644	712551	1.22305e+06
P46118	5.78941e+06	6.40901e+06	6217325	5507494	6010160	1.48543e+06	6119350	2.33365e+06	1.01371e+06	6.39102e+06	2.68183e+06	5.61781e+06	5.12992e+06	6.26829e+06	6014281	1.06997e+06	6259003	5955761	5937531	2.84441e+06	1.03635e+06
P46122	182229	195936	153012	157534	176507	207407	204751	186162	302099	342738	164531	174121	152465	188906	144052	415953	393473	164262	178825	173657	211618
P46125	57105.6	1	1	1	1	1	1	4419.85	6183.25	1	44694.6	NaN	1	1	2.11677	NaN	8418.17	188882	25880.1	49789.1	47285
P46130	959049	960914	1.06326e+06	979210	1.07605e+06	1.0205e+06	1.00033e+06	1.063e+06	864015	1.00603e+06	1.01091e+06	1.00409e+06	1.07818e+06	1.05045e+06	1.04092e+06	947418	983235	1.02353e+06	1.0501e+06	1.02112e+06	1.03929e+06
P46144	179966	174420	158942	163661	178268	162359	167744	170002	614044	168386	156480	166848	179708	173980	151357	188648	169923	159488	155436	171184	175768
P46474	280831	282630	214293	234508	222886	374133	492147	269375	315091	NaN	NaN	316670	337775	259800	315637	183922	NaN	356821	181183	NaN	331260
P46837	1.5972e+06	1648703	1.58537e+06	1.5778e+06	1.52981e+06	1.62501e+06	1.58658e+06	1.66725e+06	1728156	1.70447e+06	1.64243e+06	1613937	1.80715e+06	1.62021e+06	1.59185e+06	1.7208e+06	1.58858e+06	1.6117e+06	1654118	1.65941e+06	1.73746e+06
P46852	137231	125495	149003	169684	157668	168218	133804	154654	597774	149784	139665	169236	149641	185539	488422	178014	152960	171021	171259	145696	169984
P46853	2.07168e+06	1.94403e+06	1.89339e+06	1.93559e+06	1.86762e+06	1.89761e+06	1.92648e+06	1.97075e+06	2.17157e+06	1.9762e+06	1.90413e+06	1928870	2.07854e+06	1.85331e+06	1.9041e+06	1.98185e+06	1.92197e+06	1.94743e+06	1.92815e+06	2051736	2.02951e+06
P46859	142196	175772	114448	151687	141495	148097	174726	182324	NaN	154074	143394	145720	150483	190436	196848	174856	156565	66496.1	152208	117502	164470
P46888	48602.1	46488.6	35274.6	45855.8	48824.1	50072.9	54735.3	43869.3	49224.3	43469.4	58238.8	46613	94135.6	46947.9	54167	24460.9	47548.9	46745.3	48046.6	51955.4	44391.1
P46889	53490.3	103560	95506.5	74986.4	80807.3	77007.3	79814.6	93162.1	39794.3	92959.9	132303	57862.7	82269.6	84891.4	78292.1	117547	100610	134399	65919.1	142894	188529
P50457	123463	111051	110770	113099	130323	142421	115895	158051	103268	128924	112645	140800	147286	150113	127155	149601	133320	118533	145076	106130	110110
P50465	106625	94944.2	111493	98605.5	110514	124606	89174.9	127446	190927	110208	126571	95845	119949	106247	100485	100169	101530	88550.9	122303	114069	121590
P51020	316042	267922	263953	231626	267666	306084	320614	263554	329621	274585	257175	272720	287077	255501	266577	255830	256324	267913	262006	226850	260725
P51024	739640	802850	779830	771479	743587	794362	781502	791438	817577	726803	743136	714570	823474	727588	726488	808154	744921	735321	738535	730417	791168
P51025	422283	316879	343715	418477	290321	373964	325620	393506	443068	429578	277700	393786	405150	402512	379313	327095	318503	309349	396045	355068	401729
P51981	433168	462752	447332	415568	377160	404646	400835	401643	200272	359406	398252	248391	420397	428260	346058	468675	445262	101031	425051	439825	450900
P52007	426119	427383	425985	387697	411441	403669	407008	403511	385727	446991	394860	394895	429041	394364	406041	420725	423563	416658	377864	401607	372713
P52060	228119	239284	206425	147086	153678	202053	171733	161669	116410	185642	123242	180422	155559	227717	167447	153950	190211	175296	153816	222481	185854
P52061	959287	905949	905865	891562	846936	898776	902136	866977	895594	892838	850862	876352	911898	874265	846046	965073	877032	840376	879019	949814	905891
P52062	267709	228663	243639	122699	206055	143459	216711	202259	237118	254181	192638	194870	262570	242940	226362	193792	227177	208027	244230	231354	224639
P52076	310881	373645	363071	364636	290285	461009	386787	364961	229684	508876	317322	537068	638545	265425	531846	541521	398228	725604	574906	699190	547380
P52095	85352.3	59885.4	78904.8	57228	66144.8	63282.8	81459.3	73120.9	99773	75080.7	70518.3	46856.2	87093.9	62871.3	71379.9	126179	61048.1	46379.3	82237.9	47108.5	114311
P52096	169819	234080	146883	160933	228138	152421	198528	213073	185773	141424	166015	188425	170205	138708	164246	148699	204592	147360	148502	113499	289498
P52097	662877	583024	679551	142010	601037	667943	132654	506000	721437	639231	720372	697769	151502	741345	616272	714865	610242	130329	766689	664908	739481
P52102	89532.6	90769.5	150275	37171.3	140908	92165.7	106778	121181	20612	144500	162755	110352	191364	5478.43	237622	115072	194192	232931	132790	115296	104166
P52106	131476	129235	79521	181784	114262	88171.7	88276.7	135155	NaN	85856.5	129904	191228	151926	27315.6	92806.5	203827	79312	65585.4	69461.1	164832	125545
P52108	369619	372390	369849	378502	367343	362999	345604	357477	385520	398032	342176	339750	380053	370521	324352	396047	371614	352199	369498	372627	396768
P52119	430664	407314	438416	548218	676014	441317	443075	436829	808395	565475	424562	481162	532708	493427	441473	622167	474824	453091	443816	1.27507e+06	561545
P52598	1.54927e+06	1.47348e+06	1.54333e+06	10132.6	1.47776e+06	1.47163e+06	1.9656e+06	1.69629e+06	4544871	1.64909e+06	1.5178e+06	2.02885e+06	161544	1.4607e+06	1.42814e+06	1.56791e+06	1.56886e+06	1.60685e+06	1.56167e+06	2118829	1.52039e+06
P52643	2.19342e+06	2.32041e+06	2.04262e+06	2.20994e+06	1.9976e+06	2.07618e+06	2126643	2143323	2352638	1.92159e+06	1.96148e+06	2.01533e+06	2.20209e+06	2.16127e+06	2.09427e+06	2.32225e+06	1.99152e+06	1.91313e+06	1.9881e+06	1.80925e+06	2.3608e+06
P52644	323086	523550	121912	380091	291234	349665	259435	207530	429542	88029.9	239099	328101	203300	266052	123378	696522	163544	347803	267594	218825	340069
P52647	796538	728945	789615	734644	722743	718433	703146	743322	799265	739596	696668	717629	790012	717732	676076	746517	692962	642077	762945	759817	830683
P52697	5751267	5571168	5563355	5.81957e+06	5.51104e+06	5357801	5675032	5.90123e+06	5.90747e+06	5560883	5.50627e+06	5.57058e+06	5.54983e+06	5415747	5.55372e+06	5.82366e+06	5314237	4.98765e+06	5.28405e+06	5.28839e+06	5.4737e+06
P54746	89957.3	296747	281588	598833	512001	NaN	329532	216114	27946.6	295679	218247	326674	180929	436589	546633	43619.8	933588	477964	186083	193915	24203.6
P55135	200645	176108	203975	229316	196120	177853	171782	192003	104894	206895	185513	207196	210008	202924	207242	192686	203688	186829	211529	187450	208888
P55734	102198	114201	149952	101808	135409	76477.4	109629	38611.5	107994	79319.9	140794	22336.8	109772	114166	152174	NaN	98041.9	131008	111478	77556.6	133269
P56258	112441	142823	132643	118074	145756	131719	126640	107330	78111.9	118813	116309	111134	100462	151340	153777	112815	160719	140549	126675	106331	48241.5
P56262	482233	527385	490334	489608	511604	464888	444624	477498	414793	474415	464102	603398	504967	534516	499561	489046	542355	517184	491502	489362	455285
P58094	49850.2	41085.5	29432.3	49499.2	49211.2	59457.9	59410.1	72474.7	37412.6	41846.9	35277.3	23545.5	56149.1	48631.7	38817.1	28609.5	47817.3	23716	33476.6	52818.6	53579.4
P60240	1.16326e+06	1.02366e+06	954778	958534	855732	987340	917167	1.00013e+06	860555	1.07152e+06	1085764	963387	1.14786e+06	1.03602e+06	956702	969199	1.05147e+06	1.12387e+06	1.08642e+06	972320	1.07034e+06
P60293	1.34243e+06	1.33281e+06	1.36439e+06	1.27111e+06	510947	1.36804e+06	1.31209e+06	1.43601e+06	437894	1.38011e+06	1.44875e+06	1297731	625790	1.3752e+06	550695	1.34648e+06	566672	1.43111e+06	542304	1469722	601528
P60340	328025	297781	283653	337992	291455	296192	261760	266054	309782	315071	269983	271697	331680	304320	287958	389080	268500	296518	273699	275790	363923
P60390	1616095	1.49608e+06	1.57568e+06	1.45226e+06	1.52217e+06	1.59988e+06	1667004	1.58792e+06	1679508	1808725	1.51613e+06	1536121	1.72557e+06	1.41851e+06	1.49151e+06	1.56939e+06	1.58342e+06	1.60279e+06	1.48952e+06	2.00579e+06	1.51083e+06
P60422	29456234	29704176	29196560	31420574	29369750	30031262	29985536	30895868	29288632	30779254	30056948	31371770	31495820	30292752	31438490	32552228	30763432	32070646	31751132	31218238	31199696
P60438	43802680	42465024	39978616	41265200	39887572	40181060	40687028	40473952	42777008	40919824	39403004	40333084	45804388	41919560	39407524	44226148	40014600	40604308	40932192	40438328	44388560
P60472	323418	292348	369346	315246	318938	324692	317196	376427	360536	354191	329036	334985	339092	337304	335570	373026	350099	307219	363672	334474	342131
P60546	1.69765e+06	1.67623e+06	1.53064e+06	1331762	1.34423e+06	1.50423e+06	1.3966e+06	1550058	1.40726e+06	1.57912e+06	1.26739e+06	1.41133e+06	1.76794e+06	1.59902e+06	1.34218e+06	1.70553e+06	1.28977e+06	1583774	1.44132e+06	1.58221e+06	1461440
P60560	3.6431e+06	3862424	4.06747e+06	3.94672e+06	3.71583e+06	3739786	3.99731e+06	4.03725e+06	3.8782e+06	3696325	3.72707e+06	3.66332e+06	3.50317e+06	3.8033e+06	3.67449e+06	3852910	3.73954e+06	3.36864e+06	3569965	3185346	3.60421e+06
P60595	2.5483e+06	2433318	2560502	2.66838e+06	2.43665e+06	2.60955e+06	2.55092e+06	2.81276e+06	2854417	2.70526e+06	2662966	2576998	2.87156e+06	2.67261e+06	2.5675e+06	2.7663e+06	2.64254e+06	2.63378e+06	2732315	2.66124e+06	2801903
P60624	26337800	25487396	25263614	25460978	23861402	25458960	24667050	25375306	26738210	27248566	25217412	25751564	28204260	25231698	25273540	28240726	25249688	25979714	26389724	25570530	27612348
P60651	1.33008e+06	1.27956e+06	1.29768e+06	1.31752e+06	1.25011e+06	1.26355e+06	1.29198e+06	1.27666e+06	1.20646e+06	1358492	1.26106e+06	1.3108e+06	1.19951e+06	1.19578e+06	1.28484e+06	1.32562e+06	1.32429e+06	1.24451e+06	1.19274e+06	1.41127e+06	1.13405e+06
P60664	2.61497e+06	2.54476e+06	2.49082e+06	2.52246e+06	2.5443e+06	2.56527e+06	2.58134e+06	2.73049e+06	2.88585e+06	2.66832e+06	2.53853e+06	2.40914e+06	2.7329e+06	2521588	2.57336e+06	2.67483e+06	2.53804e+06	2.553e+06	2499488	2584685	2.59042e+06
P60716	1.78431e+06	1716459	1.71209e+06	1.65686e+06	1.60125e+06	1.67867e+06	1.7336e+06	1.68436e+06	1.76197e+06	1820639	1.60744e+06	1639531	1.90502e+06	1.66185e+06	1660484	1705327	1.65764e+06	1.62401e+06	1.65982e+06	1.69819e+06	1.77185e+06
P60720	124982	148516	132800	176892	154913	843785	140654	143354	142010	132216	130671	153534	117505	137704	138293	174512	138408	722005	143745	126566	230063
P60723	31000540	30183466	29254418	29028320	30077222	28828818	29386510	28543596	30561544	30883508	27360712	28224528	32539780	28475434	28314356	31076484	29773630	29025966	28723742	29481356	30645694
P60752	246961	150309	103893	279907	211022	78413.4	211100	112481	177702	89565	164507	229726	214660	258859	307172	251979	119182	194152	279692	158638	382938
P60757	7743790	7220978	7133592	7.19923e+06	7495476	7.51756e+06	7485673	7.48327e+06	8423725	8459712	7.68492e+06	7228426	8274719	7.40325e+06	7.58573e+06	7.89838e+06	7.67173e+06	7.88725e+06	7.89659e+06	7.94901e+06	8.11864e+06
P60785	2.78893e+06	2.72641e+06	2.8348e+06	2.8223e+06	2.5524e+06	2.78083e+06	2.95434e+06	2.59037e+06	2534429	2.83033e+06	2.52792e+06	2.66494e+06	2.85539e+06	2.6923e+06	2.66047e+06	2.96308e+06	2.79124e+06	2.65171e+06	2.66633e+06	2.70085e+06	2768737
P60906	2644721	2.42912e+06	2537796	2.54116e+06	2453230	2496793	2523289	2.80396e+06	2.76585e+06	2.55143e+06	2.54809e+06	2.51763e+06	2.76166e+06	2.68675e+06	2.50979e+06	2.71543e+06	2490983	2.5159e+06	2.70942e+06	2.69501e+06	2814779
P61175	25502484	22786232	21676924	21826794	20713402	20487508	21506720	21089200	22425246	22955164	20727164	22300270	24051798	22011018	24844382	24529406	22000984	22021572	21783818	21784094	23439226
P61316	1.44987e+06	1.37569e+06	1.36458e+06	1.53155e+06	1.37891e+06	1428366	1368612	1.47047e+06	1.45686e+06	1.51122e+06	1.41045e+06	1.56652e+06	1.4567e+06	1.45137e+06	1.47646e+06	1.60363e+06	1.46588e+06	1.53275e+06	1.43964e+06	1.60831e+06	1.46141e+06
P61320	512354	466121	518915	493405	490155	473461	445882	498914	546034	466571	523640	489650	500474	471562	471136	460485	480424	479215	528624	589064	589283
P61517	3.55606e+06	3.60727e+06	3.94416e+06	3.47568e+06	3.96614e+06	3.96079e+06	3562214	3.97208e+06	3.35742e+06	3.94504e+06	4047863	3.83087e+06	3798383	3.95347e+06	4.06465e+06	3695468	4213389	4027762	4.02426e+06	4043551	3.44684e+06
P61714	4.3942e+06	3.96605e+06	4136639	3.88808e+06	4.0751e+06	3.86383e+06	4.02588e+06	3.7082e+06	3.99739e+06	4.14305e+06	3.72624e+06	3.88521e+06	4136440	3.4629e+06	3821055	4.01258e+06	4.14528e+06	3.87696e+06	3.68806e+06	4.20656e+06	3.75504e+06
P61887	118631	98193.1	127059	119027	132771	142956	129893	107223	126492	136845	121696	115505	134505	146086	120142	93461.3	127165	132550	123765	139215	144277
P61889	31699998	29930574	30737802	29411722	29640786	31331784	30825224	29513886	34462456	32315928	29294270	30498318	31111506	30824164	31318142	31149934	31298892	31712962	30762070	30637898	33196826
P61949	4672142	5029495	5.1855e+06	5.03433e+06	5026942	4.96203e+06	4963001	5.07972e+06	3.9561e+06	5588426	5102471	5.21136e+06	4822781	5340745	5429844	5384528	5547643	5412283	4968809	5.01935e+06	4201293
P62399	48246688	47223840	46434076	46811432	45216672	45241144	46446884	46097404	47851184	49908700	45909628	47601300	51155036	46426672	47648420	50975664	47810688	46408804	47500704	47624600	49736268
P62517	582273	149463	532730	538830	165571	557129	572799	594256	534203	111362	155338	472362	126896	338358	597424	169255	492214	554186	537998	134852	299196
P62601	81971.3	87278	74488.7	90121	96744.8	81845	97533.2	92659.6	99064.5	83657.9	72235.1	71519	100726	69311.5	83315.5	74896	63265.6	86739.3	113071	61219.5	93808.5
P62615	662625	723898	736197	796924	737294	744286	699896	742675	604074	651656	715540	742942	709194	762920	743248	752983	699694	717998	783608	689978	737137
P62617	737258	682128	716837	748555	667976	679745	666925	704908	710414	755655	692194	693363	689549	605915	662919	695730	639838	568822	672239	674944	709014
P62620	1.39937e+06	1.49484e+06	1.54295e+06	1519286	1496460	1.60755e+06	1.57536e+06	1.57073e+06	1.57159e+06	1.55531e+06	1.46487e+06	1.54528e+06	1.74276e+06	1.53023e+06	1.56949e+06	1.68681e+06	1.5527e+06	1.51422e+06	1.57475e+06	1549299	1.58182e+06
P62623	2.12056e+06	1956922	2021171	2139891	2013016	1.95765e+06	2.13342e+06	1146991	2.21802e+06	2.02498e+06	2.17316e+06	2.28167e+06	1218197	2198673	2.15507e+06	1.43626e+06	1.80351e+06	2.22286e+06	2209486	2317495	2428980
P62672	131028	151196	135240	124161	152957	121840	140087	110522	118692	131490	110946	58125.8	131090	120134	132797	NaN	126426	129962	NaN	134434	79282.8
P62707	23245620	22172156	22794716	22560364	22453326	22556248	22806884	23189164	24235052	24695066	22516988	23287714	25008430	22022278	22889808	24103514	23116584	23178022	22903382	23289208	23831856
P62768	2992338	2.82017e+06	2.75045e+06	2.61677e+06	2481048	2.43813e+06	2.63847e+06	2.58037e+06	3.28765e+06	2594708	2.37751e+06	2.57316e+06	2.83722e+06	2.67497e+06	2.57422e+06	2786989	2609782	2.55716e+06	2.49517e+06	2498005	2.79812e+06
P63020	1.97817e+06	2.02035e+06	1.99877e+06	1.90497e+06	1910230	1.68517e+06	1.94599e+06	2.02939e+06	1.81782e+06	1702587	1.90749e+06	1.77966e+06	1.74582e+06	1.8819e+06	1.78237e+06	1781114	1.66233e+06	1.53117e+06	1678465	1.45365e+06	1.73596e+06
P63177	618088	662611	658146	690615	641545	682982	654700	721886	702455	704143	654589	686852	670564	704610	710552	727514	677499	708127	700579	711536	707592
P63204	89976.8	87778.8	90770.2	101609	92461.5	131426	107806	140164	141827	118921	144836	85134.6	115797	100952	106283	126120	114452	100047	106587	130968	147497
P63224	3.34014e+06	3.16332e+06	3295607	3.33088e+06	3.27125e+06	3.14286e+06	3289625	3.32001e+06	3620195	3.62892e+06	3207512	3.38447e+06	3.60798e+06	2.9922e+06	3.24461e+06	3.31751e+06	3.05704e+06	3.27996e+06	3246670	3.58997e+06	3346775
P63228	268546	258567	288435	287146	305002	293709	290513	412688	449144	353270	294381	330713	285482	286507	288384	317929	304109	330762	307656	356768	290695
P63235	204353	242899	257544	263858	215033	241065	187900	404031	147431	257303	501436	163285	324450	150168	178754	264063	318019	516356	320814	522880	908414
P63264	195311	267703	263213	277165	305789	322305	262615	289775	218904	271935	282533	275291	293139	261895	286620	299633	255801	304278	327098	278019	236897
P63284	7707844	7.47115e+06	7388532	6.95852e+06	7190002	7.15235e+06	7.31334e+06	7652994	7792922	7862853	7.35736e+06	6.88339e+06	8.30556e+06	7.07598e+06	7093175	7727624	7404947	7.44305e+06	7.57518e+06	7153323	7900718
P63386	380031	363388	371893	396021	350679	421987	372827	417759	398038	361836	422484	405772	421419	421767	409670	405642	1.33213e+06	1.29335e+06	413378	367925	402015
P63389	2.34905e+06	454134	2165414	538536	1.79095e+06	521985	510384	2.41155e+06	541316	2.24375e+06	582221	583509	486753	558626	558384	800415	2.21581e+06	576778	536754	565282	2.10118e+06
P63417	782495	633496	1.7576e+06	635726	1.44756e+06	1.42907e+06	671470	1.40203e+06	691659	1.80635e+06	754389	1551602	739942	1.26064e+06	1.4122e+06	766438	2.12385e+06	1.20902e+06	632261	1.90083e+06	717062
P63883	131813	124512	122264	121849	128025	117427	117577	139554	182248	126158	125960	101939	126939	117220	119706	123763	115862	108725	121389	132918	133397
P64423	NaN	22354.2	81129.8	35300.8	NaN	NaN	36126.9	NaN	30148.1	NaN	NaN	NaN	NaN	NaN	NaN	29896.3	337867	35729.7	26013.7	NaN	167353
P64429	1.22181e+06	276717	259787	259179	1018144	255139	343530	259062	271284	267032	295546	237919	259520	213732	220804	248755	231390	248889	221052	262714	485772
P64451	3.41725e+06	3084350	3.25023e+06	2.79919e+06	2.84524e+06	2956811	2.93054e+06	3.17178e+06	3.33007e+06	2.73194e+06	2.70784e+06	3.00203e+06	3.24455e+06	3.05572e+06	2.89866e+06	2.97083e+06	2.83098e+06	2.7342e+06	3.12299e+06	3.02982e+06	3523230
P64455	1.06141e+06	743938	1.06144e+06	1.86612e+06	949284	839786	665037	1.05433e+06	1.02924e+06	1.11659e+06	854330	2119542	844801	1054219	1054633	1.38625e+06	972943	822310	879635	810756	883575
P64463	4456687	4.10187e+06	4.16259e+06	3.92557e+06	3.7344e+06	4.041e+06	3954868	3842008	4.42493e+06	4272806	3600859	4.00093e+06	4304331	3.6864e+06	3.8021e+06	4168026	4.00883e+06	3.90091e+06	3.87852e+06	4.35722e+06	4293979
P64467	306784	304231	278654	371629	408793	299665	308190	304306	371464	344232	290321	342409	336331	280393	308707	356002	327573	353378	282191	304894	357084
P64476	2.26667e+06	1.87512e+06	2.43627e+06	1.08849e+06	2.01027e+06	2.06221e+06	2.45941e+06	1.86394e+06	959690	2.15036e+06	2169179	2.06491e+06	1986400	2.21211e+06	2013638	1.03192e+06	2389314	2204603	1.78855e+06	2.0113e+06	1.56039e+06
P64479	121279	283151	128921	464053	173738	113734	149201	132582	114085	107774	111175	133194	133562	141351	143368	159966	169987	123960	121272	127105	134178
P64483	1.22112e+06	1.24743e+06	1219842	1215579	1.13267e+06	1193656	1.14485e+06	1.17513e+06	1.30453e+06	1.19741e+06	1.14332e+06	1.13491e+06	1.35483e+06	1.19784e+06	1159352	1.26433e+06	1.19604e+06	1.1343e+06	1.1814e+06	1.14412e+06	1.34902e+06
P64490	357460	312388	303343	318518	297490	270137	313625	289419	279649	300922	255576	330333	293838	310735	312644	307511	377913	319339	279764	352557	284672
P64493	20512.4	12748.4	19559.6	5754.69	14097.4	9743.47	20495.6	23633.3	13258	1	11684.8	1	1	1	1	2928.48	4284.67	19.567	1	1	1
P64503	2.04708e+06	1.95651e+06	1.76113e+06	1.75122e+06	1.61692e+06	1.61554e+06	1.69489e+06	1.57078e+06	1752380	1.71228e+06	1.55191e+06	1.73527e+06	1.74851e+06	1.59583e+06	1.54679e+06	1.636e+06	1.54901e+06	1.49613e+06	1.60722e+06	1.82851e+06	1.77844e+06
P64506	717544	779377	764128	837111	735802	718865	784096	790923	796792	596704	626478	540673	577852	577249	545711	516404	546896	496961	550059	479488	585431
P64519	76415.7	66882.6	93888.4	105536	113325	93819.2	83954.6	82819.3	57254.9	122483	107220	125552	66899.6	95450.3	121705	83480.1	114970	111014	72562.6	114102	59717.7
P64530	NaN	166918	105095	127680	116722	127159	125790	120214	154893	110977	108071	142118	131806	115665	145698	167376	130667	163051	163676	144495	133703
P64534	1.0717e+06	1.01314e+06	968149	1.10604e+06	1.02732e+06	1.01312e+06	1.00114e+06	1.0579e+06	1.03479e+06	1.08428e+06	1.07766e+06	1.1284e+06	1.11735e+06	1.03886e+06	1.06844e+06	1.16315e+06	1.12043e+06	1.06307e+06	1.13358e+06	1063507	1.15576e+06
P64540	1.63426e+06	561704	506894	507865	504109	514674	481642	419199	601983	555296	451406	420583	445450	398919	411973	1.60458e+06	456135	1.54655e+06	465527	468424	369351
P64545	621689	452559	616869	727313	412663	580676	564936	622982	251036	689888	662691	265426	742848	217466	576545	312806	552284	609462	568410	947048	218873
P64554	484540	476219	483651	489164	496201	453633	483191	485357	397350	478803	489049	517927	489225	505902	508451	509643	492950	483958	535858	488614	467132
P64559	859086	600341	895929	549441	850055	812200	581679	878465	611060	1.03287e+06	616085	484111	871318	722606	759321	793928	801209	496837	859096	621040	487108
P64564	NaN	NaN	75923.7	94941.4	NaN	NaN	NaN	NaN	NaN	61019.8	117220	NaN	77845.4	NaN	NaN	NaN	NaN	106950	70672.7	161217	399821
P64581	9495152	9753977	9415765	9602821	9133518	9387548	9544175	9634113	10089062	9705508	11515756	8732904	9964211	9355929	9796529	11753548	10634134	12459633	10150492	11803608	11818345
P64585	46575.7	63550.6	99421.5	63696.8	42997.5	84687.6	47776.2	111801	39110.4	68572.8	170617	28298.1	77451.9	19663.3	23539.3	128089	113854	214307	64889.4	238011	293293
P64588	454937	437267	490684	497979	472502	531076	470610	552815	487868	571348	523712	508346	516757	428314	467130	510021	483749	492185	500730	547973	502268
P64594	188393	190039	190937	187747	177050	NaN	158408	194368	260839	190326	159055	188648	230676	155577	188773	187090	196525	171337	192456	205104	174040
P64596	822788	698795	808846	767765	734113	787112	826280	845385	889931	721663	718754	772303	826558	751463	738614	736611	738018	678696	727325	771660	922202
P64602	282133	284374	292683	270066	290936	292398	303144	304996	289546	280071	308750	309636	273325	287033	286464	290612	275610	284856	281317	299360	289742
P64604	224387	245708	285991	269338	243642	263062	226844	325131	2.57366e+06	256868	462936	2458905	290698	187804	194399	358698	313197	465480	291916	497394	625623
P64606	NaN	43741.9	60527.4	71252.5	NaN	40382	NaN	88378.8	NaN	80295.5	125321	NaN	49370.9	NaN	NaN	70441.8	70865.5	112242	52997.2	138854	415839
P64610	389150	319614	325036	337667	335596	363346	342888	296071	394858	329481	389609	356535	359778	357202	375601	376627	329814	340800	325838	373044	362088
P64612	313932	315672	318136	319781	314608	330626	323295	360974	353738	354435	364722	361927	539767	346906	329076	372666	410234	334033	331767	331642	394627
P64624	1776543	1.85839e+06	1.59946e+06	1.52236e+06	1.62314e+06	1.59631e+06	1.66576e+06	1698234	1.71117e+06	1.57737e+06	1.73966e+06	1.54239e+06	1.87747e+06	1.62771e+06	1.68199e+06	1.53851e+06	2330216	1565887	1.77859e+06	1.47627e+06	1.83364e+06
P64636	89402.5	67902.6	72721	NaN	83654.9	66449.9	82556.5	101374	112051	78102	50149.7	69702.4	91594.4	74261.3	54872.7	NaN	81780.3	70033.5	102847	73575.2	64597.7
P64638	61499.2	74750.9	58537.4	68152.4	89746	46462.3	73521.3	73931.5	89727.2	9619.15	48056.3	11175.3	32180.4	44622.7	24689.1	42380.8	13286.8	4715.7	24464.3	13040.1	38542.7
P65292	280004	220969	280666	270035	244038	279030	237541	306871	282530	396325	396085	293148	242861	206532	253173	225030	267701	374006	284374	543313	264558
P65294	214417	183916	203322	372356	304989	366241	271412	180443	548409	207280	171361	283257	194383	150391	321454	199581	202992	325064	174592	590240	318353
P65367	483356	476915	563143	469380	492829	607353	508556	561481	572579	572889	625222	489627	564032	501462	459622	491905	515541	544813	590588	653226	567825
P65556	1.45771e+06	1.40799e+06	1.45546e+06	1.35396e+06	1.35057e+06	1.3687e+06	1.29321e+06	1.44395e+06	1.42541e+06	1.40945e+06	1.38034e+06	1.39909e+06	1.44872e+06	1.42221e+06	1.42255e+06	1.40415e+06	1.32275e+06	1341526	1.3351e+06	1266021	1378597
P65870	182414	218047	213350	213327	208723	182587	206330	221079	196691	197217	217461	218604	167454	238607	249583	232292	207041	157455	193168	160868	188015
P66817	376164	371708	389457	374898	383977	363625	390056	374862	347829	401204	338403	352155	373370	369487	364872	364319	402234	371732	340669	345720	314368
P66948	582013	543818	579905	744757	581393	630327	568500	645450	648736	659196	600569	599222	689353	618058	621456	675013	600373	621976	643139	681277	676552
P67080	615453	530904	547874	603241	566588	588768	595738	610273	604064	578535	600097	541693	650945	582325	567531	618781	523065	564193	615398	642857	680883
P67087	864734	681774	726863	752327	667840	726481	709919	669832	599950	691051	628761	714792	646445	622851	714308	720424	768269	765330	684707	778788	680706
P67095	563029	584223	616015	612621	595869	620185	633929	680564	692388	693678	658384	626400	893404	625141	630099	631490	635566	651029	632219	637159	641484
P67338	211663	232019	243108	244088	226083	233205	238870	256847	337422	261049	259257	231129	267839	235487	225854	235813	234048	222109	259993	246152	265626
P67603	419602	423680	398102	441104	426768	444695	434202	455447	445081	429260	449919	432888	469207	437778	400210	488632	424605	437081	432182	451985	465291
P67660	397547	428125	430643	410412	427865	431398	389797	415625	437313	412925	411871	401778	424389	438171	410557	564475	429174	426345	452139	421667	487064
P67662	219675	266323	187734	259196	201428	256415	256719	141358	115936	104739	199412	291132	301055	98397.5	123553	246080	186766	100786	307372	240769	160886
P67697	370652	365485	452058	352069	426705	350552	487485	363689	416444	397696	352976	358666	398281	338675	382161	426307	366486	368010	350091	388037	416424
P67701	87027	104617	60518	64383.2	106774	94053.6	64650	79461.1	87312.2	70921	59223.9	61471.9	96568.9	69765.6	68031.2	50244.8	100888	71336.2	74468.7	80309.6	44975.7
P67762	81686.5	96618.6	61157.9	89537.9	59117.1	67500.6	70512.6	70444.6	117153	70513.5	83265.8	74672.1	69557.7	77726.4	67556	29728.4	92407	109056	69104.3	80149	62050.1
P67826	411579	370214	345566	336487	356450	376485	377179	395215	395278	363018	380022	362723	547100	363991	341483	379518	341712	368728	343283	367344	368660
P67910	3.20348e+06	3.1767e+06	3.17774e+06	3.20907e+06	3.23512e+06	3.14191e+06	3078396	3.31716e+06	3.51985e+06	3.20155e+06	3.26191e+06	3.06161e+06	3.62961e+06	3.14509e+06	3.19968e+06	3.35812e+06	3.20505e+06	3.14254e+06	3.23408e+06	3373155	3.54324e+06
P68066	15215842	16000871	15977384	16604697	15930720	16502025	17156646	17372954	17861082	17350120	17093300	16059380	17942096	17416448	17676566	18289372	16933350	18056184	17785228	16310258	17392800
P68187	120648	85728	52855.8	103020	59018	121221	119804	106066	79170.2	168009	146430	141128	63270.8	99147	52328.7	154053	74325.8	123402	109160	148980	134522
P68191	1.86795e+06	1.36613e+06	1572763	1.73193e+06	1.63588e+06	1.08833e+06	1.68098e+06	78163.4	1.58472e+06	1.50409e+06	1.56096e+06	2.00649e+06	105916	2.09864e+06	1.89536e+06	279621	1.21591e+06	1.8027e+06	1.91622e+06	2.39534e+06	2.0883e+06
P68206	658240	621504	647527	527954	623778	635042	624151	702319	802829	655936	673236	883588	653918	657662	678706	702016	646244	627457	662481	669572	681866
P68398	131612	85752.6	94644.8	143593	109455	40738.9	114132	114854	102127	123491	76421.7	91716.6	127304	75264.5	103739	166420	96987.4	78186.4	79670	120554	136623
P68567	53894.5	77582.6	64443.3	59758.7	74264.2	82518.1	64892.2	84257.2	81729	49037.7	72643	76423.6	65068.1	106753	45137.1	44323.6	66677.1	148932	62499.3	118238	68996
P68679	18500312	20775456	19119338	20795790	19453158	19688346	19289318	19775760	15502451	19948238	19690668	21874934	18870628	22594400	21749810	22535898	22736160	22249980	20739314	20699418	17887440
P68688	458717	493374	440654	479158	403098	474177	418960	467305	443311	500048	465721	479744	497656	486063	476802	517815	505680	502511	469697	484551	474531
P68739	308818	284936	313363	318558	280958	300016	294750	315438	237270	294697	311662	285679	310336	280372	277527	255671	310940	301937	302194	346495	328739
P68767	2.30537e+06	2.30019e+06	2.34973e+06	2335580	2.39478e+06	2.37435e+06	2.29153e+06	2493472	2.46782e+06	2433158	2186327	2.35208e+06	2.4583e+06	2.26981e+06	2.32555e+06	2.32779e+06	2.33905e+06	2.19703e+06	2224779	2339828	2.31615e+06
P68919	33504618	33046486	31279594	34519160	30969400	32392882	32599910	33452030	33603284	33843032	31921032	34101376	35256144	33346148	33845208	37901064	33515240	34306736	34338952	35109592	35949756
P69222	7.43576e+06	7337633	7.20433e+06	7.28509e+06	7.01554e+06	7467167	7419641	7438136	7356447	7.70959e+06	7140224	7.11638e+06	7753703	7083537	7064679	7.69802e+06	7.4116e+06	6952983	7310219	7296553	7489562
P69228	1.00088e+06	1.17561e+06	682520	744079	673730	689434	875793	741129	1128768	773672	701736	896220	1.06144e+06	692433	700975	735072	935637	680587	726600	1.02151e+06	776809
P69346	352518	261744	62381.4	292503	324789	254336	NaN	250543	4.41715e+06	287400	416324	303932	575240	306911	508446	271167	258766	337711	524156	292050	335307
P69411	807038	844154	939025	868033	829714	779866	893266	879646	922232	656815	673694	592466	567169	642478	606252	587810	534008	496424	541227	522029	586095
P69423	3792.93	NaN	3378.92	5206.91	2924.79	4447.53	3569.37	NaN	5580.87	NaN	7696.85	2910.76	4352.32	2759.74	NaN	5409.29	5782.94	5684.6	4262.82	NaN	17267.6
P69425	73750.5	72794.7	91390.7	84119.1	93907.2	95623.3	77363.4	146532	76431.7	72843.2	104201	75790.2	110488	91935.7	76475.1	140996	84677.8	101175	92751.9	132294	112663
P69428	140877	86980.2	112593	95418.2	117566	70526.8	173425	148636	115446	139362	187728	121761	66831.4	242597	106399	62075.4	111181	190440	146052	216000	255484
P69441	13021804	12626171	12791035	12633511	12739349	13080555	12772723	13709227	14000481	14675111	12985554	13295003	13618979	12269378	12880481	13487708	13534472	13354223	13222910	14664205	12917451
P69451	63410.3	53597.6	56587.2	59594.1	62963.3	44074.9	59511.1	78927.8	67455.1	60559.8	72214.6	50619.1	87651.3	62469.3	82825.1	60019.8	54991.5	75701.6	82743.1	67442.1	128475
P69488	618177	498448	638844	528067	456581	591237	447749	530721	468737	380042	414072	520204	442179	350949	557780	425679	552882	502773	520385	354882	507203
P69503	3155491	3.08126e+06	3205003	3.25502e+06	3145568	3.20078e+06	3.21673e+06	3.3638e+06	3495618	3.65376e+06	3.12388e+06	3.34672e+06	3.50942e+06	2.95813e+06	3.28278e+06	3.49574e+06	3.28499e+06	3328524	3.25238e+06	3.47052e+06	3.24166e+06
P69776	13574742	13825179	15117283	14670632	13565404	14645630	12910979	15938441	14375350	13645444	18856114	13531597	16302316	13395829	12704925	14690833	13564879	16532015	16346880	19278738	29745464
P69783	37803188	36038412	35629948	35789628	34035480	35307360	36939460	36161196	38099764	36732376	34839524	35873072	39661204	35400336	35853976	38898344	35612696	35503260	35702812	35825444	39157252
P69786	172731	287744	324293	335097	244563	248862	139683	456573	144216	262690	719200	340612	340086	159032	130487	403325	392658	637990	331178	682268	1.37095e+06
P69795	442688	450226	437373	423659	411341	408799	417773	448597	488286	449958	406042	442008	459194	382444	401574	436914	439502	426446	443370	441409	446681
P69797	6663592	6.51353e+06	6185467	6.46477e+06	6066805	6.30876e+06	6400252	6.42992e+06	6661227	6.85666e+06	6.36794e+06	6.50396e+06	6.86231e+06	6.37477e+06	6351153	7029509	6.51546e+06	6.45369e+06	6.55893e+06	6.7247e+06	6.90253e+06
P69805	89889.5	288700	539386	175457	127887	243618	110070	458138	117177	101813	271038	107327	447413	121282	73643.8	301527	252706	248720	148100	258325	697218
P69811	703794	713406	613331	588985	665585	641305	731660	695861	953750	668578	736987	592013	729003	645590	678416	676058	714020	664049	685667	664000	659137
P69822	67721.2	68138.6	50950.7	60687.6	53167.4	26462.9	93816.9	36919.9	93907.9	57242.6	79237.8	49403.8	23773.8	45657.5	22331.6	63128.2	31858.1	NaN	19471.9	54364.3	51296.4
P69828	4770006	4884744	4425242	6100088	4432150	4.76545e+06	5.34522e+06	5.49396e+06	5116247	5.59524e+06	5685969	5905756	5048988	5439321	5569440	5448070	5.41748e+06	4.13352e+06	5.6869e+06	6.0419e+06	5738744
P69829	1.1971e+06	1.20041e+06	1.18539e+06	1.20283e+06	1.16499e+06	1.09272e+06	1209062	1.01024e+06	1193718	1.21532e+06	1.11935e+06	1.16901e+06	1188112	1.2198e+06	1.18975e+06	1.13748e+06	1.20394e+06	1.17006e+06	1.1384e+06	1.16844e+06	1136881
P69831	149627	113628	57228.2	126125	34067.9	39178.7	161870	36184.8	132169	95482.9	43576.7	212739	27786	252420	288275	87252.7	76887	168744	207972	118070	342125
P69874	1.38592e+06	1236180	1.31511e+06	1.31895e+06	1243553	1.26451e+06	1.28758e+06	1.29375e+06	1.42569e+06	1429955	1.30071e+06	1.30447e+06	1.44652e+06	1.26621e+06	1.30755e+06	1.3485e+06	1.33788e+06	1.34965e+06	1.31177e+06	1.3499e+06	1.42749e+06
P69908	21260264	21075500	21602246	20115984	20955360	22389628	20635764	23308150	23449200	22058652	22388676	20983610	23473690	20008588	21558106	21567908	22367518	21301244	22070280	22681640	22911708
P69910	1.96632e+06	1.81946e+06	1.90736e+06	1.9739e+06	1.84823e+06	1.70928e+06	1.88118e+06	407593	1.93645e+06	1.73952e+06	2.0646e+06	2.09036e+06	4010311	2.27434e+06	2.07793e+06	1052448	1.75157e+06	2.08608e+06	2184323	2.03339e+06	2.18655e+06
P69913	920922	999090	969904	1.24918e+06	1.16111e+06	1.09504e+06	940047	1141583	594025	1.03743e+06	1093658	1.32856e+06	855787	1.25498e+06	1.23618e+06	1.1022e+06	1306009	1.40036e+06	1.15984e+06	1.1357e+06	680919
P69924	1.12563e+06	1.0466e+06	1.19036e+06	1.03422e+06	1.16036e+06	1.17676e+06	1.0806e+06	1.21001e+06	984588	1.20199e+06	1.11198e+06	1.15159e+06	1.1783e+06	1.09215e+06	1.08527e+06	1.0653e+06	1.07024e+06	1.15336e+06	1.14325e+06	1.26903e+06	1.21989e+06
P71298	76191.6	70220.7	59905.2	59744.3	58650.1	84687.2	62261.7	48728	58941.4	90372.4	58160.7	46889.6	67886.6	93031.2	76037.2	88990.6	99138	75081.6	66814.6	75004.3	63359.9
P75687	116806	95974.7	127062	73766.6	152812	76002	88902.5	167037	245613	21172.8	42464.3	74274.3	32483.4	40661.7	66039.4	63152.7	149965	35529.4	59948	151971	65130.9
P75691	6202729	6052807	6.11138e+06	6.28384e+06	5.61809e+06	5.67405e+06	6.00038e+06	6.07497e+06	6515717	5.2593e+06	5.65398e+06	5.66674e+06	5568150	5712846	5.48777e+06	6.00991e+06	5146884	5.04854e+06	5551594	5160121	6.1316e+06
P75694	6362830	6029909	5937440	5.88274e+06	5.66934e+06	5.8026e+06	5750828	5820740	6383556	5997671	5795077	6.45119e+06	6.07996e+06	5.59682e+06	5769060	5863329	6186630	5.93556e+06	6029165	6689013	6537747
P75713	332919	325281	354688	336249	346641	316408	334494	372719	393981	362722	320936	336276	321362	351291	362392	381487	345516	339731	375689	328606	350319
P75728	183233	175366	233384	247038	200770	233315	187982	234817	235804	203487	204943	227389	238009	238694	203836	210989	198469	205302	259082	246116	225920
P75736	454084	435342	535531	596231	531349	530286	490815	572372	515111	618187	563552	602479	524596	474725	587553	600799	569659	540867	624300	523153	554303
P75745	570777	542562	514409	601897	501966	568731	567402	584069	605692	577481	574761	614401	669005	565702	627906	632234	582565	557829	632739	590445	654798
P75746	325918	280812	261766	239334	260372	282855	279354	301318	242992	256772	776759	790080	342988	256727	291455	208451	302717	270746	330055	344477	293784
P75767	65257.3	114055	123468	132600	147362	76964.2	124613	124263	83538.4	119408	86291	140235	92025.9	126330	135049	92817.3	144176	104739	151163	77109	52134.9
P75777	386510	356837	336660	360866	331142	346883	330784	328625	353755	380692	385236	323375	380285	353587	324444	357451	347386	382749	346483	399221	409454
P75779	992669	1.84224e+06	2.15088e+06	99249.9	87004.8	2.94222e+06	1.95598e+06	3.00849e+06	2.02141e+06	122841	309309	2.95228e+06	1.83485e+06	1.80789e+06	214091	5242569	1.66497e+06	180446	2.25778e+06	2.45763e+06	3.07162e+06
P75780	1.16206e+06	1.09989e+06	1.08215e+06	1.038e+06	1.27482e+06	1.27647e+06	1.1151e+06	1.24544e+06	1.1192e+06	1.15425e+06	1.16331e+06	1.20348e+06	1.27839e+06	1.38863e+06	1.34662e+06	1.05017e+06	1.14885e+06	1.19607e+06	1.19104e+06	1.28938e+06	1.10136e+06
P75782	258674	252142	162589	149084	175915	197873	170216	166863	298314	182628	223595	139798	184229	236889	154331	177442	213590	184978	141304	143402	160487
P75791	380901	422661	390224	446694	371246	447518	339847	378268	478800	328252	396545	478138	325222	408633	336816	531791	346551	375264	380928	455834	415438
P75792	371850	389982	394071	361035	411783	389044	412576	464000	477726	418769	397030	388965	445695	396367	391703	396768	412605	390081	409171	415725	430297
P75796	224649	242279	214193	215599	216419	223016	203473	252009	264689	209748	204827	190899	242744	185314	205724	217582	200635	170300	209498	209188	229300
P75797	1.779e+06	1.73197e+06	1.7607e+06	1.95768e+06	1428849	1.74761e+06	1.46427e+06	2.14818e+06	1.1379e+06	2.01179e+06	1.81682e+06	1.94901e+06	1.92502e+06	1.89985e+06	1.91567e+06	1.98259e+06	1.40688e+06	1.85816e+06	2.159e+06	1.95958e+06	2162217
P75804	402615	459647	552096	390315	364795	432068	401916	596484	320952	442928	570953	571873	402090	331701	564915	536146	440998	617474	368056	418547	356135
P75809	249619	240395	250119	216071	241166	237039	245662	255766	282964	260502	224841	233264	254355	213254	210655	218271	260908	242050	255724	239323	227891
P75817	693386	782904	765640	840434	686307	1.81062e+06	103436	1.68189e+06	233884	589714	813110	1.58226e+06	1.02744e+06	958196	879471	990398	NaN	NaN	804293	127844	583628
P75818	2566869	3351200	2.89648e+06	4.00653e+06	3359784	3.893e+06	2.95975e+06	3.54953e+06	2.32671e+06	2.728e+06	3.49816e+06	4.75823e+06	3.0575e+06	4.47462e+06	3.6041e+06	3.73941e+06	3223080	3.35973e+06	3.40335e+06	3312884	4.16542e+06
P75820	97784.5	87704.2	106636	77529	103716	96744.5	80915.2	109777	82170	91847.4	87540.9	86323.7	92050.8	87133.1	75250.8	60438.3	81079.5	95727.1	91804.4	75654.9	112849
P75821	335590	253664	265682	320026	316077	278019	242872	255097	218169	275594	317699	276617	289865	362273	307956	181346	249864	284226	326631	317032	205639
P75823	918631	896448	927541	894433	871042	890397	869538	933466	916424	913796	916010	929661	1096943	897214	879200	1.01336e+06	871381	939125	953160	951541	998891
P75828	84163.7	73515.8	110760	71100.8	77851.1	76871.4	66147.7	91224.7	72287.4	87350.5	86431.2	63440.9	94985.6	83243	68309	76869.4	44176.7	65756.9	91343.2	70172.7	98884.6
P75829	200686	212935	231622	259696	222255	222814	209458	261393	228442	256958	242966	268504	261312	273938	391944	219908	218313	243314	221615	261196	332352
P75830	138206	128834	157817	137092	141921	135722	145308	156355	165160	143796	188726	122027	184259	150127	98371.8	136727	151385	178125	147269	219354	223767
P75838	464157	409837	472978	421062	442818	469363	410339	468605	510786	432298	449432	441208	499366	441146	435512	404374	415979	424405	506961	552563	489268
P75849	2.73052e+06	2.71243e+06	2.76405e+06	2639806	2.73251e+06	2.7578e+06	2.66338e+06	2755663	2.82888e+06	2.98093e+06	2.62812e+06	2.61827e+06	3.07195e+06	2.59527e+06	2584897	2.65925e+06	2.7568e+06	2633162	2.69616e+06	2.83441e+06	2.83802e+06
P75863	1.61711e+06	1.34116e+06	1.43423e+06	1.43657e+06	1.41853e+06	1.36933e+06	1438904	1509150	616129	1.81143e+06	1.46908e+06	1528522	1.49889e+06	1208221	1.49178e+06	1.27392e+06	1573716	1341697	1.34212e+06	1.76289e+06	1269072
P75864	666447	607789	682220	600845	667097	672816	598384	715536	696223	699885	650496	622859	704562	632270	624509	583466	590657	606218	642407	707367	647475
P75867	274266	244824	251467	239261	251836	286200	253703	260863	222793	251059	269287	267621	295988	241766	267017	239438	228323	240528	255834	278598	286848
P75874	3.61383e+06	3.418e+06	3.29424e+06	3414956	3153444	3.25818e+06	3.3607e+06	3.3826e+06	3.69069e+06	3.50435e+06	3276343	3481948	3.70288e+06	3.32854e+06	3395468	3.63725e+06	3.36727e+06	3.33311e+06	3.54776e+06	3.59388e+06	3.75431e+06
P75876	4.65125e+06	4854863	4.29665e+06	2.63798e+06	4.15274e+06	4.55672e+06	4.72763e+06	4839828	1.90311e+06	4195121	5.06718e+06	4.624e+06	5150076	5139905	3.85033e+06	5037239	4578291	4.2021e+06	4.87967e+06	4.24523e+06	5150305
P75906	1.56923e+06	1.10807e+06	2.22658e+06	1.34972e+06	1.30634e+06	1200848	1.14411e+06	1.18568e+06	757988	1.16534e+06	1.10618e+06	1.29622e+06	891367	2.39011e+06	1.23178e+06	1.10646e+06	1.41817e+06	1.37893e+06	1.15737e+06	1.07909e+06	1.04653e+06
P75913	2019121	1.82468e+06	1.9549e+06	1.82717e+06	1.83416e+06	1.91624e+06	1801340	2.0219e+06	1.84847e+06	1.68149e+06	1.71999e+06	1.86512e+06	2.23779e+06	3.8909e+06	1.98789e+06	4.50187e+06	1.76566e+06	1.72729e+06	2139673	2.0725e+06	2.34107e+06
P75914	1.13404e+06	989012	993805	1.0373e+06	982883	1.02491e+06	1.03306e+06	1094140	1.22479e+06	1.09551e+06	963067	1.05521e+06	1.08687e+06	1.00761e+06	963755	1.25119e+06	969171	1.00895e+06	1.03551e+06	1.01566e+06	1.21101e+06
P75915	1.87365e+06	1778764	1.82617e+06	1.90693e+06	1.80855e+06	1.78432e+06	1.8326e+06	1.92108e+06	1.89669e+06	1.95549e+06	1.89664e+06	1.95195e+06	1.93982e+06	1.8653e+06	1.95214e+06	2.02095e+06	1.91697e+06	1.89641e+06	2.00202e+06	1918323	2.00721e+06
P75931	339423	414922	321324	344411	243173	330224	331865	362985	451842	289417	357994	342112	335321	324622	289905	372840	299843	335736	329809	302226	426509
P75938	466889	599500	522937	646612	662632	416702	543317	852847	27634.1	254533	651149	773650	521142	882483	785319	774151	752371	829258	663771	496564	447759
P75949	1.03732e+06	926906	964722	998295	957007	1.06177e+06	1.06865e+06	1.06867e+06	867572	1064218	1.02779e+06	1.08729e+06	1.09303e+06	1.01919e+06	1.08927e+06	837997	854496	1.04445e+06	939255	1.1497e+06	985561
P75952	121288	102354	124060	122063	145442	137953	110355	115057	124298	130839	129711	123199	133861	NaN	120128	115624	137588	130313	141667	133032	87632.3
P75957	797866	787113	742984	719366	750038	696199	765024	685300	654349	760577	683618	593087	714282	689416	656416	684216	672032	556195	606519	617854	639176
P75958	NaN	34313.3	58121.9	27935.4	NaN	138781	16990.1	56814	NaN	108046	82680.1	NaN	58014	NaN	17879.6	49294.8	44954.6	68143.6	30496	85688.3	181603
P75959	1.19643e+06	1.14826e+06	889898	1.31875e+06	727975	1.17147e+06	428952	1.37491e+06	1.04762e+06	328515	953887	1.13587e+06	1.11051e+06	1.44348e+06	1.3527e+06	592182	935435	1215458	1.36205e+06	1.14543e+06	1.26038e+06
P75960	893048	844822	892611	890104	868911	880692	877030	928758	961882	984474	870051	895704	986189	857641	862156	913574	898470	1.02794e+06	874521	903436	972278
P75966	328508	299868	314298	607542	252458	664353	293991	205356	283556	620910	247877	266730	344012	694218	183229	303365	684936	341800	274189	294968	311320
P75974	182448	176861	191613	164038	214721	183763	186043	252814	180919	206065	182752	202217	169999	159729	188226	236496	153875	158718	263721	133056	159859
P75981	42114612	43345480	41473200	44652192	40410752	43854836	42026284	40165508	43181548	45319592	39575824	43196112	43871004	44834528	42899376	47621452	42048900	42430684	44327528	47620888	47429516
P75989	85658.1	76203.5	67851.2	92696.2	78428.6	60465.4	67366.3	83921.6	90829	89520.8	53550.4	91503.9	83062	66968.9	79713.1	60263.5	90063.8	91421.4	76182.3	106232	85628.8
P76001	247701	333083	296596	496475	302908	302219	360113	367017	310599	198208	225231	209657	196933	200314	172192	161633	184553	251297	186397	234295	198386
P76002	925633	959679	1185513	795650	1.27959e+06	1.04437e+06	954965	964129	952379	1.03206e+06	1.12038e+06	937592	1.06451e+06	1.08435e+06	1.06501e+06	1.04174e+06	1.05295e+06	1035869	927972	929046	910844
P76004	720045	666051	639497	666316	608632	629393	637712	667387	710948	684288	587331	659259	658850	582431	617674	649208	687621	621017	616473	688116	659362
P76008	327508	403935	346794	231731	344833	292592	306118	305910	392550	285923	282188	293937	297658	252979	306834	238523	308848	311233	361612	302941	230764
P76014	1.94971e+06	1.86286e+06	1.87716e+06	1.91284e+06	1814580	1.76962e+06	1.90325e+06	1.78031e+06	1.76997e+06	1.86409e+06	1.67552e+06	1.73828e+06	1.81805e+06	1806385	1.84721e+06	1.89154e+06	1.77993e+06	1667210	1.78748e+06	1.65042e+06	1.79413e+06
P76015	1.47252e+06	1.35553e+06	1.35431e+06	1.40929e+06	1.34594e+06	1.31128e+06	1.30589e+06	1.37952e+06	1346896	1.41749e+06	1.24781e+06	1.36487e+06	1.4705e+06	1.40361e+06	1297010	1.48757e+06	1.40869e+06	1.34602e+06	1.37719e+06	1.4224e+06	1.37434e+06
P76027	661614	635560	671410	610108	582272	561180	652993	620267	654644	535423	589494	527100	580511	557755	592150	539017	509264	458165	577799	492135	647862
P76034	641370	643344	667411	642928	604902	630228	633294	626206	673741	661198	570866	566269	698522	652109	669488	671177	577514	614625	611347	574103	667872
P76038	123310	292091	78827.5	105594	142005	282744	213800	127611	108437	326554	382930	125738	515284	158619	205978	129244	138675	147399	129681	266018	323013
P76046	161184	146640	228711	197471	170948	176278	172781	207096	216634	195284	192415	177311	195156	178626	230142	212968	169524	173949	207582	208564	194445
P76049	390998	410920	330362	356018	311815	424160	349785	NaN	NaN	318885	373894	277172	267723	342770	325237	312553	366272	392461	349430	331574	338087
P76053	281164	247676	318826	259830	169644	285753	270777	205091	185065	253648	264283	199954	303565	215836	240632	252341	241423	266288	228253	187997	243656
P76055	886270	839576	910466	851686	879181	893666	882111	992782	818874	1.02805e+06	933843	875340	910286	795124	741037	578262	918935	734439	840629	1007256	667990
P76062	371034	413759	353360	345384	379428	375544	334694	371510	424269	381247	446688	332136	397570	352540	324868	353958	371957	362542	372133	379068	356933
P76073;P76154	223635	194948	98706.6	183312	189692	156483	83607.3	135547	192030	167728	176279	179364	176518	149746	149227	169012	170727	180152	99764.3	192001	197779
P76076	226576	210372	200704	187800	189924	198190	201392	185193	223661	190402	189925	198558	222205	209718	184693	199157	189262	186288	192069	224925	217352
P76086	221557	221909	216786	219719	257816	226678	250792	160011	209800	240086	140472	500477	231292	493572	497017	148995	308990	271466	209778	188523	503219
P76104	447546	395248	466061	390787	449186	480603	368479	354596	396454	440072	394877	388033	477768	348698	371454	400478	378106	375339	383592	447749	396166
P76108	296788	265716	280472	238768	270504	283838	240570	246025	299875	256072	219632	253025	301520	206370	255485	210832	233015	245189	229573	266522	237615
P76112	391807	524522	345031	400443	359457	390607	346988	381337	426817	483861	396188	500545	449276	409344	373163	456631	381664	424646	416631	430952	481335
P76113	1.61927e+06	1.43377e+06	1.47116e+06	1.42853e+06	1.32503e+06	1.3768e+06	1.401e+06	1.51606e+06	1.66313e+06	1.33784e+06	1.35667e+06	1.42076e+06	1.51266e+06	1.35767e+06	1.32585e+06	1.38801e+06	1.42728e+06	1.22688e+06	1.35971e+06	1338177	1.52114e+06
P76115	1.60408e+06	1.38932e+06	1.416e+06	1476624	1.41603e+06	1.48313e+06	1.57512e+06	1.55457e+06	1.54704e+06	1.59509e+06	1.5906e+06	1.52279e+06	1.66322e+06	1.5176e+06	1.57368e+06	1.61797e+06	1552940	1.62166e+06	1.52929e+06	1.6364e+06	1.65308e+06
P76116	5079695	4.86625e+06	5083759	4.82002e+06	5119726	5191217	5.05638e+06	5.06001e+06	5099662	5.5411e+06	4985801	4.97278e+06	5.36479e+06	4.79081e+06	4.82712e+06	5120267	5.20252e+06	5.1107e+06	4.92581e+06	5200604	4875656
P76121	89535.1	64812.6	88776.1	NaN	88923.6	99595.5	93586.8	41335.9	129581	62361.4	83057	62847.4	NaN	62684.8	59402.6	58167.9	80587.8	87199.1	77104.2	75922.1	NaN
P76128	68025.8	164649	185581	87710.8	27433	44574.2	67265.5	48455	48703.3	79504.6	60083.6	52546	63333.3	60074.7	59428.7	78785.6	173497	76206.7	63147.6	NaN	85189.1
P76142	114744	90238.1	96916.4	68203.3	99511.8	80365.9	96594.8	81498.7	37096.4	98857.6	94721.6	83301.3	99262.6	147071	57864.5	55762.3	80981.7	122291	46336.8	102843	61818.6
P76143	357626	486104	442778	471664	117296	522552	432817	416916	119571	363815	424651	386654	448104	516271	530001	577032	551942	479025	452396	362126	353724
P76145	276284	260233	286552	248195	308731	276580	304260	264783	298023	293519	260752	249473	275294	242009	301308	234833	234750	254025	241386	258457	251335
P76149	714919	751041	528097	523014	316086	849348	488299	696593	269540	341897	518029	525247	426837	408072	507474	492697	656966	579720	727472	426840	442791
P76170	1.56404e+06	1.63048e+06	1.5995e+06	1.61136e+06	1.48073e+06	1.60653e+06	1.60587e+06	1.647e+06	1.75906e+06	1.54411e+06	1.55009e+06	1.5279e+06	1.54959e+06	1.591e+06	1.5009e+06	1.62367e+06	1.46064e+06	1539098	2.2621e+06	1.47637e+06	1.60259e+06
P76172	291370	294254	255675	209178	264684	209364	289029	492832	222432	219334	288693	202735	327642	390559	222325	382928	213346	194493	213970	141563	194940
P76177	4239574	3.92526e+06	4.15379e+06	3.91798e+06	3.9751e+06	3967295	3987870	4230049	4317949	4.21393e+06	3.74488e+06	4.22413e+06	4.08069e+06	4065152	3789032	4099595	4063497	4347451	3.77907e+06	4.39563e+06	4208708
P76187	914211	782948	911433	800974	863472	854486	770624	900605	1.01195e+06	801923	747199	780982	974312	799254	827175	761121	765134	753162	885644	875496	934962
P76193	2.1079e+06	2.15164e+06	1.8819e+06	1.94518e+06	1.76036e+06	1.60909e+06	1894000	1.55197e+06	1.98698e+06	1.69564e+06	1.47603e+06	1.83919e+06	1.99357e+06	2.00742e+06	1.87306e+06	2.05955e+06	1.80163e+06	1.73819e+06	1.61388e+06	1736892	2304552
P76194	271893	242367	294299	171733	298567	225985	NaN	166546	192768	358912	207528	179738	213870	139663	167621	216260	359237	221491	281625	294223	202448
P76208	NaN	110456	40968.7	NaN	NaN	NaN	NaN	NaN	NaN	NaN	69443.6	NaN	NaN	NaN	NaN	44789.9	NaN	NaN	NaN	NaN	173781
P76223	241642	224102	287914	240858	216064	170439	218431	183034	307601	253376	154611	386696	244302	199201	212886	467813	221336	188367	339800	351300	233575
P76231	294785	299919	318011	266291	282360	326518	276492	301696	368367	294796	443178	288164	262953	253053	372083	266138	273357	243044	284592	337390	442954
P76234	149813	143409	140495	143607	131010	117078	130174	145628	119666	105822	156094	167596	153007	152919	138780	162180	126306	139829	155357	138430	164787
P76235	129950	138169	134010	110849	117593	132737	138677	123624	125669	143725	122058	108317	137866	131743	100532	214578	133232	113222	124027	120281	156226
P76243	4.87233e+06	5.15044e+06	4977172	5.27981e+06	5.603e+06	5192546	4.81333e+06	789671	702753	5.30083e+06	5.8273e+06	5733837	5.07756e+06	858665	5.88881e+06	928245	5820056	6260300	5.53726e+06	5304936	4840152
P76245	95377.2	85025.5	34350.2	74190.4	60452.7	49993	61973.2	60742.5	53646	57365.8	108153	21039.5	126251	105521	44423.9	69074.4	87176.9	57969.7	65657.7	75871.7	34515.5
P76251	6469344	757578	6305786	6481343	6.13572e+06	854718	6.77136e+06	897082	441569	921536	824011	844965	6899030	781970	828942	6.77679e+06	6513283	817660	864175	871006	887797
P76256	194891	235958	292152	296725	229414	274426	271425	202802	311423	302817	250915	298621	162278	283337	249523	278262	267844	302491	271756	312545	241597
P76268	1.45369e+06	1.39302e+06	1.31518e+06	1.33689e+06	1331251	1.34727e+06	1.43576e+06	1.50807e+06	1.5484e+06	1.54758e+06	1.43433e+06	1.39346e+06	1.53371e+06	1.32553e+06	1.425e+06	1.50604e+06	1.40928e+06	1.41137e+06	1.46698e+06	1.43426e+06	1.43883e+06
P76270	2.74342e+06	2648984	2.75936e+06	2.61287e+06	2.63519e+06	2.49622e+06	2.74009e+06	2679994	2.65628e+06	2.63047e+06	2.52033e+06	2.57022e+06	2.42911e+06	2.44578e+06	2460662	2526131	2.54576e+06	2.27036e+06	2.34544e+06	2324426	2316711
P76272	245010	264663	229939	237840	257439	260127	214959	208435	258516	205896	285822	262562	246298	213068	1.54179e+06	237906	235558	287891	221835	274039	259481
P76273	115494	100059	126723	94092.2	616508	112411	150830	95767.8	2.37968e+06	109056	114713	121931	119710	124422	142957	241813	129519	102740	79842.5	92313.2	761683
P76290	510175	494564	502797	515773	478888	528342	486013	540989	612505	597694	530398	495475	557205	533031	508869	532813	487483	471019	544838	532622	555976
P76316	2.01769e+06	1.9253e+06	1.97201e+06	1.9212e+06	1945912	2.00774e+06	1.97192e+06	2.06808e+06	2.19582e+06	2075135	1.90013e+06	1.90775e+06	2251226	1.86869e+06	1.8493e+06	2.00605e+06	1.95017e+06	1.85552e+06	1.92768e+06	2.01278e+06	2.12193e+06
P76329	420139	400327	485864	384379	414738	339442	428418	435910	441544	452933	417893	448000	464530	396726	426145	331549	436813	390057	406650	462146	385534
P76341	109473	126709	119777	112826	102954	110948	93704.5	113798	95829	103243	129182	98226.3	100013	157277	108073	160873	97132.6	125242	123052	90966.7	134698
P76342	232735	183309	223309	226674	188107	220613	185606	223313	191790	256651	241949	201523	199782	231833	210031	198479	157597	233890	218206	233298	219012
P76344	330245	19872.1	305942	21943.9	279957	261371	257517	248015	15019.5	100719	205640	184687	317464	312945	242565	5851.56	227862	196158	303167	129122	16260.7
P76346	89147.2	118486	136610	93723	86107.9	122279	89069.9	166081	NaN	96273.6	116474	114741	87711.4	82363.2	175558	90832.1	NaN	82174.3	87710.2	127337	122098
P76350	1	7778.92	23201.6	NaN	16790.3	1	NaN	12900.8	NaN	11147.6	103984	NaN	48344	NaN	NaN	NaN	42849.7	103575	NaN	113623	270815
P76372	443143	516927	527656	450606	416767	407594	406656	530503	286995	442115	733025	317446	570523	381059	316443	582321	628051	750246	464111	832300	1251055
P76373	251779	327381	361939	427992	401699	387311	341664	248272	161575	370297	388680	317469	219562	415638	496733	360582	375584	456646	228552	331914	53161.9
P76397	47769.1	89950	69640.8	95210.3	57826	91079.7	62031.4	100663	81588	95486.9	159722	63445.9	94543.8	61135.3	127550	91561.9	86330.4	170857	97316.4	145573	186851
P76398	575902	57385.9	425440	487820	450040	489758	451799	508628	29358.2	515239	503585	551734	635044	574450	540887	624295	508047	674076	104700	564824	503178
P76402	1.7405e+06	1.72428e+06	1.66227e+06	1.68295e+06	1.66625e+06	1704636	1697274	1.83443e+06	1.80602e+06	1.8453e+06	1.81906e+06	1.76214e+06	1.89835e+06	1.74285e+06	1.80008e+06	2.23478e+06	1.75273e+06	1.8398e+06	2.52089e+06	2299515	1.88856e+06
P76403	1.4351e+06	1.37004e+06	1.36331e+06	1343655	1.33041e+06	1.32761e+06	1331218	1363732	1.35898e+06	1.41223e+06	1.35829e+06	1.31901e+06	1.44858e+06	1360490	1.37245e+06	1.36679e+06	1.41888e+06	1.38784e+06	1.34552e+06	1289273	1.38961e+06
P76406	156203	93722.5	95036.3	145009	85095.2	67219.6	74211.3	65626.7	197070	54964.4	59592.4	73284.6	101513	68105.4	61627.7	83208.8	53943.4	64843.9	67868	74710.2	106548
P76407	346536	340270	348955	369088	376720	338197	353439	343069	350039	357064	304748	345663	347617	334517	363829	385686	358071	341237	329189	370652	295631
P76418	74982.3	66847.3	66060.3	62855	65678	68366.4	70711	72398	59290.7	61609	80110.6	67631.5	103551	67249.9	59594.3	51123.6	63610.3	85322.7	60892.4	92185.9	103669
P76422	1.10638e+06	1.00401e+06	996480	963265	933567	966997	933028	1013225	840956	999675	969925	1.01097e+06	1.04105e+06	932392	999130	954479	1.03123e+06	985589	992019	1.04808e+06	1.02808e+06
P76423	868830	919767	823555	738830	718776	852506	734366	750931	722504	877833	847220	726871	740896	679717	768269	715060	955112	710078	590526	948148	821260
P76471	175381	167248	170846	126450	106254	155351	167676	172876	156451	141464	137567	111106	266903	70584.4	115756	111466	148056	128403	84736.2	164770	205191
P76491	310652	321383	310044	257646	278513	271306	333369	291264	448770	282137	298225	281861	282675	284830	280736	272089	288971	219761	258125	226879	270791
P76502	556067	553217	579646	601654	593661	594950	629880	628650	625743	622897	561869	553205	605365	529532	545130	553646	585931	513378	555653	568282	552342
P76503	98420.3	106790	87711.4	101693	90955	89687.8	88400.8	117569	108750	87552.8	93196.7	100320	111267	107508	77125.5	83811.2	100396	95683.4	109671	98286.1	99691.8
P76506	852249	821638	824460	746793	760135	793826	706356	771884	1.20828e+06	762153	811574	802010	953851	723488	749740	836529	750305	790169	810960	826877	1.07915e+06
P76535	246914	233018	233929	224050	217760	228000	228264	203061	227096	241814	197810	209402	250527	186812	250662	269539	250967	233808	203986	226860	241193
P76536	1.23924e+06	1290130	1.26449e+06	1.23912e+06	1.27559e+06	1.2898e+06	1292271	1.37776e+06	1.14396e+06	1.39431e+06	1.33406e+06	1.28909e+06	1.31649e+06	1.35177e+06	1.3388e+06	1397250	1.35122e+06	1.42725e+06	1.32182e+06	1.25401e+06	1.29292e+06
P76537	1.14897e+06	988692	1.21351e+06	1.37965e+06	1.1466e+06	1.21767e+06	2566691	1161587	1.27109e+06	1.24439e+06	1.27371e+06	1347518	1.44736e+06	2543859	1.36231e+06	1.41341e+06	903986	1.16096e+06	1.32634e+06	1.1281e+06	1.42469e+06
P76539	197457	168053	177467	172262	186578	147730	160282	182705	148407	173699	171924	191620	159730	194913	181223	167741	205105	167487	166220	156091	166379
P76541	332231	325241	324378	328568	331898	310439	332644	318880	315953	355137	310804	311779	324692	317223	330006	347481	308435	315837	307941	318726	298405
P76549	NaN	13625.3	1	5352952	9780.86	4898809	424.471	26259.1	67519.7	1	1	4531111	7232.05	4.66513e+06	347.045	11475320	6551469	13650.9	5.48447e+06	NaN	10498410
P76550	884573	853774	853427	816830	791868	893937	856337	854949	890918	912878	901484	860809	924416	803939	809002	954851	828815	815732	945647	906453	940112
P76558	2.64552e+06	2.60899e+06	2.55635e+06	2.51626e+06	2467679	2.45395e+06	2499426	2.42731e+06	2647120	2.41937e+06	2322367	2308436	2.66263e+06	2.50106e+06	2.40199e+06	2.48923e+06	2.34105e+06	2.1822e+06	2303678	2.30387e+06	2.66843e+06
P76561	306601	271408	279361	287413	232665	273926	267173	235717	252122	267795	252511	267144	289247	256113	249549	285100	274310	261105	301010	272667	271137
P76569	3.32864e+06	3.31374e+06	3.29774e+06	3.15731e+06	3.19846e+06	3.44301e+06	3.14677e+06	3.3787e+06	3569923	3487194	3.27197e+06	3.16829e+06	3.57625e+06	3.12406e+06	3082518	3.51194e+06	3.27389e+06	3.1917e+06	3.33682e+06	3.23038e+06	3.56038e+06
P76575	282914	253709	246798	235956	223916	201970	259057	284230	265256	131807	172443	135610	153082	157844	146666	185677	148678	126104	146442	109412	150748
P76576	643638	641634	675555	648096	726359	693514	671578	608732	691344	752877	776992	737375	573141	698839	695454	627757	712714	764158	765517	811688	644158
P76578	461950	346697	437189	441215	471065	424568	445052	374155	331278	399596	403897	435530	487115	370190	414676	444686	489523	483842	433609	494022	470827
P76594	58737.2	36650.5	33314.9	48001	39893.3	33775	54244.9	31172	48342.4	40228.4	33440.1	18404.1	42154.2	28492.9	27553.7	35427.4	31621	23038.1	35804.4	26506.7	40532.6
P76658	1.79667e+06	1.80222e+06	1.82788e+06	1.75548e+06	1.86887e+06	1.81046e+06	1.79714e+06	1.80537e+06	2.63036e+06	1924177	1.74187e+06	1.71606e+06	2.02845e+06	1.73351e+06	1739331	1.86645e+06	1811768	1.78916e+06	1791521	1.84213e+06	1.85493e+06
P76938	53160.5	48479.7	32727.2	29323.3	47975.6	41885	41009.3	17302.1	62446.4	29999.1	13324.2	50346.1	53121.2	102388	36695.4	39792.8	92065.9	44744.5	49015.2	51864.3	45585
P77148	459781	453424	475488	472992	423253	448327	429313	462332	488408	454758	443814	443812	464384	464679	460660	425127	442321	414398	481362	444174	490366
P77150	274590	260708	303126	213893	298722	266677	274031	254629	198841	195519	272706	218507	214158	267012	231595	251707	259279	191164	247197	259148	165942
P77171	474444	398164	407197	451626	374691	362155	369576	404497	438174	369447	378624	429842	430059	427325	373209	442357	408370	399273	428296	495309	645156
P77173	174699	236699	962567	1.00298e+06	182400	226671	230546	724394	139376	178315	513051	603891	1.0909e+06	693026	762050	1.10233e+06	784612	594367	828325	1.09218e+06	1.39059e+06
P77182	61734.4	46269.5	83446.5	44935.5	57810.6	48266.7	50502.4	57769.6	59543.9	65628.5	58304.6	58669.8	16903.2	44726.7	40072.9	64577.4	53622.4	41294.5	38937.1	69322.2	28206.4
P77202	2.28972e+06	2.31639e+06	2.247e+06	2.06521e+06	2.35195e+06	2.49098e+06	4.1524e+06	2.75417e+06	2192460	2281082	2.30613e+06	2181556	2175627	2.35396e+06	2.19273e+06	1.85762e+06	2226838	2.4664e+06	2.24394e+06	2.41959e+06	2.20301e+06
P77212	235676	238301	248007	228558	218976	236682	215460	217989	234856	251930	225914	233587	267874	207124	215785	252432	241560	232541	245603	255617	266254
P77213	112188	96374.3	117281	103472	108419	121315	114656	113860	102207	104760	102453	106779	123384	103440	101934	112914	100125	99786.8	107222	110097	92063.5
P77214	5.05063e+06	4.2865e+06	4.66781e+06	4.13798e+06	4.25384e+06	4880498	4.58121e+06	4746856	4.36204e+06	4749228	496539	4.93426e+06	72691.3	4797194	4833853	5.34711e+06	317780	210153	5062930	163642	5.54764e+06
P77223	87303.8	90841.2	66389.1	76860.4	80204.8	67834.1	79283.8	91660.8	79130.5	85817.4	88196.9	63548.4	65333.5	60638.9	68296.3	89256.8	84659.8	77263.6	53727.8	86399.1	76285.6
P77239	1.89718e+06	15322.7	787860	571435	17420.1	1.38111e+06	702874	5199.53	95822.7	810708	NaN	1.97371e+06	393563	65085.3	4.63033e+06	3.07272e+06	3.96804e+06	42260.9	10331.4	4635470	NaN
P77245	28258.6	33386	28796.7	27759.9	35416	35055.3	33415.7	26905.4	53145	22187.8	28253.5	37469.1	1.9246	38107.8	24697.9	25249.7	36269.2	23376	18822.9	24887.7	16230.7
P77247	726735	763972	794792	790798	803342	788945	812504	867132	864818	745137	748629	747542	761584	730614	778973	736261	718427	713807	757312	766393	763040
P77252	NaN	NaN	3.09358e+06	NaN	NaN	NaN	NaN	NaN	1.37088e+06	NaN	NaN	3365671	NaN	NaN	NaN	NaN	NaN	NaN	NaN	NaN	NaN
P77258	486203	406524	467245	440772	425816	494203	469541	481712	396972	502146	435425	495240	442895	447141	407758	458808	493202	477425	421642	489106	440630
P77279	765329	582513	442443	657537	526413	649301	645806	644912	678397	622250	703137	628213	591401	601573	598383	607058	471228	475292	615220	646784	715916
P77285	236489	244492	245505	232186	243849	233155	228327	268299	294079	288797	272143	230065	277628	232940	240120	228536	246416	247660	254281	271978	254739
P77293	103302	91308.6	172481	299738	198754	108735	174511	202024	305889	128416	199572	105393	184846	88263.3	111818	254958	162093	271774	137224	262292	436959
P77300	77175.3	76964.8	79222.3	76595.2	63828.4	68877.8	77582.4	89297.9	163574	83953	85564.6	85779.3	73898.9	93664.7	74005.8	90582.4	93609.9	82034.8	96654.5	84104.1	106792
P77302	274002	234277	238762	201349	218391	250092	215238	226362	359646	215687	210739	239178	219297	224177	204372	168380	205243	178574	158958	230310	213507
P77316	92804.2	71078.2	59218.1	45796.9	42112.6	58950	65227.5	61613.4	65765.8	67037.7	51925.8	61687.5	57958.7	47467.4	57901.8	60816.5	65855.3	65650	51576	96070.2	67028
P77318	NaN	NaN	27015.8	NaN	NaN	NaN	NaN	NaN	202150	89013.8	NaN	NaN	NaN	NaN	NaN	NaN	NaN	NaN	NaN	NaN	NaN
P77330	463018	485648	563979	662114	565355	504640	495239	544393	423175	377879	553015	513175	364381	658293	509951	679214	401368	470075	487723	363884	533770
P77338	4030.29	30551.5	79765.6	67074.3	87391	20287.7	70616.1	85011.7	4569.7	16495.2	79963.7	32392.8	25809.2	23991.7	32749.8	57643.3	61680.5	83568.8	32634	100008	162704
P77348	768112	756966	610278	735564	404531	646934	656164	595406	890784	614712	581421	510038	771341	699961	585742	418601	639034	608194	530436	682679	694477
[truncated: 86 more rows]

## Sheet: S.cerevisiae
PG.ProteinGroups	[1] X-25.raw.PG.Quantity	[2] X-26.raw.PG.Quantity	[3] X-27.raw.PG.Quantity	[4] X-29.raw.PG.Quantity	[5] X-30.raw.PG.Quantity	[6] X-31.raw.PG.Quantity	[7] X-32.raw.PG.Quantity	[8] X-33.raw.PG.Quantity	[9] X-34.raw.PG.Quantity	[10] X-35.raw.PG.Quantity	[11] X-36.raw.PG.Quantity	[12] X-38.raw.PG.Quantity	[13] X-39.raw.PG.Quantity	[14] X-40.raw.PG.Quantity	[15] X-41.raw.PG.Quantity	[16] X-42.raw.PG.Quantity	[17] X-43.raw.PG.Quantity	[18] X-44.raw.PG.Quantity	[19] X-46.raw.PG.Quantity	[20] X-47.raw.PG.Quantity	[21] X-48.raw.PG.Quantity
A5Z2X5	134800	198491	174637	161302	164341	135791	139227	134880	123156	116845	156364	160193	163655	146246	181018	227865	127304	150800	136628	152382	152196
O13297	15319.1	19489.4	16807.1	7326.23	17157.1	4128.77	11225.3	4607.41	8734.92	11367.6	6856.09	9717	2701.22	4334.67	9326.41	8639.36	6913.33	1636.99	5588.7	7540.99	5869.28
O13516	201638	277125	245044	233851	241119	208636	214793	214265	207387	170445	251079	231750	242064	206520	259040	292126	204279	236804	219789	241999	246263
O13563	36002.2	43219.5	34153.8	37271.6	37407.7	44463.8	30229.1	34435.1	32922	35854	37478.4	35281.6	50851.1	35266.1	36919.3	36608.2	32257.6	31457.2	38439.7	44606.2	38298.1
O14455	97213.2	145941	137691	112320	141324	95807.8	111120	99241.3	104592	89019.1	143185	108289	128049	107604	164270	206417	95629.3	138835	99636.5	124060	167894
O14467	60684.6	79479	76629.4	67446.9	77583.2	58082.6	64139.7	59826.8	61727.8	55257.1	72451.2	66214.1	71022.5	56899.4	83649.3	90133.7	57505.5	70073.4	61025.6	64641.5	77330.8
O43137	42031.1	62275.2	45993.4	47215.5	41719.8	47934.7	38885	46364.6	37793.6	35864.7	54181.7	47462.2	57792.9	31780.5	47575.6	51534.6	36205.9	45924.2	44397.8	54788.7	49131.9
O74700	324049	384584	350386	366072	321273	345300	295055	326574	319996	292668	358380	359402	373273	288498	318777	336148	306590	321974	357514	371822	306159
O75012	2670.86	3108.65	2483.08	3459.13	1423.35	1716.01	2046.49	2456.53	2361.99	2493.29	2679.87	2508.09	2169.41	3116.37	2640.15	2965.64	5469.94	2842.27	3193.62	1650.57	2693.2
O94742	41579.9	56062.4	50233	45012.4	50011.1	48360.3	40130.1	46384.9	43778	35611.9	48768.8	45591.5	48684.2	41888.3	45236.7	53559.1	38620.2	46626.8	47041.2	48682.8	47885.6
P00044	23634.9	26057.7	29599.3	23913.2	29088.8	17175	24815.8	21225.6	23051.6	19883.8	28631.7	24211.4	20496.7	19898	29827.9	31851.3	19340.8	26597.8	21824.9	18493.3	28071.2
P00127	31001.7	26771.7	19966.1	24916.6	39203.6	28505.7	25620.5	32610.6	26015.6	27223.9	19594.1	18867.6	26993.6	29746	39677.8	24897	17024.3	23358.1	39708.8	16186	31700.3
P00128	70906.4	92046.9	69322.2	72376.6	69388.6	69847.2	64449.1	65945.6	59744.6	59358.7	83413.6	72074.7	84962.3	64930.9	82863.3	81865.4	57819.8	67515.8	69420	75839.5	86858.4
P00175	23777.3	15882.7	22686.2	21726.4	23230.4	20042.9	25067	19392.1	22010.1	23858.4	19467.2	22939.9	16425.3	23498.4	20029	22549.5	23798	22855.3	20883.6	18921	20298.1
P00330	174963	196938	194192	174590	200269	174538	194157	169510	187414	174706	190642	183033	179826	181282	207750	217851	180629	206332	164582	182326	213076
P00358	273742	270809	309930	274692	310604	237950	329425	251706	276727	256693	286730	293101	251097	279932	345831	351084	272624	345324	238733	255135	339452
P00359	127297	98243.1	136062	134303	127410	92703.8	158075	102059	111437	137129	130097	129477	108043	98413.7	151618	125518	105932	149480	80611.7	108008	156829
P00360	138415	125884	129686	147845	140085	126079	150570	121239	134599	134844	132241	139947	127020	132543	146440	147569	145503	152172	128390	127046	156381
P00424	7860.79	5860.58	6775.7	5636.76	5950.47	9466.79	6356.5	5001.02	8983.82	38336.5	68998.3	5106.61	21783.8	8114.05	6427.55	7155.3	5849.55	6401.87	6023.61	26163.1	56127.8
P00427	86654.7	116529	87619.9	88266.4	90835.4	85610.5	77130	75512.2	74060.1	63117.5	98685.9	93050.9	107933	81598.2	100408	105529	63505.2	83629.8	90186.9	100881	86892.4
P00431	16914.7	16921	18556.1	15018.7	17122.8	17234	17293.4	17189.7	16734.1	17289.8	16508.3	16663.2	14144.6	16778.6	16319.2	15930.4	15868	18432.3	17252.1	17346.9	16197.6
P00445	75342.3	94136.9	89744.9	84161.8	92689.8	74630.2	79609.4	83031.3	80326.6	69073.3	92352.6	81352.7	89573	74028.1	94299.5	93475.3	72294.1	89465.8	79973.6	83288	91346.6
P00447	120589	131091	107981	118597	111716	112573	108423	120893	111349	119854	153522	119261	126853	114518	121864	122122	111169	120729	122404	120995	127362
P00498	48270.3	39003.6	41279.7	43594.6	47084	46129.9	43463.9	47296.1	45548.3	54337.9	40696.3	40944.7	42658.1	46544.6	44495.9	37753.1	47049.3	42693.4	42853.8	40771	50025.3
P00546	36986.2	36862.8	34525.6	36274	32730.6	37556.4	34921.1	36661.4	35951.5	37533.4	34217.8	35922	36192.4	40072	29211.2	30715.5	37702.2	33403.9	37441.7	37314.9	29544.5
P00549	252670	224231	246462	245534	247522	227260	263818	233273	249871	255467	227165	238982	220166	247096	248289	245735	243407	249073	234228	214837	247928
P00560	294953	265811	303101	288985	284444	246113	311685	277017	293067	298445	275985	289456	245581	294646	292934	299618	302732	307078	270000	260498	271086
P00724	57851.7	70585.9	56813.7	62704.3	54962.9	72171.8	53798.6	66116.2	58295	59857.5	63551.8	64022.9	65240.3	63186	52420.8	64269.2	64213.5	57839.6	63916.5	73730.5	54454.4
P00729	54547	52632.6	52228.8	62466.2	48699.4	73349.4	51920.1	71050.7	65646.9	61799	71165	64207.9	55054	59687.1	44868.6	43915.5	75869.5	56803.2	82524.7	63182.8	55539.1
P00812	6323.63	3802.37	2313.17	3922.78	4472.13	950.576	5173.06	6612.72	2484.77	3949.76	6093.54	5520.72	4174.31	6829.68	5024.23	2459.62	4193.52	4830.72	3072.5	4624.54	3557.9
P00815	58769.9	47314.2	57501.9	56556.8	58523.3	52616.3	62898.8	54241.8	58394.8	62265.1	50397.1	55420.5	49726.7	58779.5	56172.2	54587.2	58664.5	59681.3	55538.2	47645.2	55690.6
P00817	105348	108404	110985	106493	119980	96868.9	113252	96115.5	108298	96717.4	106444	104924	101035	96983.3	130242	114875	101167	113462	95324.7	99783.3	121508
P00830	82300	72980.5	81808.5	85580.9	73002.8	72679.9	83870.4	78516.6	83636.2	84346.5	74787.6	84424.7	72832.2	79412.3	76719.9	81781.2	86141.8	83340.5	83244.3	73762.4	72387.5
P00890	88672.4	83500.7	87927.8	87351	78119.4	91716.5	88790.8	87093.3	88835.7	94754.7	91628	88160.1	84068.2	85677.3	75072.5	82446.3	93195.2	87175.4	88626.9	92251.7	87380.2
P00899	41229.7	33896.8	39739.7	39836.4	37454.2	41147.8	41332.6	42897.6	42206.7	45195.5	37849.1	40365.5	35652.6	42144.7	36666.7	35302.9	44236.3	38915.4	42208.1	39678.4	37108.3
P00912	35771.3	47090.3	29659.9	33906.1	37825.2	35926.6	28020.7	36102.5	33701.6	26725.5	34953.7	34412.9	41753.2	37182.1	37046.2	35351.4	29158.2	27577.7	34375.5	40949.1	32705.5
P00924	69121.3	65747.8	72676.6	66105.1	71742.8	64797.1	73132.4	61276.2	63320.7	71056.2	68001.2	69160.8	63914.9	65607.2	73748.2	75140.4	65255.6	74148.7	57780.2	62261.4	79982.3
P00925	329988	304407	332009	325649	329700	299720	359046	302780	327937	337167	325315	337426	313947	311569	360881	363812	347221	356809	298620	310390	368932
P00927	36288.4	26562.7	35247.1	34729.3	31226.7	30664.1	35968.1	33320.1	35461.2	38564.9	34617.9	35014.5	30522.1	34198.2	33269.5	32640.4	37170.2	33274.2	32276.1	30723.2	34616.9
P00931	45835.9	39646.4	41780.5	43912.7	39186.2	41778.3	45031.7	44447.4	45792.6	51132.7	41480.2	42016.6	38685.4	42902.1	39028.7	40307.2	47223.5	42174.4	43948.6	40161.2	44392.2
P00937	29854.9	24429.8	28099.4	26681.1	26759.9	30227.8	29542.8	29039.7	31325.3	31545.9	30936.5	30790.7	27493.4	28443.4	24144.4	25584.8	30602.7	28767.2	26956.2	27885.6	26640.8
P00942	209219	208328	199856	203332	222047	175483	216831	218699	204146	212820	211140	197266	193207	197457	236146	196001	202035	199750	209765	199426	228257
P00950	136224	176471	171001	153110	168714	138424	151182	135532	136995	130794	180092	152974	177386	135835	189030	200196	132936	164422	105951	161628	206277
P00958	27289.2	21577	24899.7	26046.1	25070.2	26787.1	27407.2	28530.5	28375.5	31450.2	26997.7	25882.7	21358	27243.8	24529.3	23681.6	29810.2	26786.8	25302.4	24150.7	24969.2
P01094	7800.23	9960.32	10093.4	8580.55	11170.8	7679.74	10012.9	8460.66	7594.95	7494.4	8974.53	8707.14	7731.05	8167.86	11985.8	12131.8	8968.55	9213.81	8817.56	8166.48	9316.42
P01097	41225	53668.7	48292.5	48609	42467.3	51416	38785.8	44010.2	38188.7	36592	44265.5	48750.2	57076.9	46538.7	42863.8	51503.6	44578.9	42971.9	49703.7	52924.5	39733.4
P01098	17240.9	22259.8	22786.6	20640.5	16209	19867.2	16353.8	20486	17893.7	16014.9	19212.7	19972.9	18407.2	18847.9	20473.6	22981.1	18053.2	18778.8	18816.4	17679.6	17167.9
P01120	7269.31	6918.18	6779.11	7337.64	8832.45	5995.85	8705.91	5699.32	7949.9	8579.67	8483.94	8199.63	7878.9	8302.09	9066.66	9839.53	7274.93	8233.73	5898.42	7435.37	8954.79
P01123	25111.6	19762.5	18345.9	22388.6	21309.3	25114.2	23415.7	23581.3	25666.2	28208	18878.7	20993.5	22628.9	26243.9	20247.9	15129	22397.8	20612.2	22440.2	18532	18288.4
P02293;P02294	51709.5	80859.1	61160.2	61523.8	64977	64549.3	50313.7	56137.7	52666.5	49837.9	68447.6	61248.7	68802.9	57254.7	66764.5	76412.9	58202	61940.4	61922.1	73495.2	61697.9
P02309	379559	427022	501367	420292	484915	344043	425352	354913	374567	333062	415002	410500	380282	350995	489496	514228	368892	441088	373286	347436	430528
P02400	408844	467931	402203	430233	492675	407802	470965	453413	367618	379193	528650	530734	479150	405617	582294	615464	411195	492026	438405	531640	587533
P02406	360592	490130	442278	427586	421043	390682	392343	377532	347611	331035	470988	411628	446499	377885	449741	464845	350313	404906	313188	427339	464869
P02407;P14127	255099	348993	300688	284866	324313	255445	266267	243310	251048	218536	290454	272525	307327	250273	344429	372419	223011	279871	273169	273362	307198
P02557	46280.3	44943.6	48087.7	45891.2	45365.4	44901.3	47777.5	45061.9	44533.4	48669.9	43316.2	45631.4	40421.7	47089.9	48267.8	48020.3	47677.4	45708.8	42674.3	43753	41598.7
P02829	65773.6	62074.7	69941.5	64366.1	62721.9	63986.7	71150.9	65105.7	66107.7	71656.7	64950	66843.8	62316.6	70050.6	63254.8	67422	67456.9	76527.9	58490.7	66245.2	63045.2
P02992	44270.3	30882.4	47895.3	39470.1	47462.2	33440.6	49330	39244.7	44922.8	48031.3	38898.5	41490.8	28611.1	42001.9	44596.8	43586.5	42982.2	47538.1	39690.7	35756.8	43196.1
P02994	150791	130289	168540	141005	165818	127558	177308	137203	152811	153303	138683	150558	126142	150581	169260	163414	145866	161558	127750	126475	171089
P03872	24685.7	17733.8	18664.2	18954	18327.8	15282.7	20441.8	18026.7	17623	20059	14572.6	15898.4	13447.4	17328.7	16901.1	14181.1	16058	16321.2	15422.9	11537.3	14673.6
P03962	38559.5	40680.1	32554.1	36234.8	35646	38448.2	33339	37475.9	35156.1	33210.7	33151.8	34742.3	38981.8	38761.3	35146.2	35001.8	34442	32574.6	37200	39087.6	34189.4
P03965	52121.2	47278	51624.4	52323.8	53265.9	51139.7	55662.9	52385.7	53660.9	54628.8	49179	50505.5	48810.8	51993.2	49710.6	51283.4	54305.3	52745.4	52481.2	49058.6	52894.6
P04037	73728.3	96571.2	81611	80130.5	93395.5	63810.6	75449.8	73772.7	73982	66812.3	92185.3	83360.6	89174.3	71931.1	94209.2	104244	70688	82034.9	88242.5	75094.7	95487.8
P04039	34656.9	48794.8	46881.9	39625.8	47705	33939.6	38792.9	31936.8	30730.6	27435.9	43981.1	41701.1	44120.1	35785.9	51473.1	63286.8	29627.6	47066.3	32958.3	44509.2	46073.2
P04046	42035.1	33485.4	40785.4	37686.1	38662.6	38174.1	42426.3	39972.1	40542.7	43616.5	34588	37799.8	33316.9	41493.2	37179.8	36788.1	41608.2	38890.2	36949.9	34556.8	35554.7
P04050	17256.7	14090.5	16129.7	16083.6	14740.9	17075.7	16261.8	16378.4	16519.1	19012.3	16524.5	16762.6	14397.3	16743.9	13247.4	13915.7	17094.9	14243.8	15947.2	16886.2	13245.9
P04051	3770.02	2802.76	9560.41	7652.39	5595.31	4286.83	3735.12	5064.31	4591.16	3218.57	5236.56	5335.23	2759.54	4055.7	3447.51	4254.57	3344.47	4886.75	4785.11	2115	3960.46
P04076	54556.9	48504.1	49689.7	50309.9	53789.3	54732.9	54877.9	54078.4	54788.3	55735.3	49793	53541.9	44130.8	51440	50540	44180.8	54848.1	52252.4	50154.6	49805.1	48529.8
P04147	78991.7	69793.8	80451.1	72099.3	72819.8	73970.2	81028.9	75113.2	83493.6	85249.2	77670.7	75856.7	70912.9	73210.9	72472.9	78405.8	81714.8	78190.9	78477.2	73445.2	83283.1
P04161	26137.5	20148.6	19837.4	24293.5	24349.8	25136.4	22588.7	25487.9	23312.5	26540.7	20522.2	23322.8	23109.9	25610.8	24340.9	17875.4	23479.5	21287.5	22859.5	15751.9	20194
P04173	46831.6	42074	48985.2	46057.9	46609.1	47350.2	53324.9	47650.1	48854	51271.8	44567	47041.7	44121.6	49528	44572.3	47866.5	48589.3	47984.4	46723.3	47306.4	46736.2
P04449	202259	261243	283796	237885	251736	174779	228709	195125	198120	174554	267474	230123	240279	195005	273971	309998	198825	254599	177544	221433	282477
P04456	194883	266979	224035	215382	253535	180680	210297	194505	200716	159318	240771	217621	231615	195182	283944	313151	188031	231472	197284	228808	265079
P04650	52559.5	63983.9	92400.2	73349	74438.4	53997.2	64075.9	54189.2	61711	74911.8	132189	63691.2	93487.7	34905.4	78959.4	80077.6	40242.2	82257.5	26205.5	78301.4	199426
P04801	50469.9	45028.3	49155.4	50123.4	46221.8	54014	48342.3	51410	51831.7	55258.4	48390.9	50205	46575.7	52314.2	44994.1	47330.7	53598.3	49029.6	49729.4	49411.2	45836.5
P04802	74562.2	75319.6	82149.1	79511.6	73705.1	79953.1	77448.7	76302.2	79234.4	78250.6	76882.5	78928	75876.1	76542.6	74389.2	79724.5	80014.9	79527.1	73765.3	76017.1	70825.7
P04806	66440.8	60723	61475.8	63455.1	59147.5	62197.5	62980.7	65801.7	64580.5	67585.3	58602	66144.1	60514.8	66778.8	59347.2	60213.7	67390.6	62961.2	66581.8	62923.3	59958.2
P04807	69298.6	66165	67485.7	68439.4	63019.2	65566.7	67608.8	67849	69212.1	74462	66760.8	65840.8	64388.9	71434.6	64516.9	65634.2	69649.2	67783.4	68338.3	66353.4	64295.7
P04840	189599	186405	170406	182196	180214	188511	185642	194730	181956	190415	174057	189059	192332	201114	185425	182099	186992	181695	195183	186159	183146
P04911;P04912	124611	153199	199563	126738	206299	100767	164687	99061.1	120549	97050.8	157570	132088	122361	104384	218850	239559	112848	180359	104264	104398	222067
P05030	14953.4	10856.3	15879	16356.5	10710.2	22535.4	8411.13	46245	12127.8	15252.2	11171	14271.6	14776.3	30391	15017.1	8864.34	14414.3	17402.3	19313.3	12780.5	9752.99
P05150	39494.5	28980.7	33430	37257.1	35328.9	43546	37532.2	40100.7	38944.6	41074.4	35756.8	35618.3	33979.8	38448.5	31449.5	28456.7	39336.3	33626.9	38639.7	34552.2	33497.2
P05317	110083	106239	115231	100528	115256	100307	118212	99442.1	112058	108472	113808	106732	104620	106324	118809	122628	113400	119019	92214.8	101360	115128
P05318	128234	162114	135930	116972	122942	118166	133804	162060	118564	118737	201804	153532	126002	102099	134687	133123	129375	127222	128235	151569	167249
P05319	659266	946241	717430	723199	841876	667919	722700	695263	589458	530816	831690	767024	833227	701789	863232	910828	628740	767594	637249	843996	924982
P05373	45325.5	31483.7	54444.3	40714.4	47432.1	30987.1	50508	41872.2	44258.9	43605.6	40103.5	45396.2	28544.4	43811	52218.3	48338.9	42350.3	50644.2	36698.8	31235.4	46388.4
P05453	38074.7	32614.4	33229.7	34914.4	32367.8	35999.8	33835.9	38347.8	39194	39002	32129.3	35887.8	31770.7	37865.3	30068.6	30658.5	41348.6	32140.8	37922.6	32954	29811.5
P05626	37877.7	34460.9	36970.9	38237	36414.6	36344.4	38045.7	37923.8	37391.3	38653.7	39561.8	37432.2	34895.6	37953.1	33246.4	37487.7	38994.1	38199.8	36874.9	36476.1	37697.8
P05694	189997	166969	186810	182080	179489	165017	193941	172648	187687	194221	177667	179465	166216	176532	178492	189135	191922	190522	169823	167930	201502
P05737	100164	101739	81744.5	87592.8	66386.5	72723.3	86484.4	45494.1	81603.7	83006.2	88981.7	39801.6	46143.5	75751.3	75226.9	70019.2	66808	71946.5	27259	35664.2	61962.7
P05738	256766	379935	245831	290034	291141	287379	232711	240135	222188	202736	270295	261222	359553	251913	329858	352009	244720	254617	228026	310594	300343
P05739	87066.8	117550	110599	95826.2	110945	91239.4	95116	88753.4	89796.6	82568.7	111705	97950.4	104746	81219.9	116953	128265	82813	100166	91950.7	95397.4	111440
P05740	144362	191388	197508	165756	184889	146669	166026	149830	160603	138571	190582	163121	181627	144048	194060	224030	139987	179133	154171	162603	208441
P05743	133365	184118	169629	150598	175493	127594	144762	130336	137780	111968	174440	149246	167104	129594	204350	225911	121260	165375	131663	155312	192784
P05744	213486	336032	267707	251189	274378	215017	218592	219418	199239	172719	270962	239528	290502	213078	319285	336040	191628	257279	215794	268968	311383
P05745	23750.8	27589.8	30011	24018	25371.6	24589.9	25773.6	22447	26706.7	24891.1	28484.7	24796.9	26505.2	28983.3	29739.3	29031.3	20103.7	27860.3	18010	28995.6	28258.9
P05747	11674.6	16900.9	17651.9	12400.7	14600.4	10071.8	17559.6	12571	20307.8	15796.1	16915.2	16932.6	13555.9	7812.61	14980	11751.3	5906.75	12693	8326.61	8954.46	5878.9
P05748	109316	150566	112815	124935	147542	109697	123627	108582	108960	99252.5	128816	133571	142674	122080	155407	154791	94878.3	131927	111194	142137	121219
P05749	637485	937537	645478	812436	641360	775320	602918	737788	636849	575198	836788	722302	892661	666227	735775	868460	652301	643752	739569	924897	863964
P05750	124349	154276	122113	126093	139406	135224	128880	124334	118723	108281	126231	126150	154261	127536	149495	140186	102655	120908	125720	140308	167288
P05755	1.19576e+06	1940261	1279358	1.30246e+06	1.2634e+06	1.48251e+06	1080840	1.43669e+06	1.14229e+06	992432	1324861	1.34744e+06	1.60395e+06	1.27934e+06	1.27039e+06	1.45547e+06	1.18062e+06	1.20583e+06	1.33607e+06	1.61613e+06	1.04675e+06
P05756	240515	346357	328114	275073	321076	250910	262339	238229	263878	215637	346234	272853	318044	229445	322751	422741	236051	307074	246096	289610	348846
P05759	85130	84335.4	55141.8	59631.8	104954	69090.6	69775.9	71515.1	56926.7	65142.5	50529	58074.8	87045	75980.2	100043	72422.7	38865	46377.9	66326.8	54136.1	68367.4
P05986	20206.6	18257.5	21927.1	20859.5	14992.9	24238.5	18886.4	21799.2	20981.3	20192.9	20387.5	19994	21029.1	20517.2	17375.9	21940.7	22314.5	20193.3	20157.6	22553.2	18775.5
P06101	26765.2	27341.7	25667.7	27837.6	24718.8	26698.7	24840.6	23959.1	25241.4	26681.9	25373.2	27028.6	27253.7	26856.2	25656.8	26904.8	25639.5	28844.4	23731.4	26873.3	24112.8
P06102	12239.3	8401.03	21024.5	14371.1	830.92	14705.3	667.045	21734.7	22159	20624.6	11165.3	16022.3	10158.7	25115.3	10327.4	2536.55	29334.7	18479.4	25183.8	19093.8	14015.2
P06103	34288.7	31791.4	32463.7	34786.5	29474.7	35810.8	32469.3	35842.1	34799.4	37047.2	32236.2	33859.9	30717	35899.2	28444.7	27908.3	36124.6	32474.1	36211.2	33092.5	28749.1
P06104	30600.4	41461	54235.1	31089.7	67289.6	26431.8	47287.5	29903.8	31665.1	24705.7	42937.3	31809.4	15033	25939.4	58679.1	49603.8	19403.5	37273.8	25869.9	18064.3	36014.1
P06105	34312.8	31862.5	33241	33165.2	30546.2	33508.3	34152	33147.1	34205	34950.6	31526.8	33319.8	30585.1	34505.4	30074.3	31752.2	36070.8	33554.1	33296.3	32363.3	29842.5
P06106	225417	234807	250049	246000	244686	235977	255991	229477	251151	241231	249799	245418	238578	239130	261198	272664	255755	266686	231119	220821	270387
P06168	87081.8	64571.6	79839.2	77279.4	74254.4	76242.3	77883.9	73618.2	81924.6	98997.2	79752.4	76671.8	74919	73077.7	70567.3	61652.7	71400.4	77072.1	69524.4	70162.9	80007.4
P06169	96120.8	87433.6	98572.5	90645.2	94585.8	94351.5	105396	98137.3	104351	110904	101735	92637.8	95556.6	87199.8	102254	95056.1	102236	105757	91030.4	88390.3	119752
P06208	33287.1	24626.9	27458	29841.9	26855.3	31658.7	32045.6	31036.2	31317.8	37047.8	30390.6	30186.2	30119	27221.1	27322.6	23200.6	31503.3	30238.3	28044.8	29377.4	32812.2
P06633	40406.6	32698.3	34885.1	39797.5	52487.3	40295.2	50192.1	46966.6	48489.8	42026.8	45792.1	38945.2	39718.3	46867.3	41630.5	34859.8	45292.2	41950.4	45796.5	40512.1	53075.6
P06634	50028.2	38492.3	44238.7	46496.5	43653.2	45160.4	47828.9	46150.8	48929.4	51351.6	42088	45513.2	42646.7	46307.9	41600.2	38598.3	48805.9	45406.3	45063.5	41038.5	43417.8
P06704	25210.4	33474.3	27972.5	29757.6	25899.8	25554.4	23945.5	24965	24060	21960.8	29685.7	27212.1	30448.1	26627	27830.1	31135.7	23453.2	24370.1	29426.4	30351.8	23893.4
P06738	7019.4	4145.58	7708.2	5321.33	5366.79	6442.6	6950.8	5266.22	8226.8	10064.9	8090.08	5594.77	5775.89	4638.37	6234.02	5958.13	8717.52	6850.05	7002.15	7700.15	7275.94
P06780	108033	105166	94641.4	99565.8	102516	130497	100966	125736	108967	110033	84370.6	111634	109195	127935	91707.5	75178.2	107943	88534	131506	103313	69978.5
P06782	8868.67	8176.56	8855.67	10565.3	11823.7	7761.95	9125.1	8493.97	10325.3	10884	10182.6	8764.42	8458.48	9565.62	9630.64	10534.9	10295.7	8866.31	6731.33	5178.23	8443.59
P06785	32260.4	12487.6	23531.4	20978	19810.4	16203.1	25891.5	24467.7	24463.8	31841.3	14372.1	22814.4	9805.01	19491.4	10014.5	11117.1	24543.6	18332	20626	13927.4	6913.58
P06786	5166.61	2765.69	1018.19	1672.39	3122.92	3913.71	1062.18	3038.81	1928.12	5018.08	2445.23	1345.6	6279.06	2256.42	573.19	1084.8	1443.17	776.769	2949.42	513.598	987.602
P06787	59280.1	78174.8	67499.3	72587.2	62265.9	65580.8	57859	76835.8	70536.5	66848.9	81222	71663.2	80019.2	53523.8	61704.7	70858	72836.9	60519.9	87710.3	79230.9	72585.8
P06843	4247.11	8227.84	5568.08	7868.55	5953.73	8157.27	3445.42	7155.64	5737.07	6057.54	9381.97	3520.66	7275.4	5659.55	6541.27	4920.4	4112.53	5008.77	4390.56	11116	4902.51
P07143	23251.4	21419.1	19992	18796.6	21713.5	20889.9	19773.1	22544.2	20388.5	29139.2	22088.9	20997.4	11418	22399.6	16051.6	18112.6	21559.9	20417.8	19170.2	17352.5	15773.2
P07149	38961.8	32590.6	34187.1	34864.3	39168.3	41589.5	37849.4	43520.2	39135.8	44664.9	37487.3	37999.8	38286.8	41090.2	40138.7	32927.7	38544	32821.5	43765.6	35635.4	44238.8
P07170	76124	102769	76384.5	84860.6	90555.7	77792.7	80221.3	74259.9	72467.8	62882.8	83915.8	86579.4	98854.9	78609	97943.5	94949.9	68236.9	75602.6	76131.5	85814.1	91112.4
P07172	55942.3	57023.8	51363.2	55663.3	50496.9	59156.7	53633.1	58101.9	57852.8	58219.1	52532.9	56512.3	58080.1	60076.3	51850.1	55215	58262.3	55424.1	56431.8	55742.5	50108.3
P07213	22516.4	17105.5	22662.4	22015.9	21058	18845.5	22897.1	21765.6	24315.3	24771.4	21800.7	21109.5	17214.1	20685.6	18100	18375.9	25048.4	21370	22973.4	18690.7	20469
P07244	54878.6	47053.4	52756.4	55499.8	49951.8	53880.3	56467.2	56031.2	56341.8	62326	52667.9	53134.6	49600.1	53317.6	49720.9	48789.1	59502.4	54451.7	53128.5	50594.6	53963.4
P07245	65413.5	51650.6	64708.3	62957.8	66282.9	54469.3	73696	60833.9	66229.5	70177.1	57693.5	62418.5	52284.5	64084.1	62858	59791.6	66788	66214.9	60166.6	52795.2	61336
P07246	77919.9	70852.3	70860.7	71702.7	72694.9	77949.6	77058.3	77120.7	79922.5	77125.6	68232.3	76460.3	73782.3	81468.3	71206.1	71840.3	78246.3	74590.9	73218.5	73584.8	65056.2
P07251	94908.6	84121.5	92931.9	93789.2	86512	88116.1	96708.6	89221.6	93561.9	96149.6	87317	94572.5	81675.5	87730	84633.5	88454.2	98518.8	92259.2	87858.5	87243.9	85679.8
P07253	41534.4	55203.1	47519.5	43681.8	48109.9	35400.1	40370.3	36019.4	32952.1	34469.7	46950.4	40935.9	42877.4	37983.2	46733.1	53015	33976.6	43152.3	34037.7	30936.7	45679.1
P07255	118987	160573	150530	129776	152783	136779	138542	143674	132626	106980	140893	136939	151710	121178	159097	174230	114906	154198	135441	140319	141977
P07256	42117	37576.3	42329.1	42622.1	38242	37743.8	43573.9	38852	41972	42976	41742.9	40486.7	37756.7	39473.4	37652.3	41158	42840	41793.2	36188.1	38779.7	44092.7
P07257	74644.7	67975.5	71419.6	67831	68037.1	64777.7	74650	69438.9	70525.5	72916.4	66972.1	70303.4	64377.5	70546.5	68363.3	75177.2	73712.8	73135.8	66951.4	66418.2	73076.7
P07258	65965.4	63862.8	58634.9	67392.3	60745.8	73657.4	65486.2	71484.4	65737.3	67465	62491.5	64515.1	65086.4	67012.3	57388.5	54790.2	66461.5	59763.9	66886	63887.5	58513.7
P07259	53503	46550.4	48121.4	55344.9	52980.8	55802.9	55715.4	56408.1	54557.1	58527.3	51237	50534.7	49806.2	55234.9	49500.3	45973.9	57427.4	49518.6	55351.8	49204.8	53083.1
P07260	70194.4	80662.3	86706.1	81205.5	80433	69970.2	71314.2	66395.2	71061.3	68297.9	82986.6	73066.3	74659.9	71223.9	81274.3	89510	71931.5	75454.5	66279.1	76739.8	79919.3
P07262	86647.2	83800.3	81661.8	87362.8	78823.5	89740.4	84193.9	84208.9	85589.5	94947.4	87564	86850.7	88140.4	83965.1	78448.6	77835.3	86693.9	81088.2	85302	86349.6	92472.7
P07263	40802.2	35564.1	40208.8	38794.1	37391.1	41479.5	42627.3	39418.6	41094.3	43907.7	35377.3	40002.2	36224.6	41205.1	36561.1	36589	42151.5	39540.9	38040	37252.2	36633.1
P07264	42852.1	32334.4	37702.4	39360.5	39460.6	38824.1	42718.9	38741.9	40961.4	44979.6	35549.4	38731.1	37396.7	41273.4	37656.2	36107.4	41461.8	37986.1	39390.8	36178.3	38750.4
P07267	35001.2	44931.4	37156.8	39279.8	37174.9	42070.8	37177.5	39822.9	38858.3	39015.2	34564.9	38190.4	38128.1	39296.3	36413.6	39254.9	39314.4	36752.3	38793.7	44081.6	37555.6
[truncated: 1,696 more rows]

## Sheet: P.putida
PG.ProteinGroups	[1] AUT_920_1.raw.PG.Quantity	[2] AUT_920_10.raw.PG.Quantity	[3] AUT_920_11.raw.PG.Quantity	[4] AUT_920_12.raw.PG.Quantity	[5] AUT_920_13.raw.PG.Quantity	[6] AUT_920_14.raw.PG.Quantity	[7] AUT_920_15.raw.PG.Quantity	[8] AUT_920_16.raw.PG.Quantity	[9] AUT_920_17.raw.PG.Quantity	[10] AUT_920_18.raw.PG.Quantity	[11] AUT_920_19.raw.PG.Quantity	[12] AUT_920_2.raw.PG.Quantity	[13] AUT_920_20.raw.PG.Quantity	[14] AUT_920_21.raw.PG.Quantity	[15] AUT_920_22.raw.PG.Quantity	[16] AUT_920_23.raw.PG.Quantity	[17] AUT_920_24.raw.PG.Quantity	[18] AUT_920_3.raw.PG.Quantity	[19] AUT_920_4.raw.PG.Quantity	[20] AUT_920_5.raw.PG.Quantity	[21] AUT_920_6.raw.PG.Quantity	[22] AUT_920_7.raw.PG.Quantity	[23] AUT_920_8.raw.PG.Quantity	[24] AUT_920_9.raw.PG.Quantity
[truncated: 2,939 more rows]
